# Supplementary material for: Multi-omics analyses revealed key factors involved in fluorescent carbon-dots-regulated secondary metabolism in Tetrastigma hemsleyanum
Source: J Nanobiotechnology. 2022 Feb 2;20:63. doi: 10.1186/s12951-022-01271-6 (PMC8812181; doi:10.1186/s12951-022-01271-6)
Supplement: Supplementary file 10 — Additional file 10: Fig. S10. Soft threshold figures for the weighted gene co-regulatory network analysis. [file 12951_2022_1271_MOESM10_ESM.zip]

Archive with 2 entries (2 files):
- Additional files Fig. S10 A.jpeg
- Additional files Fig. S10 B.jpeg
