# Supplementary material for: Multi-omics analyses revealed key factors involved in fluorescent carbon-dots-regulated secondary metabolism in Tetrastigma hemsleyanum
Source: J Nanobiotechnology. 2022 Feb 2;20:63. doi: 10.1186/s12951-022-01271-6 (PMC8812181; doi:10.1186/s12951-022-01271-6)
Supplement: Supplementary file 11 — Additional file 11: Table S1. All secondary metabolites identified in T. hemsleyanum. [file 12951_2022_1271_MOESM11_ESM.xlsx]

## Sheet: Sheet1
Index	Formula	Compounds	Class I	Class II	CAS	Level	CK1	CK2	CK3	TH1	TH2	TH3	VIP	p_value	FDR	Fold_Change	Log2FC	Type
pme2367	C6H4O2	1,4-Benzoquinone	Quinones	Quinones	106-51-4	3	530780	440310	438860	643590	623270	642900	1.23746	0.0271178	0.090946	1.35449	0.437747	insig
MWS2076	C6H7NO	2-Aminophenol	Alkaloids	Phenolamine	95-55-6	1	2095300	1901000	1509500	2139900	2220000	2084300	0.8802	0.206716	0.311654	1.17044	0.227049	insig
pmb1096	C8H7N	Indole	Alkaloids	Plumerane	120-72-9	2	55535	52901	63639	34049	39645	42400	1.23395	0.011816	0.0746832	0.674671	-0.567744	insig
mws0191	C5H11NO2	Betaine	Alkaloids	Alkaloids	107-43-7	2	163330	120890	153400	245820	249260	240540	1.24935	0.0135913	0.075662	1.68096	0.749282	insig
mws0256	C5H11NO2	L-Valine	Alkaloids	Alkaloids	72-18-4	1	16308000	20826000	19391000	19887000	18491000	18075000	0.0183413	0.987882	0.98989	0.998726	-0.00183884	insig
pmp001287	C8H9N	N-Benzylmethylene isomethylamine	Alkaloids	Alkaloids	-	1	9602000	10205000	11068000	7470900	7648000	8124800	1.2674	0.0145038	0.075662	0.752832	-0.409599	insig
Lmbp000728	C8H8O	(S)-2-Phenyloxirane	Others	Others	20780-54-5	1	5710800	10849000	5128500	16346000	15734000	15970000	1.16942	0.0390854	0.105874	2.21548	1.14762	up
pmb0069	C7H7NO	Benzamide	Phenolic acids	Phenolic acids	55-21-0	3	5606600	7605200	8441200	16569000	24984000	11083000	1.10557	0.119611	0.210601	2.43089	1.28148	up
mws0491	C8H11N	Phenethylamine	Alkaloids	Alkaloids	64-04-0	1	19843000	26335000	28373000	46327000	61117000	35720000	1.12113	0.0768131	0.159748	1.92035	0.941369	insig
Lmbn001930	C7H6O2	2-Hydroxybenzaldehyde (Salicylaldehyde)	Phenolic acids	Phenolic acids	90-02-8	3	37470	23634	28614	48202	47309	63150	1.1609	0.0268274	0.090946	1.76844	0.822478	insig
mws0628	C7H6O2	4-Hydroxybenzaldehyde	Phenolic acids	Phenolic acids	123-08-0	3	696810	343740	401660	268430	284160	230680	1.02813	0.179927	0.285221	0.543104	-0.8807	insig
ML10179289	C8H10O	2-Phenylethanol	Phenolic acids	Phenolic acids	60-12-8	1	5448700	7339600	8553600	16172000	25295000	11038000	1.09765	0.124501	0.217656	2.46018	1.29877	up
NK10264324	C6H6O3	1,3,5-Benzenetriol	Phenolic acids	Phenolic acids	108-73-6	1	3052700	3681100	2747000	6157600	6091500	6259600	1.29	0.00684355	0.0648822	1.95223	0.965123	insig
ML10181668	C6H11NO2	Cycloleucine	Alkaloids	Alkaloids	52-52-8	1	2296200	4226600	1577600	1961900	1729400	1792300	0.595718	0.385035	0.480896	0.676954	-0.56287	insig
Zmdp000376	C5H11N3O	4-Guanidinobutanal	Others	Others	-	2	14258000	18150000	20919000	3233500	2580800	2454400	1.31149	0.0150135	0.075662	0.155057	-2.68913	down
mws0258	C6H13NO2	L-Isoleucine	Alkaloids	Alkaloids	73-32-5	1	2950500	3971300	3529700	2834500	2979300	3236800	0.798046	0.250972	0.354525	0.865962	-0.207625	insig
pmp001198	C6H13NO2	6-Deoxyfagomine	Alkaloids	Piperidine alkaloids	197449-09-5	1	2015000	2789700	2623900	2066700	2099000	2103700	0.848399	0.242352	0.347889	0.843954	-0.244763	insig
mws0227	C6H13NO2	L-Leucine	Alkaloids	Alkaloids	61-90-5	1	3026600	3758600	3409200	3036800	2878800	3285300	0.749182	0.261217	0.366895	0.902545	-0.14793	insig
mws1587	C6H13NO2	L-Norleucine	Alkaloids	Alkaloids	327-57-1	1	1953500	2283500	3154500	2689600	2568800	2733600	0.39628	0.633719	0.703656	1.08124	0.112689	insig
mws0219	C4H7NO4	L-Aspartic Acid	Alkaloids	Alkaloids	56-84-8	1	1471500	1062400	992940	1171900	1237200	1235700	0.281123	0.817863	0.860623	1.03345	0.0474635	insig
HJKP000649	C8H9NO	N-benzylformamide	Alkaloids	Alkaloids	6343-54-0	1	1436500	1250600	810130	1134600	718860	1061900	0.425503	0.444191	0.535419	0.83362	-0.262539	insig
Zmyn002919	C8H8O2	2-Methylbenzoic acid	Phenolic acids	Phenolic acids	118-90-1	3	17007	4439.4	1908.1	32704	25780	19519	1.04715	0.0410754	0.110055	3.33996	1.73983	up
mws1336	C7H7NO2	4-Aminobenzoic acid	Phenolic acids	Phenolic acids	150-13-0	3	329900	307710	127340	214200	255770	254900	0.0874455	0.856034	0.882897	0.947604	-0.0776432	insig
pme2268	C7H7NO2	Trigonelline	Alkaloids	Pyridine alkaloids	535-83-1	1	12464000	14313000	11156000	10532000	11384000	10641000	0.914781	0.182387	0.288194	0.858276	-0.220486	insig
pme1002	C8H11NO	L-Tyramine	Alkaloids	Alkaloids	51-67-2	1	21596000	37091000	19646000	52548000	48909000	54950000	1.17037	0.0325093	0.0998866	1.99669	0.997613	insig
Hmgn001653	C7H6O3	Protocatechualdehyde	Phenolic acids	Phenolic acids	139-85-5	2	193170	225480	237170	9	30487	42774	0.870864	0.000448898	0.0171382	0.111723	-3.16201	insig
Lmgn001670	C7H6O3	Salicylic acid	Phenolic acids	Phenolic acids	69-72-7	3	76224	90427	101390	116610	85856	134770	0.761261	0.246418	0.350819	1.25815	0.331305	insig
mws0749	C7H6O3	4-Hydroxybenzoic acid	Phenolic acids	Phenolic acids	99-96-7	2	171240	188930	123400	167890	155090	232640	0.508279	0.483009	0.56696	1.149	0.200374	insig
Lmbn001981	C7H6O3	2,5-Dihydroxybenzaldehyde	Phenolic acids	Phenolic acids	1194-98-5	1	201250	164030	300280	60226	48554	9	0.785329	0.0291283	0.0938579	0.163455	-2.61304	insig
mws2368	C8H10O2	Tyrosol	Phenolic acids	Phenolic acids	501-94-0	3	15534	15942	13753	27548	7159	21460	0.157	0.60833	0.682824	1.24184	0.312475	insig
pme1137	C6H5NO3	6-Hydroxynicotinic acid	Alkaloids	Pyridine alkaloids	5006-66-6	2	49764	44804	35296	60052	62667	52652	1.08301	0.0492817	0.123959	1.35042	0.433409	insig
pme2828	C6H5NO3	4-Nitrophenol	Phenolic acids	Phenolic acids	100-02-7	3	4312200	4176900	4475200	4774800	4322000	4990000	0.878146	0.188669	0.294347	1.08658	0.1198	insig
Hmmp002124	C9H7NO	Indole-3-carboxaldehyde	Alkaloids	Plumerane	487-89-8	1	99178	83483	76874	53642	45446	55755	1.22104	0.0195489	0.0809882	0.596617	-0.745123	insig
Zmzn000113	C5H9NO4	L-threo-3-Methylaspartate	Alkaloids	Alkaloids	6061-13-8	1	396900	365070	381260	312000	361250	366810	0.877387	0.178081	0.283815	0.909756	-0.136449	insig
pme0014	C5H9NO4	L-Glutamic acid	Alkaloids	Alkaloids	56-86-0	1	349410	381060	333490	295670	304000	313510	1.14862	0.0555872	0.131141	0.858284	-0.220473	insig
pmp001285	C8H4O3	Phthalic anhydride	Phenolic acids	Phenolic acids	85-44-9	1	3428100	3498100	2970500	3404600	3378000	3821300	0.654644	0.343508	0.444487	1.07146	0.0995755	insig
mws2213	C9H8O2	Cinnamic acid	Phenolic acids	Phenolic acids	140-10-3	3	4377.9	3387.4	2437.2	1767.3	2435.2	4127	0.478008	0.527099	0.604081	0.816418	-0.292621	insig
Lmgp000796	C8H7NO2	4-Hydroxymandelonitrile	Alkaloids	Phenolamine	13093-65-7	1	1978200	2869300	1685800	1517200	1685700	1576700	0.875033	0.240727	0.347013	0.731575	-0.450922	insig
pme1210	C5H11NO2S	L-Methionine	Alkaloids	Alkaloids	63-68-3	1	2091600	3501900	1944100	1506100	1931100	1838400	0.838632	0.265172	0.371392	0.699904	-0.51477	insig
Lmxn006423	C7H5NOS	2(3H)-Benzothiazolone	Alkaloids	Alkaloids	934-34-9	1	42418	52801	35194	32367	28153	41161	0.782962	0.213543	0.316865	0.779685	-0.359038	insig
pme1109	C5H5N5O	Guanine	Alkaloids	Alkaloids	73-40-5	1	1818800	1856200	1559700	2851800	2200200	2903900	1.20317	0.0417843	0.11135	1.51984	0.603918	insig
MWS1846	C8H8O3	Phenoxyacetic acid	Phenolic acids	Phenolic acids	122-59-8	2	12939	13659	27605	35104	41152	17576	0.782247	0.206109	0.311654	1.73112	0.791707	insig
MWSmce040	C8H8O3	Isovanillin	Phenolic acids	Phenolic acids	621-59-0	2	201160	101360	143830	235460	233990	237660	1.04478	0.0949405	0.180717	1.58421	0.663759	insig
mws0458	C8H8O3	Vanillin	Phenolic acids	Phenolic acids	121-33-5	3	156090	162220	93202	197180	192560	213000	1.01941	0.0923584	0.17717	1.4647	0.550601	insig
mws0145	C8H8O3	O-Anisic acid (2-Methoxybenzoic acid)	Phenolic acids	Phenolic acids	529-75-9	2	14740	30521	19390	39613	54606	74063	1.13912	0.0558053	0.131141	2.60293	1.38014	up
mws4002	C8H11NO2	Dopamine	Alkaloids	Phenolamine	51-61-6	1	869150	1241400	1326100	1384800	1593900	1523600	0.921697	0.111542	0.201428	1.31008	0.389659	insig
mws0180	C7H6O4	2,5-Dihydroxybenzoic acid	Phenolic acids	Phenolic acids	490-79-9	3	166650	121570	125410	192330	255460	259540	1.17289	0.0256399	0.0890174	1.71005	0.774043	insig
mws0885	C7H6O4	2,4-Dihydroxybenzoic acid	Phenolic acids	Phenolic acids	89-86-1	3	318990	171660	127420	614350	451110	619520	1.18698	0.0113742	0.0740556	2.7262	1.44689	up
mws0183	C7H6O4	3,4-Dihydroxybenzoic acid (Protocatechuic acid)	Phenolic acids	Phenolic acids	99-50-3	3	522400	538650	401240	749410	907730	1111300	1.20474	0.0382694	0.105874	1.89322	0.920844	insig
mws0254	C6H9N3O2	L-Histidine	Alkaloids	Alkaloids	71-00-1	1	729530	2820700	1875100	764490	1419600	811770	0.670017	0.311786	0.413658	0.552199	-0.856741	insig
mws1346	C6H11NO4	DL-2-Aminoadipic acid	Alkaloids	Alkaloids	542-32-5	2	135950	205140	168990	71190	90515	81751	1.25087	0.0387836	0.105874	0.47729	-1.06706	down
Zmpn003044	C9H6O3	Umbelliferone	Lignans and Coumarins	Coumarins	93-35-6	1	9	21826	9	47899	36673	42195	0.997639	0.0258525	0.0891277	5.80329	2.53687	insig
pmf0440	C10H10O2	4-MethoxycinnaMaldehyde	Phenolic acids	Phenolic acids	1963-36-6	3	131620	150860	128040	130900	142970	147290	0.277634	0.704222	0.766405	1.02592	0.0369159	insig
pme1439	C9H8O3	p-Coumaric acid	Phenolic acids	Phenolic acids	501-98-4	3	80337	65717	77806	97809	64349	51876	0.228588	0.838229	0.871829	0.956106	-0.0647568	insig
pmb0142	C9H8O3	Caffeic aldehyde	Phenolic acids	Phenolic acids	141632-15-7	3	532890	580580	516630	574770	1008500	647410	0.810235	0.272894	0.378977	1.36843	0.452523	insig
pme3083	C8H7NO3	2-(Formylamino)benzoic acid	Phenolic acids	Phenolic acids	3342-77-6	3	372060	256140	210850	349180	209500	224160	0.138496	0.788605	0.837893	0.933008	-0.100039	insig
pme0021	C9H11NO2	L-Phenylalanine	Alkaloids	Alkaloids	63-91-2	1	5258700	5748900	5624100	4256600	4418300	4526100	1.28477	0.00600809	0.0604059	0.793725	-0.333288	insig
pme0281	C8H6O4	Terephthalic acid	Phenolic acids	Phenolic acids	100-21-0	3	2919400	1111200	1157200	4660300	3876100	4577700	1.14321	0.032607	0.0998866	2.52787	1.33792	up
Lmdp003146	C10H14O2	Rhododendrol	Phenolic acids	Phenolic acids	501-96-2	3	198970	185410	403720	99412	124420	66755	1.13743	0.136864	0.233772	0.368718	-1.43941	down
pmn001681	C10H14O2	1-(4-Methoxyphenyl)-1-propanol	Phenolic acids	Phenolic acids	5349-60-0	3	14034	21419	39647	9	14559	9	1.00056	0.101081	0.186474	0.194101	-2.36512	down
NK10253223	C8H9NO3	2-Amino-3-methoxybenzoic acid	Phenolic acids	Phenolic acids	3177-80-8	3	49052	65363	41371	35263	46271	35613	0.862413	0.204049	0.309527	0.751974	-0.411246	insig
Zmsp001834	C8H8O4	2,6-Dimethoxy-1,4-benzoquinone	Quinones	Quinones	530-55-2	1	588660	590240	468210	595990	562310	756520	0.725657	0.2932	0.398203	1.16253	0.217272	insig
mws0028	C8H8O4	Vanillic acid	Phenolic acids	Phenolic acids	121-34-6	3	19290	21669	4518.5	23262	16010	22634	0.615896	0.424214	0.51702	1.36124	0.444926	insig
pme1292	C8H8O4	Homogentisic acid	Phenolic acids	Phenolic acids	451-13-8	3	68412	57058	40400	347620	246940	383510	1.30257	0.0188365	0.0802801	5.89661	2.55988	up
pme2598	C8H8O4	3,4-Dihydroxybenzeneacetic acid	Phenolic acids	Phenolic acids	102-32-9	3	94806	97623	55269	378510	374590	444100	1.29683	0.000782774	0.0184595	4.83331	2.27301	up
MWS2009	C9H12O3	1,3,5-Trimethoxybenzene	Phenolic acids	Phenolic acids	621-23-8	2	5701.5	11165	10702	9	3398.8	2430.3	0.849952	0.0334252	0.101096	0.211767	-2.23945	insig
Zmpp000906	C8H11NO3	Norepinephrine	Others	Others	51-41-2	1	706660	1241000	698480	1993300	1915900	1897900	1.20803	0.0252838	0.0884036	2.19456	1.13393	up
MWSslk138	C7H6O5	2,3,4-Trihydroxybenzoic acid	Phenolic acids	Phenolic acids	610-02-6	2	80905	53351	50189	146640	174930	194710	1.26396	0.00421866	0.0547315	2.7991	1.48496	up
mws0024	C7H6O5	Gallic acid	Tannins	Tannin	149-91-7	2	37367	176740	153610	141450	54601	138330	0.015232	0.841745	0.873643	0.909343	-0.137103	insig
mws0260	C6H14N4O2	L-Arginine	Alkaloids	Alkaloids	74-79-3	1	237270	475030	304260	442030	870350	440310	0.850165	0.224124	0.329831	1.72414	0.785875	insig
Hmfn000531	C6H8O6	L-Ascorbic acid (Vitamin C)	Others	Others	50-81-7	1	27277000	30388000	27355000	19909000	25051000	22135000	1.13917	0.0355833	0.103172	0.789167	-0.341597	insig
pme2024	C10H12N2O	Serotonin	Alkaloids	Plumerane	50-67-9	1	22195000	19653000	17396000	15944000	13455000	15103000	1.10237	0.0510831	0.126258	0.751165	-0.412799	insig
mws0875	C5H10N2O3S	L-Cysteinyl-L-glycine	Alkaloids	Alkaloids	19246-18-5	1	84806	97522	77222	102610	87065	113370	0.822283	0.212177	0.316021	1.16758	0.22352	insig
mws1195	C10H10O3	p-Coumaric acid methyl ester	Phenolic acids	Phenolic acids	3943-97-3	3	21501	11816	11588	20886	14360	12147	0.222036	0.85317	0.881788	1.05541	0.0777979	insig
pmb2795	C10H10O3	4-Methoxycinnamic acid	Phenolic acids	Phenolic acids	830-09-1	3	42551	23184	19333	40644	28506	35199	0.624525	0.48208	0.56696	1.22665	0.294728	insig
mws0009	C10H10O3	Coniferaldehyde	Phenolic acids	Phenolic acids	20649-42-7	3	10889	5712.3	5906.7	13129	13997	11368	1.0722	0.0700254	0.152082	1.71024	0.774196	insig
mws2212	C9H8O4	Caffeic acid	Phenolic acids	Phenolic acids	331-39-5	2	456160	1872100	730480	2086700	2080800	2466500	0.989873	0.100775	0.186474	2.16887	1.11694	insig
mws0093	C10H12O3	Coniferyl alcohol	Phenolic acids	Phenolic acids	458-35-5	3	12826	14108	10590	2791	2849	9	0.876634	0.00163259	0.0329158	0.150544	-2.73175	insig
Cmyp007180	C11H16O2	Dihydroactinidiolide	Others	Others	17092-92-1	1	603840	605840	482460	626190	717850	740190	1.01209	0.0731292	0.15561	1.23171	0.300666	insig
Hmcp009963	C11H18NO+	Candicine	Alkaloids	Phenolamine	6656-13-9	1	296940	277650	220830	199920	182710	279770	0.665371	0.308123	0.411666	0.832768	-0.264014	insig
MWStz070	C9H11NO3	N-(2-Hydroxy-4-methoxyphenyl)acetamide	Alkaloids	Phenolamine	58469-06-0	1	10394000	9726000	7529700	8230200	5991800	7279800	0.858768	0.136555	0.233772	0.77765	-0.362806	insig
mws0250	C9H11NO3	L-Tyrosine	Alkaloids	Alkaloids	60-18-4	1	14844000	12051000	9445400	11937000	8047900	10397000	0.543468	0.365809	0.461969	0.836036	-0.258362	insig
Hmtn001288	C9H10O4	Methyl 2,4-dihydroxyphenylacetate	Phenolic acids	Phenolic acids	67828-42-6	3	95807	61630	71588	7065.4	13203	7790.9	1.29835	0.0192015	0.0802801	0.122516	-3.02895	down
Lmrn001951	C9H10O4	(S)-2-Hydroxy-3-(4-Hydroxyphenyl)Propanoic Acid	Phenolic acids	Phenolic acids	23508-35-2	3	129260	76332	129760	13037	14950	12138	1.3074	0.0307141	0.0958358	0.11965	-3.0631	down
Zmpp001726	C9H13NO3	Epinephrine	Others	Others	51-43-4	2	26531	16943	16766	26826	24015	27843	0.922791	0.188591	0.294347	1.30618	0.385349	insig
Hmgp002327	C11H9O2N	3-amino-2-naphthoic acid	Alkaloids	Alkaloids	-	1	12409000	12790000	13896000	9748000	9032800	9753200	1.28221	0.00569302	0.0602917	0.729863	-0.454302	insig
mws0736	C8H16N2O3	N-Glycyl-L-leucine	Alkaloids	Alkaloids	869-19-2	1	193440	197320	157310	247930	227770	204860	1.04501	0.0682371	0.149515	1.24174	0.312362	insig
mws5041	C8H16N2O3	L-Glycyl-L-isoleucine	Alkaloids	Alkaloids	19461-38-2	1	191050	194910	154590	219860	178780	208810	0.737722	0.277865	0.384796	1.12376	0.168338	insig
pme0075	C7H11NO5	N-Acetyl-L-glutamic acid	Alkaloids	Alkaloids	1188-37-0	1	2405400	2551200	1326100	1845300	1799000	1686500	0.337418	0.498449	0.579565	0.848489	-0.237033	insig
MWSmce412	C12H16O2	Senkyunolide A	Others	Others	63038-10-8	1	333720	395680	292780	262200	266910	306440	0.913166	0.161409	0.262623	0.81742	-0.290851	insig
MWSslk097	C10H10O4	Dimethyl phthalate	Phenolic acids	Phenolic acids	131-11-3	3	55989	54962	61934	32001	45344	41619	1.17094	0.0269709	0.090946	0.688111	-0.539288	insig
mws0014	C10H10O4	Ferulic acid	Phenolic acids	Phenolic acids	537-98-4	3	359890	478510	211360	890130	651910	760040	1.15232	0.0161117	0.0763758	2.19296	1.13288	up
pme0422	C10H10O4	Isoferulic Acid	Phenolic acids	Phenolic acids	537-73-5	3	441450	411120	629450	492400	607660	676050	0.63308	0.32518	0.424111	1.19844	0.261156	insig
mws2218	C8H10N4O2	Caffeine	Alkaloids	Alkaloids	58-08-2	1	9	9	9	44398	28470	50527	1.32481	0.0246123	0.087294	4570.19	12.158	up
pmp001235	C12H18O2	Cinidilide	Others	Others	-	1	552550	592880	451620	368310	275830	482180	0.921707	0.105766	0.192358	0.70525	-0.503793	insig
Wmln000659	C10H10O4	3-Methyl-4,8-dihydroxy-3,4-dihydroisocoumarin	Phenolic acids	Phenolic acids	33788-22-6	3	6132.1	4392.7	7806.3	13623	11490	12130	1.19121	0.00897335	0.0732711	2.03168	1.02268	up
HJAP052	C10H12O4	2,4,5-Trimethoxybenzaldehyde	Phenolic acids	Phenolic acids	4460-86-0	3	4828.7	5974.2	4215.7	3314.4	4686.8	3779.7	0.865363	0.178464	0.283815	0.784421	-0.350301	insig
pmb2497	C9H10O5	4-Hydroxy-3-methoxymandelate	Phenolic acids	Phenolic acids	55-10-7	3	510180	289570	358420	315110	268300	333300	0.652353	0.342296	0.444085	0.791516	-0.33731	insig
Wmhn001652	C11H8O4	3-Methoxy-juglone	Quinones	Quinones	-	3	3655500	2963300	3232800	1580400	1764600	1653300	1.29917	0.0109839	0.0740556	0.507359	-0.978921	insig
MWSmce056	C11H12N2O2	DL-Tryptophan	Alkaloids	Alkaloids	54-12-6	1	27685000	27067000	28244000	21925000	20101000	21395000	1.29076	0.00120474	0.0269972	0.764145	-0.388081	insig
mws0282	C11H12N2O2	L-Tryptophan	Alkaloids	Alkaloids	73-22-3	1	4624000	3907300	3807500	2023300	2018900	2016100	1.29978	0.0147502	0.075662	0.490996	-1.02622	down
pmb1587	C13H18O2	4-Hydroxy-3,5-diisopropylbenzaldehyde	Phenolic acids	Phenolic acids	10537-86-7	3	10173	13288	12837	9652.3	12941	10467	0.524577	0.479832	0.566468	0.910802	-0.13479	insig
mws1212	C11H12O4	Methyl ferulate	Phenolic acids	Phenolic acids	2309-07-1	3	5017.4	8465.4	4084.1	10487	11326	13192	1.13415	0.0286431	0.0932616	1.99267	0.994701	insig
pmb2620	C11H12O4	3,4-Dimethoxycinnamic acid	Phenolic acids	Phenolic acids	14737-89-4	3	9609.4	10226	6206.7	20266	17447	20206	1.24687	0.00320635	0.0464921	2.22405	1.15319	up
MWS4296	C11H14N2O3	Glycylphenylalanine	Alkaloids	Alkaloids	3321-03-7	1	96789	166300	138610	146510	134830	114820	0.00989636	0.939355	0.947039	0.986211	-0.0200317	insig
mws5042	C11H14N2O3	L-Glycyl-L-phenylalanine	Alkaloids	Alkaloids	721-66-4	1	127160	136890	113310	95248	137630	159840	0.0645549	0.818726	0.860623	1.0407	0.0575522	insig
mws4085	C11H12O5	Sinapic acid	Phenolic acids	Phenolic acids	530-59-6	3	21913	16016	10220	33498	25552	24402	1.05422	0.05798	0.134831	1.7332	0.793441	insig
MWSslk101	C15H12O2	4-Hydroxychalcone	Flavonoids	Chalcones	20426-12-4	2	9	3014	9	11527	10690	16547	1.07532	0.00972269	0.0740556	12.785	3.67638	up
HJAP044	C12H16O4	1-(2,4,5-Trimethoxyphenyl)propan-1-one	Phenolic acids	Phenolic acids	3904-18-5	3	23379	26969	21621	9	7062.5	10549	0.803236	0.0141285	0.075662	0.244835	-2.03012	insig
mws2105	C14H12O3	Benzyl salicylate	Phenolic acids	Phenolic acids	118-58-1	3	7837.2	6273.4	3470.7	7916.4	12950	11393	1.00081	0.0685471	0.14953	1.83487	0.875678	insig
mws0021	C14H12O3	Resveratrol	Others	Stilbene	501-36-0	2	75423	54912	41710	74704	70521	60679	0.686701	0.374947	0.471553	1.1968	0.259186	insig
Lmhp001461	C11H20N2O3	L-Prolyl-L-Leucine	Alkaloids	Alkaloids	52899-07-7	1	119830	90367	114890	208500	163060	198350	1.23398	0.0111818	0.0740556	1.7531	0.809908	insig
Lmhp001670	C11H22N2O3	L-Valyl-L-Leucine	Alkaloids	Alkaloids	3989-97-7	1	430340	536240	339390	594840	526590	723360	1.00123	0.0909222	0.176475	1.41258	0.498335	insig
ML10174588	C15H22O2	Confertifoline	Terpenoids	Sesquiterpenoids	1811-23-0	2	2395900	2468700	2360900	2187600	2396500	2339600	0.791275	0.24689	0.350819	0.958231	-0.0615542	insig
Lmhn003240	C11H10O6	Benzoylmalic acid	Phenolic acids	Phenolic acids	22138-51-8	3	149770	202090	250020	9	9	9	1.32529	0.0201936	0.0823348	4.48594e-05	-14.4442	down
mws2103	C14H12O4	Piceatannol	Others	Stilbene	10083-24-6	1	739950	336620	496030	432560	362520	369010	0.610904	0.365363	0.461969	0.740233	-0.433949	insig
Lmhp002031	C12H24N2O3	L-Leucyl-L-Leucine	Alkaloids	Alkaloids	3303-31-9	1	602760	973800	757860	1379300	1376000	1453600	1.19945	0.0234616	0.0863553	1.80297	0.850379	insig
pmb2591	C13H14N2O3	N-Acetyl-L-Tryptophan	Alkaloids	Alkaloids	1218-34-4	1	282670	338160	218840	1139600	486030	684210	1.17362	0.122733	0.215328	2.75089	1.4599	up
Lmrj002087	C10H18N2O5	L-Isoleucyl-L-Aspartate	Alkaloids	Alkaloids	-	1	136460	161310	101820	116270	107800	115340	0.59059	0.364714	0.461969	0.849396	-0.235491	insig
Lmyp009668	C15H8O4	Anthraquinone-2-carboxylic acid	Quinones	Anthraquinone	-	3	7708.1	8137.1	8448.6	9206.5	9480.9	10292	1.1772	0.0213406	0.0834992	1.19287	0.25444	insig
Lmhn003373	C11H10O7	p-Hydroxybenzoylmalic acid	Phenolic acids	Phenolic acids	-	1	9831200	5914200	7224600	5342000	5201800	5027200	1.01707	0.164646	0.267008	0.677884	-0.560889	insig
Hmln005329	C15H12O4	Ephemeranthoquinone B	Quinones	PhenAnthraquinones	-	3	9	1002.6	606.35	4565.7	4951.4	4250.7	0.957404	0.000590972	0.0171382	8.50941	3.08906	insig
pme0230	C10H13N5O4	Adenosine	Alkaloids	Alkaloids	58-61-7	1	25540000	3780500	1995500	1835400	2093100	3848700	0.596971	0.408826	0.50022	0.248346	-2.00958	insig
MWS20151	C15H10O5	Apigenin	Flavonoids	Flavones	520-36-5	2	5999.9	8426	2786.5	6756.8	5721.4	7499.8	0.482702	0.636314	0.70495	1.16067	0.214964	insig
MWS20159	C13H18O6	Phenyl-β-D-glucopyranoside	Others	Others	-	1	6236.7	19016	5957.8	22090	33198	24964	1.06699	0.0430866	0.112988	2.57131	1.36251	up
mws1297	C13H18O6	Benzyl glucoside	Phenolic acids	Phenolic acids	4304-12-5	3	22312	4895.2	8995	16021	8394	24987	0.493019	0.570084	0.646624	1.36461	0.448492	insig
mws0914	C15H12O5	Pinobanksin	Flavonoids	Flavanonols	548-82-3	2	9097.7	5335	5459.6	1662.3	9	9	1.05012	0.0243969	0.087294	0.0844699	-3.56542	down
pme0376	C15H12O5	Naringenin (5,7,4'-Trihydroxyflavanone)	Flavonoids	Flavanones	480-41-1	2	18324	10946	11453	10571	9615.4	18941	0.124374	0.895735	0.919994	0.960818	-0.0576646	insig
pme3472	C12H16O7	Arbutin	Phenolic acids	Phenolic acids	497-76-7	3	460400	290690	285530	201580	190540	209220	1.11257	0.126237	0.219567	0.580097	-0.785634	insig
Lmxp011770	C16H22O4	Diisobutyl phthalate	Phenolic acids	Phenolic acids	84-69-5	1	26861000	28244000	22630000	26805000	24810000	26970000	0.178982	0.8877	0.913646	1.01093	0.0156896	insig
Lmlp012720	C16H22O4	Dibutyl phthalate	Phenolic acids	Phenolic acids	84-74-2	1	28035000	28712000	23857000	26818000	26597000	29096000	0.293652	0.735369	0.793298	1.02366	0.033735	insig
MWSmce341	C16H22O4	Butyl isobutyl phthalate	Phenolic acids	Phenolic acids	17851-53-5	1	25682000	27754000	23949000	26471000	26070000	28089000	0.557586	0.451458	0.54285	1.04193	0.0592628	insig
Lmhn002926	C13H12O7	p-Coumaroylmalic acid	Phenolic acids	Phenolic acids	-	3	138430	39726	39563	37602	32770	28916	0.740731	0.353251	0.454707	0.456037	-1.13278	insig
mws0629	C13H16N2O5	L-Aspartyl-L-Phenylalanine	Alkaloids	Alkaloids	13433-09-5	1	24619	29136	23346	16567	12853	18479	1.1578	0.0157613	0.075662	0.62125	-0.686754	insig
pme1178	C10H13N5O5	Guanosine	Alkaloids	Alkaloids	118-00-3	1	5464800	2740900	1539800	1574000	1769300	1751500	0.733046	0.313403	0.413658	0.522785	-0.935711	insig
mws1628	C15H8O6	Rhein	Quinones	Anthraquinone	478-43-3	3	4542.3	5524.3	4165.7	5542.9	9050.5	6323.3	0.962971	0.160336	0.261741	1.46966	0.555486	insig
mws1505	C17H16O4	Phenethyl caffeate	Phenolic acids	Phenolic acids	104594-70-9	1	3197.8	28242	20254	2071.3	9	10638	0.726768	0.214029	0.316865	0.246031	-2.02309	insig
Hmbp002730	C15H10O6	Isoscutellarein	Flavonoids	Flavones	41440-05-5	2	16932	9053.7	6149.9	9	3646.8	6103.4	0.759521	0.132272	0.228808	0.303688	-1.71934	insig
Lmmp004504	C15H10O6	2'-Hydroxygenistein	Flavonoids	Isoflavones	1156-78-1	2	18879	9598.9	8531.5	9	5287.8	3347.8	0.814834	0.0846638	0.166957	0.233578	-2.09802	insig
MWS20143	C15H10O6	Luteolin (5,7,3',4'-Tetrahydroxyflavone)	Flavonoids	Flavones	491-70-3	2	15310	9428.7	8740	3993.4	4198.2	6747.7	1.12364	0.0809356	0.161415	0.446233	-1.16413	down
mws1521	C13H18O7	Salicin	Phenolic acids	Phenolic acids	138-52-3	1	18318	31527	29848	58761	62697	52944	1.19855	0.00493425	0.055286	2.18842	1.12989	up
pmn001511	C13H18O7	3-Hydroxy-5-Methylphenol-1-O-Glucoside	Phenolic acids	Phenolic acids	-	1	82580	166570	110720	266380	163640	163420	0.9425	0.146276	0.245285	1.64904	0.721626	insig
Hmhn000927	C12H16O8	Phloroglucinol-1-O-β-D-glucopyranoside	Phenolic acids	Phenolic acids	-	2	9658.5	11903	5281.9	5220.9	6210	6956.6	0.693587	0.281756	0.386924	0.684991	-0.545842	insig
Lmyn003835	C14H10O7	4-(3,4,5-Trihydroxybenzoxy)benzoic acid	Phenolic acids	Phenolic acids	-	2	133100	138960	206260	25191	10678	13232	1.2806	0.0226304	0.0845212	0.102653	-3.28415	down
Lmhn004030	C15H14O6	5,7,3',4',5'-Pentahydroxyflavan (Tricetiflavan)	Flavonoids	Flavanols	-	2	254240	222180	296080	28435	34462	29722	1.32315	0.00842475	0.0716104	0.119895	-3.06015	down
pme0460	C15H14O6	Epicatechin	Flavonoids	Flavanols	490-46-0	1	2348200	2029100	2036600	179600	218420	210100	1.32273	0.00265655	0.0409274	0.0948128	-3.39877	down
mws2120	C13H8O8	Brevifolin carboxylic acid	Phenolic acids	Phenolic acids	18490-95-4	3	15709	45911	41983	48183	23299	19324	0.16646	0.760949	0.812008	0.87648	-0.190206	insig
Lmqp000329	C8H14N3O7P	5-Aminoimidazole ribonucleotide	Alkaloids	Alkaloids	25635-88-5	1	207400	166570	198990	74270	87166	78400	1.30638	0.00784709	0.0680243	0.418591	-1.25639	down
pmn001687	C13H12O8	Cis-Coutaric acid	Phenolic acids	Phenolic acids	67920-37-0	1	13305000	5628600	7912600	2475800	3379400	2924400	1.18409	0.116206	0.206821	0.327033	-1.61249	down
Lmhn102068	C13H12O8	2-O-Caffeoylmalic acid	Phenolic acids	Phenolic acids	53755-04-7	3	14568	100540	37376	187860	182160	237790	1.09127	0.0111491	0.0740556	3.98606	1.99496	up
pme1474	C11H15N5O3S	5'-Deoxy-5'-(methylthio)adenosine	Alkaloids	Alkaloids	2457-80-9	1	5314600	6032500	5733600	3052000	3760100	3238300	1.28977	0.00139853	0.0299772	0.588407	-0.765114	insig
pmp001204	C17H14O5	Apigenin-7,4'-dimethyl ether	Flavonoids	Flavones	5128-44-9	3	4292.4	803.76	661.67	9	74922	9	0.433038	0.453296	0.543734	13.0153	3.70214	insig
Lmln001195	C14H18O7	Picein (4-Acetylphenyl-glucoside)	Phenolic acids	Phenolic acids	530-14-3	3	12491	11581	9058.5	17048	19446	17384	1.22767	0.00712841	0.0663077	1.62624	0.701536	insig
Lmjp004941	C16H12O6	Rhamnocitrin (7-Methylkaempferol)	Flavonoids	Flavones	569-92-6	1	23485	16382	16699	5510.4	6343.9	8769.9	1.24517	0.0223777	0.0845018	0.364604	-1.4556	down
Zmhn003257	C16H12O6	5,7,2'-Trhiyroxy-8-methoxyflavone	Flavonoids	Flavones	-	2	36854	19012	17095	6723.8	10096	11889	1.10305	0.137039	0.233772	0.393481	-1.34563	down
Zmhn001926	C13H16O8	1-O-Salicyl-D-glucose	Phenolic acids	Phenolic acids	60517-74-0	1	25283000	19096000	24934000	18447000	17353000	16823000	1.07975	0.102063	0.187053	0.759208	-0.397432	insig
Zmhn001358	C13H16O8	4-O-Glucosyl-4-hydroxybenzoic acid	Phenolic acids	Phenolic acids	-	1	17824000	13093000	17062000	13666000	11965000	13612000	0.886992	0.175804	0.2814	0.81792	-0.289968	insig
Hmtn001302	C13H16O8	Glucosyloxybenzoic acid	Phenolic acids	Phenolic acids	-	1	25502000	19615000	24756000	17959000	18185000	18091000	1.1029	0.106129	0.192358	0.776194	-0.365511	insig
Zmpn004713	C15H10O7	Isoetin (5,7,2',4',5'-Pentahydroxyflavone)	Flavonoids	Flavones	1621-84-7	2	49642	2693.3	4597	9	9	9	1.27537	0.341819	0.444085	0.000474247	-11.0421	down
Hmhn002457	C13H18O8	3-methoxy-5-hydroxy-1-O-β-D-glucopyranoside	Phenolic acids	Phenolic acids	-	2	27859	16995	14752	38721	36324	40352	1.17529	0.0357721	0.103172	1.936	0.953076	insig
Zmhn000892	C13H18O8	4-O-Glucosyl-3,4-dihydroxybenzyl alcohol	Phenolic acids	Phenolic acids	-	2	47364	58358	44669	149840	118530	139170	1.30384	0.004463	0.055286	2.70987	1.43822	up
mws1375	C12H21N3O6	Nicotianamine	Alkaloids	Alkaloids	34441-14-0	1	125120	817910	232920	133850	197170	137430	0.652514	0.387516	0.482438	0.398359	-1.32786	insig
mws0044	C15H12O7	Dihydroquercetin(Taxifolin)	Flavonoids	Flavanonols	480-18-2	3	13474	4659.1	21778	9	9810.8	8327.3	0.659814	0.292222	0.397971	0.454688	-1.13705	insig
Hmqn003268	C15H12O7	5,7,3',4',5'-Pentahydroxydihydroflavone	Flavonoids	Flavanones	-	2	9	2675.3	13255	2240.9	3384.7	9	0.143481	0.488068	0.568836	0.353504	-1.5002	insig
mws0042	C15H14O7	Epigallocatechin	Flavonoids	Flavanols	970-74-1	3	57554	27774	45492	9	9	9	1.32283	0.0371689	0.105874	0.00020639	-12.2423	down
mws0049	C15H14O7	Gallocatechin	Flavonoids	Flavanols	970-73-0	3	107230	181280	243760	136070	106610	100660	0.82236	0.247628	0.350819	0.645049	-0.63252	insig
pme1086	C10H17N3O6S	Glutathione reduced form	Alkaloids	Alkaloids	70-18-8	1	3896900	4466300	3794100	3870100	3487500	3323400	0.891717	0.140718	0.238398	0.878567	-0.186776	insig
Lmhn003074	C14H14O8	Feruloylmalic acid	Phenolic acids	Phenolic acids	-	1	56384	151620	61542	197680	162550	158710	1.01579	0.100059	0.186474	1.92524	0.945036	insig
Hmtn001358	C14H17NO7	2-(D-Glucosyloxy)-4-hydroxybenzeneacetonitrile	Alkaloids	Phenolamine	-	2	4383.6	5091.3	2540.9	20047	25482	12737	1.2481	0.0477799	0.12142	4.84912	2.27772	up
MWSmce342	C13H12O9	2-Caffeoyl-L-tartaric acid (Caftaric acid)	Phenolic acids	Phenolic acids	67879-58-7	1	555490	2300700	500750	1590400	1425800	1406600	0.644816	0.609417	0.682824	1.31751	0.397813	insig
Lmsn002887	C14H16O8	1-O-Caffeoyl xylose	Phenolic acids	Phenolic acids	-	2	16881	27827	10365	43954	55680	39804	1.14275	0.0158077	0.075662	2.53188	1.34021	up
Cmzp002057	C14H18O8	6-O-Acetylarbutin	Phenolic acids	Phenolic acids	10338-88-2	3	11251	17063	11815	15212	20130	15434	0.792199	0.222214	0.327998	1.26532	0.339502	insig
pmb2871	C13H16O9	1-O-Gentisoyl-D-glucoside	Phenolic acids	Phenolic acids	23445-11-6	1	15692000	10896000	12605000	12101000	11227000	13581000	0.259521	0.660462	0.725184	0.941724	-0.0866234	insig
pmn001367	C13H16O9	Protocatechuic acid-4-O-glucoside	Phenolic acids	Phenolic acids	-	1	18461000	14796000	16633000	13881000	14901000	16830000	0.614994	0.357739	0.458092	0.914251	-0.129337	insig
pmn001553	C14H20O8	Cimidahurinine	Phenolic acids	Phenolic acids	142542-89-0	2	916110	888650	972230	1041800	1031800	805080	0.212526	0.710499	0.771533	1.03662	0.0518854	insig
Jmwn002172	C14H20O8	3,4-dihydroxyphenylethanol-β-D-glucopyranoside	Phenolic acids	Phenolic acids	-	2	519500	419070	508360	404160	379320	493690	0.683497	0.296156	0.400013	0.882676	-0.180045	insig
Zmtn001661	C14H20O8	Vanilloloside	Phenolic acids	Phenolic acids	74950-96-2	1	18155000	13913000	13984000	14173000	14594000	17072000	0.0199995	0.968427	0.974356	0.995375	-0.00668824	insig
Hmtn001120	C14H20O8	5-(2-Hydroxyethyl)-2-O-glucosylphenol	Phenolic acids	Phenolic acids	-	2	750630	975110	845820	996520	857450	883640	0.475555	0.521877	0.601134	1.06457	0.0902731	insig
pmb0751	C16H16O7	Trans-5-O-(p-Coumaroyl)shikimate	Phenolic acids	Phenolic acids	-	3	45558	18438	21172	44101	46642	52584	0.975657	0.144839	0.243919	1.68287	0.750927	insig
pmb3075	C16H16O7	3-O-p-Coumaroylshikimic acid	Phenolic acids	Phenolic acids	-	3	626570	248830	332370	408220	305540	407000	0.0147405	0.827816	0.86642	0.927958	-0.107868	insig
mws0582	C11H19N3O6S	S-(Methyl)glutathione	Alkaloids	Alkaloids	2922-56-7	1	528570	611160	514140	225120	191060	211420	1.30466	0.00419625	0.0547315	0.379474	-1.39793	down
pme3188	C9H13N2O9P	Uridine 5'-monophosphate	Alkaloids	Alkaloids	58-97-9	1	45476	98584	61133	44096	69832	78168	0.1248	0.829514	0.86642	0.936172	-0.095154	insig
mws0983	C20H39NO2	N-Oleoylethanolamine	Alkaloids	Alkaloids	111-58-0	1	53973	70931	71723	48213	55829	62979	0.76604	0.247637	0.350819	0.849431	-0.235432	insig
Lmhn002140	C14H14O9	Feruloyltartaric acid (Fertaric acid)	Phenolic acids	Phenolic acids	-	1	1273300	1718300	1099400	1269300	1453200	1293500	0.00337615	0.907094	0.924333	0.981667	-0.0266943	insig
Zmdn001863	C18H14O6	2-(7-Dihydroxyl)-benzofuranyl-ferulic acid	Phenolic acids	Phenolic acids	-	2	1289000	1604900	875010	1489200	1289700	1076500	0.183512	0.912575	0.924333	1.02295	0.0327332	insig
Hmhn003067	C15H18O8	Phenylpropionic acid-O-β-D-glucopyranoside	Phenolic acids	Phenolic acids	-	1	180460	87624	88081	74012	93112	108130	0.471291	0.479804	0.566468	0.772827	-0.371782	insig
pmn001419	C15H18O8	1-O-[(E)-p-Cumaroyl]-D-glucose	Phenolic acids	Phenolic acids	-	1	330560	154000	234280	61432	131660	9	0.721634	0.0558612	0.131141	0.268629	-1.89632	insig
Zmzn001549	C15H18O8	Ferulic acid-1-O-glucoside	Phenolic acids	Phenolic acids	14364-05-7	2	127270	57883	66223	9564	11960	14954	1.26818	0.0811986	0.161415	0.145113	-2.78475	down
Zmjp008503	C18H16O6	5-Hydroxy-4',6,7-trimethoxyflavone (Salvigenin)*	Flavonoids	Flavones	19103-54-9	1	2392.2	789.86	2449.9	1415.6	2697.5	773.39	0.210619	0.767365	0.817086	0.867636	-0.204839	insig
Hmsn002272	C15H20O8	Demethyl coniferin	Phenolic acids	Phenolic acids	-	2	23121	96455	26625	106750	120490	104040	0.996685	0.117086	0.207638	2.26592	1.1801	insig
Smhn102346	C14H18O9	2,4,6-trihydroxy-acetophenone-4-O-β-D-glucopyranoside	Phenolic acids	Phenolic acids	-	1	1373500	1545500	1088000	1328300	1623100	1445000	0.52288	0.466361	0.556698	1.09718	0.1338	insig
Smhn002346	C14H18O9	2,4,6-trihydroxy-acetophenone-6-O-β-D-glucopyranoside	Phenolic acids	Phenolic acids	-	1	1213700	1494700	886730	1418800	1634300	1422800	0.813535	0.231171	0.337181	1.24499	0.316134	insig
pmn001517	C15H22O8	3,4,5-Trimethoxyphenyl-1-O-Glucoside	Phenolic acids	Phenolic acids	-	2	2674000	2688900	2504200	2784000	3077000	3245100	1.08309	0.0747491	0.15816	1.15749	0.211001	insig
pmb2928	C13H16O10	Gallic acid-4-O-glucoside	Tannins	Tannin	84274-52-2	3	9988000	7676700	7423000	14929000	13818000	13656000	1.25767	0.00865701	0.0723374	1.69019	0.757186	insig
pmn001518	C13H16O10	1-O-Galloyl-D-glucose	Phenolic acids	Phenolic acids	58511-73-2	3	3363400	2391200	2096000	5334100	4512600	4825900	1.2222	0.0114617	0.0740556	1.86898	0.90225	insig
HmLn000873	C13H16O10	2-O-Galloyl-glucose	Tannins	Tannin	-	3	3724100	2757900	2736400	5657100	4894900	5664400	1.24883	0.00574789	0.0602917	1.75913	0.814865	insig
Jmwn002117	C14H20O9	2-(3,4-dihydroxyphenyl)ethanediol 1-O-β-D-glucopyranoside	Phenolic acids	Phenolic acids	-	2	68978	61672	37919	116690	96121	102310	1.16798	0.0167034	0.0772971	1.86939	0.902567	insig
Lmmn001294	C14H20O9	Koaburaside	Phenolic acids	Phenolic acids	41653-73-0	2	76906	67000	47406	104730	104430	85338	1.10135	0.0372899	0.105874	1.53936	0.62233	insig
Hmln002806	C16H16O8	5-O-Caffeoylshikimic acid	Phenolic acids	Phenolic acids	180981-12-8	1	62429	43330	127780	120880	95281	79279	0.548672	0.521058	0.601134	1.26506	0.339202	insig
pmb3068	C16H18O8	1-O-p-Coumaroylquinic acid*	Phenolic acids	Phenolic acids	-	1	13260000	5762900	7155600	6419700	6828100	7427600	0.410399	0.509877	0.590069	0.789786	-0.340467	insig
pmn001421	C16H18O8	3-O-p-Coumaroylquinic acid	Phenolic acids	Phenolic acids	87099-71-6	1	1118300	989830	589840	642510	703330	923990	0.388323	0.486063	0.568697	0.84131	-0.24929	insig
pmb3074	C16H18O8	5-O-p-Coumaroylquinic acid*	Phenolic acids	Phenolic acids	1899-30-5	1	1134000	990750	638400	825320	640630	1043600	0.210146	0.677012	0.74006	0.908221	-0.138885	insig
Lmbn001162	C15H16O9	Esculetin-7-O-glucoside	Lignans and Coumarins	Coumarins	-	2	7185.8	102740	17757	58850	59206	57198	0.661573	0.652406	0.719508	1.37257	0.456883	insig
Cmyn001328	C15H16O9	Daphnin	Lignans and Coumarins	Coumarins	486-55-5	2	12210	21907	24580	62783	53956	57509	1.22447	0.00181632	0.0331647	2.9686	1.56978	up
mws1015	C15H16O9	Esculin (6,7-DihydroxyCoumarin-6-glucoside)	Lignans and Coumarins	Coumarins	531-75-9	2	12927	31257	37284	66409	59975	77901	1.08538	0.013129	0.075662	2.50755	1.32628	up
pma0149	C15H16O9	Sinapoyl malate	Phenolic acids	Phenolic acids	92344-58-6	3	2415.4	6496.4	3791.5	6204.1	6620.1	8078.3	0.911112	0.136057	0.233772	1.64544	0.718472	insig
Wmhn004001	C16H20O8	4,5-Dihydroxy-α-tetralone-4-O-glucoside	Quinones	Quinones	-	3	9	9	9	58018	49194	54623	1.32509	0.00226225	0.0383102	5993.89	12.5493	up
Lman002731	C15H18O9	Grevilloside F	Phenolic acids	Phenolic acids	1094004-50-8	1	775350	1672200	1508600	1288600	1280400	1570600	0.219236	0.85005	0.880409	1.04637	0.0653942	insig
Lman002117	C15H18O9	Grevilloside Q	Others	Others	1708967-64-9	2	9	9	9	120650	82301	105900	1.32531	0.0115665	0.0740556	11438.9	13.4817	up
pmn001420	C15H18O9	1-O-[(E)-Caffeoyl]-D-glucose	Phenolic acids	Phenolic acids	-	1	2204800	3232700	3300500	3458000	3066100	3713600	0.666961	0.300189	0.402156	1.17163	0.228517	insig
MWSHY0118	C19H18O6	Scutellarein tetramethyl ether	Flavonoids	Flavones	1168-42-9	2	2165.7	2333.6	1772.2	2825.8	3499.5	3754.3	1.18579	0.0249585	0.0878895	1.60721	0.684556	insig
pmp000109	C19H18O6	5,7,8,4'-Tetramethoxyflavone	Flavonoids	Flavones	6601-66-7	3	4825	3496.9	9	9504.5	8630.5	13852	0.811121	0.0223042	0.0845018	3.83956	1.94094	insig
mws0906	C16H22O8	Coniferin	Phenolic acids	Phenolic acids	531-29-3	2	2335100	3629200	3332300	2862300	3752400	3569700	0.365874	0.571908	0.646676	1.0955	0.131586	insig
MWStz095	C20H24NO4+	Magnoflorine	Alkaloids	Aporphine alkaloids	2141-09-5	1	1336200	126460	191820	171950	365900	115880	0.381608	0.486795	0.568697	0.395127	-1.33961	insig
mws1474	C18H16O7	5,7-Dihydroxy-3',4',5'-trimethoxyflavone	Flavonoids	Flavones	18103-42-9	2	31596	9	9	9	6765.7	786.69	0.191611	0.528111	0.604081	0.239179	-2.06384	insig
Lmmn000774	C15H20O9	Dihydrocaffeoylglucose	Phenolic acids	Phenolic acids	-	3	41527	84761	62516	75032	78959	61603	0.458571	0.56174	0.639579	1.14189	0.191428	insig
Zmln000899	C15H20O9	Syringaldehyde-4-O-glucoside	Phenolic acids	Phenolic acids	-	2	31045	18446	14803	17445	18681	11518	0.576181	0.384718	0.480896	0.741033	-0.43239	insig
pme1816	C16H18O9	Neochlorogenic acid (5-O-Caffeoylquinic acid)	Phenolic acids	Phenolic acids	906-33-2	1	15562	74616	39338	313410	271390	281220	1.20862	0.000508287	0.0171382	6.68659	2.74127	up
mws2108	C16H18O9	Cryptochlorogenic acid (4-O-Caffeoylquinic acid)	Phenolic acids	Phenolic acids	905-99-7	1	922200	1250400	1967700	2114900	2039400	2083200	0.928022	0.151147	0.251702	1.50653	0.591233	insig
mws0748	C16H18O9	1-Caffeoylquinic acid	Phenolic acids	Phenolic acids	1241-87-8	1	6662.9	46193	8842.6	102970	79346	86318	1.11222	0.0167889	0.0772971	4.35398	2.12233	up
mws0178	C16H18O9	Chlorogenic acid (3-O-Caffeoylquinic acid)	Phenolic acids	Phenolic acids	327-97-9	1	1955900	2626600	1013000	2145800	2230600	2900400	0.665622	0.364909	0.461969	1.30047	0.379037	insig
Zmhn002422	C16H20O9	1-O-Feruloyl-D-Glucose	Phenolic acids	Phenolic acids	7196-71-6	1	108910	336700	535580	322520	270960	247550	0.0126369	0.743003	0.798325	0.857153	-0.222375	insig
pmb3056	C16H20O9	Homovanilloylquinic acid	Phenolic acids	Phenolic acids	-	3	2135600	500460	595250	860010	923520	975440	0.119141	0.794605	0.842452	0.853824	-0.227989	insig
Hmmn002544	C16H20O9	Ferulic acid-4-O-glucoside	Phenolic acids	Phenolic acids	117405-51-3	1	4634900	5168100	4496000	4300600	3850400	5020600	0.563738	0.408902	0.50022	0.921155	-0.118484	insig
pmp001224	C20H20O6	Brosimacutin G	Flavonoids	Chalcones	350221-50-0	2	6797.3	26887	10356	23785	21108	21877	0.773123	0.345218	0.44553	1.51611	0.600376	insig
pmb3107	C15H20O10	Glucosyringic Acid	Phenolic acids	Phenolic acids	-	3	30122	24065	20231	28287	26252	22347	0.241073	0.82135	0.861544	1.03316	0.0470693	insig
Lmfn005486	C15H10O9S	Kaempferol-3-O-sulfonate	Flavonoids	Flavonols	-	2	31020	7561.3	9286.8	55381	54211	54979	1.14446	0.0354143	0.103172	3.43801	1.78157	up
mws0179	C17H20O9	Chlorogenic acid methyl ester	Phenolic acids	Phenolic acids	29708-87-0	2	37154	221610	36458	179830	171190	232520	0.878982	0.255183	0.359444	1.97661	0.983031	insig
pmb0752	C17H20O9	3-O-Feruloylquinic acid	Phenolic acids	Phenolic acids	1899-29-2	2	3752000	2654900	4126700	13396000	11713000	12443000	1.29345	0.000174701	0.0171382	3.56497	1.83389	up
pma3724	C17H20O9	1-O-Feruloylquinic acid	Phenolic acids	Phenolic acids	-	3	135950	418940	137100	323360	384640	447200	0.860237	0.237533	0.344423	1.66939	0.73932	insig
Lmtn003598	C18H24O8	3-Prenyl-4-O-glucosyloxy-4-hydroxybenzoic acid	Phenolic acids	Phenolic acids	-	3	9	39048	17533	63911	45525	86234	0.709215	0.0468378	0.119643	3.45768	1.7898	insig
Lmbp002255	C16H18O10	Fraxetin-8-O-glucoside (Fraxin)	Lignans and Coumarins	Coumarins	524-30-1	2	6815.9	36275	38975	16953	22048	25174	0.0450761	0.624655	0.698311	0.781993	-0.354771	insig
Lmbp002309	C17H22O9	Sinapaldehyde-4-O-Glucoside	Phenolic acids	Phenolic acids	154461-65-1	2	48293	31042	36300	308630	316680	340220	1.3165	0.000101971	0.0166549	8.34981	3.06174	up
pmb3317	C16H20O10	Quinacyl syringic acid	Phenolic acids	Phenolic acids	-	3	103780	574910	146660	1141400	1062200	1208100	1.13073	0.0224538	0.0845018	4.13364	2.04741	up
pmn001695	C16H20O10	Trihydroxycinnamoylquinic acid	Phenolic acids	Phenolic acids	-	1	1423300	1693000	2152300	4181	10409	4862.8	1.32255	0.0144654	0.075662	0.00369221	-8.0813	down
mws0055	C20H20O7	Tangeretin (4',5,6,7,8-Pentamethoxyflavone)	Flavonoids	Flavonols	481-53-8	2	16701	10846	10551	16233	16657	16190	0.922262	0.208512	0.313403	1.28826	0.36542	insig
MWSHY0178	C20H20O7	Sinensetin (5,6,7,3',4'-pentamethoxyflavone)	Flavonoids	Flavones	2306-27-6	2	715.8	711.05	867.17	2788.6	1517.8	3452.5	1.22111	0.0837268	0.165772	3.38223	1.75797	up
mws0011	C17H24O9	Syringin	Phenolic acids	Phenolic acids	118-34-3	3	41351	147970	159300	992370	1278300	1217800	1.23273	0.00244501	0.0388835	10.0065	3.32286	up
pmb0108	C19H18O8	Feruloyl syringic acid	Phenolic acids	Phenolic acids	-	3	17594	29774	16284	21045	39436	48522	0.828937	0.195788	0.30253	1.71248	0.77609	insig
Cmqp001987	C16H24O10	8-hydroxy-10-hydrosweroside	Terpenoids	Monoterpenoids	-	2	15793	18488	35672	45678	37401	56998	1.04492	0.0506159	0.126029	2.00244	1.00176	up
pme3337	C14H17N5O8	Succinyladenosine	Alkaloids	Alkaloids	4542-23-8	1	8148500	9675900	11452000	1665400	1653200	1403100	1.31873	0.0127997	0.075662	0.16128	-2.63236	down
pmb3062	C17H22O10	1-O-Eudesmoylquinic acid	Phenolic acids	Phenolic acids	-	2	83701	54323	99044	116980	133160	124020	1.04115	0.0601109	0.137198	1.57828	0.658354	insig
Zmhn002227	C17H22O10	4-O-Glucosyl-sinapate	Phenolic acids	Phenolic acids	-	2	62509	717240	246050	1278000	956950	1240900	0.994291	0.0337495	0.101454	3.38843	1.76062	insig
pmb2940	C17H22O10	1-O-Glucosyl sinapate	Phenolic acids	Phenolic acids	78185-48-5	3	303110	254200	255970	41136	42780	42147	1.32081	0.00482256	0.055286	0.155006	-2.68961	down
Lmqp003013	C19H30O8	Citroside A	Terpenoids	Terpene	120330-44-1	1	173670	554120	614770	3070600	3276600	3523200	1.22542	0.000118934	0.0166549	7.35192	2.87812	up
Jmbp006554	C20H20O8	ethyl rosmarinate	Phenolic acids	Phenolic acids	-	1	1568.5	5447.8	9065	9820	1395.9	9	0.58941	0.690768	0.753426	0.698009	-0.518681	insig
MWSHY0101	C20H20O8	5-Hydroxy-6,7,8,3',4'-pentamethoxyflavone	Flavonoids	Flavones	2174-59-6	1	1317.3	6700.2	9809.2	8791.9	669.91	9	0.665712	0.500459	0.580533	0.531271	-0.91248	insig
Lmzn001582	C18H28O9	5'-Glucosyloxyjasmanic acid	Phenolic acids	Phenolic acids	-	1	4555200	3599100	3239200	5042300	4894900	4908300	1.09076	0.0973552	0.182819	1.30298	0.381815	insig
Zmhn001970	C20H22O8	Piceid	Others	Stilbene	27208-80-6	2	415920	188080	270360	188020	214690	292620	0.452079	0.479915	0.566468	0.795245	-0.33053	insig
Lmwp011196	C24H38O4	Bis(2-ethylhexyl)phthalate	Phenolic acids	Phenolic acids	117-81-7	1	35649000	4544500	9827400	32209000	4691300	8532300	0.0156573	0.911395	0.924333	0.908272	-0.138803	insig
Lmhn002573	C17H20O11	Sinapoylglucuronic acid	Phenolic acids	Phenolic acids	-	1	435860	449320	508230	838700	442070	777760	0.881253	0.211134	0.316021	1.47733	0.562995	insig
pmb0681	C20H18O9	Apigenin-8-C-Arabinoside	Flavonoids	Flavonoid carbonoside	-	1	770470	120690	119340	33957	33448	30667	1.09617	0.295775	0.400013	0.0970529	-3.36508	down
mws0043	C21H22O8	Nobiletin (5,6,7,8,3',4'-Hexamethoxyflavone)	Flavonoids	Flavones	478-01-3	1	30862	18572	22633	38426	35736	40445	1.13356	0.0454944	0.116816	1.59028	0.669284	insig
Cmjn004337	C18H26O10	Benzyl-(2''-O-xylosyl)glucoside	Phenolic acids	Phenolic acids	-	2	987080	844050	541250	300520	341790	301620	1.21157	0.0669733	0.148062	0.397883	-1.32958	down
pme3007	C9H14N2O12P2	Uridine 5'-diphosphate	Alkaloids	Alkaloids	27821-45-0	1	27912	25356	25853	39314	33973	42483	1.24989	0.0297406	0.0948845	1.4632	0.549129	insig
pmn001738	C17H24O11	Oleoside 11-methyl ester	Phenolic acids	Phenolic acids	60539-23-3	3	48225	114520	40811	44323	71513	61592	0.0926061	0.752829	0.805086	0.871642	-0.198192	insig
Zmhn101746	C20H22O9	Tetrahydroxy-stilbene-O-glucoside	Others	Stilbene	-	1	2904800	1875100	2017400	1041300	1603800	1430800	1.07267	0.0876699	0.171513	0.599635	-0.737843	insig
pmn001394	C20H22O9	2,3,5,4'-Tetrahydroxystilbene-2-O-glucoside	Others	Stilbene	-	1	189090	238640	354960	101830	170200	9	0.68409	0.0711105	0.152764	0.347569	-1.52463	insig
pmn001399	C20H22O9	2,4,6,4'-Tetrahydroxy-stilbene-2-O-glucoside	Others	Stilbene	-	2	1157800	1001300	1706400	169360	219850	273660	1.29788	0.0356168	0.103172	0.171484	-2.54386	down
Zmhn001746	C20H22O9	Piceatannol-3'-O-glucoside	Others	Stilbene	94356-26-0	1	2405700	1818500	1682900	978560	1649700	1363100	0.978898	0.0975282	0.182819	0.675689	-0.56557	insig
Hmhp002580	C19H24O10	Methylpicraquassioside A	Lignans and Coumarins	Coumarins	-	1	1238800	1284400	1302000	1520400	1444900	1600100	1.24102	0.0192151	0.0802801	1.19351	0.255206	insig
Lmhn001773	C19H13NO10	Caffeoylnicotinoyltartaric acid	Phenolic acids	Phenolic acids	-	3	636260	914400	977110	715810	721730	908450	0.298057	0.651677	0.719508	0.928087	-0.107668	insig
Lmyp005932	C21H20O9	Apigenin-6-C-fucoside	Flavonoids	Flavonoid carbonoside	-	2	309210	57961	78341	11275	15473	11597	1.18608	0.234086	0.340426	0.0860695	-3.53835	down
Hmgp003664	C21H20O9	Apigenin-6-C-rhamnoside	Flavonoids	Flavonoid carbonoside	-	1	461790	62157	58521	18243	22184	19437	1.03719	0.322752	0.423182	0.102776	-3.28242	down
pmn001316	C18H24O11	Regaloside L	Phenolic acids	Phenolic acids	138797-43-0	2	164010	144080	148740	136610	184310	108340	0.35634	0.723347	0.78204	0.939649	-0.0898057	insig
HJAP012	C20H18O10	Luteolin-8-C-arabinoside	Flavonoids	Flavonoid carbonoside	-	1	524830	81983	217900	28367	20746	28418	1.16851	0.197544	0.303394	0.0940097	-3.41105	down
Lmbp003668	C20H18O10	Kaempferol-3-O-arabinoside	Flavonoids	Flavones	-	3	62012	5052.7	8497	4723	3863.2	2907.2	0.831607	0.366389	0.461969	0.152106	-2.71685	insig
Hmxp008844	C21H22O9	Gardenin A	Flavonoids	Flavones	21187-73-5	1	2219	15250	166660	84171	1974.5	2855.4	0.310635	0.630516	0.70204	0.483362	-1.04883	insig
Lmyp004617	C21H22O9	Pinocembrin-7-O-glucoside (Pinocembroside)	Flavonoids	Flavones	75829-43-5	1	4065.7	4778.9	4572.1	8926	8364.4	11453	1.27332	0.0280425	0.0921663	2.14236	1.0992	up
Lmhn002574	C20H16O11	Caffeoyl(p-Hydroxybenzoyl)tartaric acid	Phenolic acids	Phenolic acids	-	3	99661	59480	62204	33979	26735	42735	1.13444	0.0802928	0.161415	0.467365	-1.09738	down
MWSHY0063	C21H20O10	Sophoricoside	Flavonoids	Isoflavones	152-95-4	1	639830	3016000	577400	6613200	6491300	6458800	1.15136	0.0234744	0.0863553	4.62136	2.20832	up
mws1434	C21H20O10	Apigenin-6-C-glucoside (Isovitexin)	Flavonoids	Flavonoid carbonoside	38953-85-4	1	19897000	3278100	3810600	1305900	1818100	2006700	0.971958	0.313232	0.413658	0.190127	-2.39497	insig
mws0072	C21H20O10	Apigenin-5-O-glucoside	Flavonoids	Flavones	28757-27-9	1	3760000	879880	794240	371120	488620	519220	0.956458	0.299713	0.402156	0.25376	-1.97847	insig
Zmdn004052	C21H20O10	Aloe emodin-1-O-glucoside	Quinones	Anthraquinone	-	2	1310900	414280	415520	102250	154560	136630	1.1681	0.190171	0.295755	0.18379	-2.44387	down
Lmlp005572	C21H20O10	Galangin-7-O-glucoside	Flavonoids	Flavones	-	1	599110	2945600	580160	7118300	6311600	6933500	1.16026	0.0140264	0.075662	4.93674	2.30356	up
mws0895	C21H20O10	Genistein-7-O-Glucoside (Genistin)	Flavonoids	Isoflavones	529-59-9	2	285440	321770	388840	280990	304220	311400	0.64981	0.390015	0.483288	0.900166	-0.151738	insig
pmp000413	C21H20O10	Genistein-8-C-glucoside	Flavonoids	Isoflavones	66026-80-0	1	45012000	17157000	19213000	8706900	8414900	10725000	1.10093	0.183949	0.288957	0.342174	-1.5472	down
mws0919	C21H20O10	Kaempferol-3-O-rhamnoside (Afzelin)(Kaempferin)	Flavonoids	Flavonols	482-39-3	3	79000	19640	33352	9961.1	12098	12578	1.07889	0.212041	0.316021	0.262418	-1.93006	down
mws0048	C21H20O10	Apigenin-8-C-Glucoside (Vitexin)	Flavonoids	Flavonoid carbonoside	3681-93-4	1	60028000	20526000	23301000	9671100	10790000	11688000	1.09771	0.201002	0.305846	0.309558	-1.69172	down
pmp000117	C22H24O9	3,5,6,7,8,3',4'-Heptamethoxyflavone	Flavonoids	Flavonols	1178-24-1	1	1995.4	1616.3	1475	4465.7	3927.8	4547.4	1.30537	0.00058844	0.0171382	2.54407	1.34714	up
Lmdp003509	C20H18O11	Quercetin-3-O-xyloside (Reynoutrin)	Flavonoids	Flavonols	549-32-6	3	302840	85408	88075	9	4814.2	21445	0.962091	0.17174	0.277599	0.0551479	-4.18055	insig
mws2186	C20H18O11	Avicularin	Flavonoids	Flavonols	572-30-5	3	315210	134300	135950	12942	9	26333	0.879902	0.0914215	0.176748	0.0670994	-3.89756	insig
mws4183	C20H18O11	Quercetin-3-O-arabinoside (Guaijaverin)	Flavonoids	Flavonols	22255-13-6	3	356360	57062	80173	9	9	21280	1.04762	0.242746	0.347889	0.0431487	-4.53454	down
Smnp001527	C21H22O10	5-hydroxyaloin	Quinones	Anthraquinone	-	2	64056	72560	59864	105790	116370	92163	1.24097	0.0152164	0.075662	1.59977	0.677865	insig
mws1360	C21H22O10	Engeletin	Flavonoids	Flavanonols	572-31-6	3	9	5596.6	9	3733.2	12673	15244	0.976843	0.114147	0.204634	5.63712	2.49496	insig
Cmzn005251	C21H22O10	6-O-Caffeoylarbutin	Phenolic acids	Phenolic acids	136172-60-6	3	104030	108630	105140	110730	95944	74365	0.6514	0.365484	0.461969	0.884327	-0.177349	insig
Lmlp006175	C21H22O10	Isosalipurposide (Phlorizin Chalcone)	Flavonoids	Chalcones	4547-85-7	2	65656	32814	23037	9	22961	15608	0.729737	0.15306	0.253217	0.317496	-1.65519	insig
HJN055	C21H24O10	Dihydrocharcone-4'-O-glucoside	Flavonoids	Chalcones	-	2	114800	19546	25714	24303	43614	9	0.607715	0.431878	0.523135	0.424378	-1.23658	insig
mws2118	C21H24O10	Phloretin-2'-O-glucoside (Phlorizin)	Flavonoids	Chalcones	60-81-1	2	19634	28384	54067	9853.8	39746	327280	0.266198	0.461227	0.551905	3.69182	1.88433	insig
mws1608	C21H20O11	Luteolin-6-C-glucoside (Isoorientin)	Flavonoids	Flavonoid carbonoside	4261-42-1	1	30032000	8317300	13504000	1827900	2291000	1946000	1.23538	0.144966	0.243919	0.116963	-3.09588	down
Zmhn001905	C21H20O11	HydroxyAloe-emodin-8-O-glucoside	Quinones	Anthraquinone	-	2	374870	738850	290380	2572000	2363800	2722500	1.26975	0.000401883	0.0171382	5.45424	2.44738	up
mws2209	C21H20O11	Kaempferol-3-O-glucoside (Astragalin)*	Flavonoids	Flavonols	480-10-4	1	1749200	476320	633900	9	9	9	1.31994	0.1404	0.238398	9.44247e-06	-16.6924	down
Hmpp003270	C21H20O11	Luteolin-4'-O-glucoside	Flavonoids	Flavones	6920-38-3	1	1033600	344340	346540	133120	140050	158590	1.12505	0.20097	0.305846	0.250371	-1.99786	down
mws1299	C21H20O11	Luteolin-8-C-glucoside (Orientin)	Flavonoids	Flavonoid carbonoside	28608-75-5	1	29218000	15844000	11270000	6356900	7630200	9408700	1.04796	0.175328	0.2814	0.41532	-1.26771	down
mws0089	C21H20O11	Kaempferol-7-O-glucoside*	Flavonoids	Flavonols	16290-07-6	1	1161700	338100	503650	87058	129180	63798	1.20766	0.149023	0.249045	0.139777	-2.8388	down
pme2459	C21H20O11	Luteolin-7-O-glucoside (Cynaroside)	Flavonoids	Flavones	5373-11-5	1	683410	1240100	706850	3914400	3773900	3499700	1.28345	0.000436156	0.0171382	4.25341	2.08862	up
Smlp002277	C21H21O11+	Petunidin-3-O-arabinoside	Flavonoids	Anthocyanidins	-	2	3274.4	14789	3506.2	13474	19649	19248	0.987042	0.0958516	0.181075	2.428	1.27977	insig
pmf0027	C21H21O11+	Cyanidin-3-O-galactoside	Flavonoids	Anthocyanidins	142506-26-1	2	135560	108070	131000	26355	45446	48408	1.2607	0.00177303	0.0331647	0.320874	-1.63992	down
pmn001640	C20H18O12	Myricetin-3-O-arabinoside	Flavonoids	Flavonols	132679-85-7	2	14526	9078.5	13534	3387.2	9	9	1.03381	0.00747666	0.067018	0.0916892	-3.4471	down
mws1361	C21H22O11	Taxifolin-3-O-rhamnoside (Astilbin)	Flavonoids	Flavanonols	29838-67-3	2	76702	57596	25438	104050	104970	97035	1.01851	0.0787399	0.159748	1.91601	0.938101	insig
mws0057	C21H22O11	Eriodictyol-7-O-glucoside	Flavonoids	Flavanones	38965-51-4	2	16995	13928	8795.8	31428	23771	30013	1.19166	0.0106619	0.0740556	2.14538	1.10123	up
HJN086	C21H22O11	Eriodictyol-3'-O-glucoside	Flavonoids	Flavanones	-	2	636490	513390	271650	848400	888090	793550	1.0537	0.0667689	0.148062	1.7798	0.831716	insig
Lmmn004625	C21H22O11	Dihydrokaempferol-7-O-glucoside	Flavonoids	Flavanonols	-	2	494600	618870	240810	1146200	1152100	942600	1.14425	0.0133835	0.075662	2.39308	1.25887	up
Lmlp005236	C21H22O11	Dihydrokaempferol-3-O-glucoside	Flavonoids	Flavanonols	1049-08-8	3	75798	117760	67569	201130	220280	224370	1.24625	0.00612636	0.0604059	2.47305	1.30629	up
Li512113	C20H20O12	Maleoyl-caffeoylquinic acid	Phenolic acids	Phenolic acids	-	3	40079	24641	9	34954	31682	28292	0.628733	0.480291	0.566468	1.46655	0.552421	insig
Lmqn005404	C20H20O12	4-Hydroxybenzoyl-1-O-(6''-O-galloyl)glucoside	Phenolic acids	Phenolic acids	-	2	570500	377320	452750	235000	196940	181370	1.24234	0.034834	0.103172	0.4379	-1.19133	down
pmn001416	C24H20O9	Catechin-(7,8-bc)-4α-(3,4-dihydroxyphenyl)-dihydro-2-(3H)-one	Flavonoids	Flavanols	-	1	9	9	9	70277	57495	63084	1.32515	0.00336548	0.0474052	7068.74	12.7872	up
Hmpn005101	C21H24O11	Sieboldin	Flavonoids	Chalcones	18777-73-6	2	182520	67835	67707	27940	43519	27623	1.09009	0.194612	0.30171	0.311518	-1.68261	down
HJN041	C21H24O11	Epicatechin glucoside	Flavonoids	Flavanols	-	2	455640	663790	625680	9	49466	9	1.10542	0.009066	0.0732711	0.0283558	-5.14021	down
Zmdn002049	C21H24O11	Epicatechin-4'-O-β-D-glucopyranoside	Tannins	Tannin	-	2	141830	119730	138020	132050	126440	126180	0.404239	0.546885	0.624108	0.962686	-0.0548631	insig
Cmxn004016	C21H24O11	Dihydromarein	Flavonoids	Chalcones	-	2	165260	53295	68524	43269	40173	25470	0.981207	0.230374	0.337016	0.37938	-1.39828	insig
pmb0478	C21H26O11	Coumarin O-rutinoside	Phenolic acids	Phenolic acids	-	3	5447.7	6253.1	4859.7	1848.9	2340.8	3588.9	1.17503	0.0127378	0.075662	0.469708	-1.09016	down
Lmhn004756	C23H20O10	Cinnamoylferuloyltartaric acid	Phenolic acids	Phenolic acids	-	3	3393	6841.5	5104.1	13700	17175	13951	1.22443	0.00292193	0.0436518	2.92243	1.54717	up
mws4053	C30H48O3	Ursolic acid	Terpenoids	Triterpene	77-52-1	3	8230.5	8019	16080	9387.5	9954.3	8150.9	0.342716	0.607685	0.682824	0.850391	-0.233803	insig
mws0351	C22H18O11	Gallate catechin gallate	Flavonoids	Flavanols	4233-96-9	3	9	4490.2	9	2592.2	9	2585	0.414974	0.903504	0.924333	1.15039	0.202126	insig
Zmjp013616	C30H50O3	12,13-Dihydroursolic acid	Terpenoids	Triterpene	-	2	9	9	9	331490	360250	342610	1.32451	0.000589277	0.0171382	38309.3	15.2254	up
Lmdp003994	C23H24O10	6,4'-Dimethoxyisoflavone-7-O-glucoside (Wistin)	Flavonoids	Isoflavones	19046-26-5	2	4990.4	6400.4	6192.4	9327.5	13392	9346.1	1.17303	0.0586374	0.135719	1.82365	0.866829	insig
pmb2654	C19H27NO12	Anthranilate-1-O-Sophoroside	Phenolic acids	Phenolic acids	-	3	14446	16280	14613	11806	8679.1	12621	1.04326	0.057897	0.134831	0.73019	-0.453656	insig
pmp000120	C22H22O11	Diosmetin-6-C-glucoside	Flavonoids	Flavanones	-	1	49757	22532	10418	13829	23330	10458	0.476891	0.424732	0.51702	0.575731	-0.796533	insig
HJAP011	C22H22O11	Chrysoeriol-8-C-glucoside (Scoparin)	Flavonoids	Flavonoid carbonoside	301-16-6	1	85932	35067	18752	33481	26806	33168	0.264246	0.525814	0.604081	0.668725	-0.580515	insig
Lmjp003655	C22H22O11	6-C-MethylKaempferol-3-glucoside	Flavonoids	Flavones	-	3	519840	129300	114930	272600	224270	217250	0.276135	0.911994	0.924333	0.934626	-0.0975383	insig
pmf0203	C22H23O11+	Peonidin-3-O-glucoside	Flavonoids	Anthocyanidins	68795-37-9	3	9	12313	14002	15894	9312.3	24392	0.594458	0.279331	0.385742	1.88415	0.913912	insig
Smlp002918	C22H23O11+	Malvidin-3-O-arabinoside	Flavonoids	Anthocyanidins	-	3	30611	12894	16869	9	9	9	1.32044	0.0643927	0.144957	0.000447212	-11.1268	down
Hmdn001667	C20H16O13	Ellagic acid-4-O-glucoside	Tannins	Tannin	-	2	9	9	9	92218	41902	69425	1.32505	0.0430315	0.112988	7538.7	12.8801	up
pmp001309	C21H20O12	6-Hydroxykaempferol-7-O-glucoside	Flavonoids	Flavonols	-	1	1127800	804270	763890	1160400	1024300	1146000	0.905829	0.199699	0.30575	1.23544	0.305026	insig
mws0856	C21H20O12	Quercetin-4'-O-glucoside (Spiraeoside)	Flavonoids	Flavonols	20229-56-5	1	501500	402010	396940	753460	722550	696370	1.27757	0.00521364	0.0571183	1.67048	0.740266	insig
mws0056	C21H20O12	Myricetin-3-O-rhamnoside (Myricitrin)	Flavonoids	Flavonols	17912-87-7	2	18384	52474	190780	39967	5480	27476	0.706713	0.354797	0.455508	0.278717	-1.84313	insig
mws0091	C21H20O12	Quercetin-3-O-glucoside (Isoquercitrin)	Flavonoids	Flavonols	482-35-9	1	850120	350310	447240	972010	521380	863930	0.722328	0.312836	0.413658	1.4307	0.51672	insig
mws0061	C21H20O12	Quercetin-3-O-galactoside (Hyperin)	Flavonoids	Flavonols	482-36-0	1	1558500	763680	959260	1564000	1504700	1673000	0.937868	0.174287	0.280796	1.44501	0.531075	insig
pme1598	C22H24O11	Hesperetin-5-O-glucoside	Flavonoids	Flavanones	69651-80-5	2	523000	266200	337500	579120	605590	670510	1.06647	0.0732281	0.15561	1.6466	0.719487	insig
HJAP154	C23H16O11	Galloylisorhamnetin	Flavonoids	Flavonols	-	2	64207	71640	35597	421130	424190	370750	1.30134	0.000214977	0.0171382	7.0931	2.82642	up
Hmmp002121	C23H16O11	Isorhamnetin-3-O-gallate	Flavonoids	Flavonols	-	2	55363	85760	68799	417990	461480	464870	1.30912	0.000135131	0.0166549	6.404	2.67897	up
pmp000441	C30H46O4	11-Keto-ursolic acid	Terpenoids	Triterpene	105870-59-5	3	13970	9555	10008	14801	14500	11078	0.728412	0.284656	0.389821	1.20416	0.268024	insig
Lmzn006169	C30H48O4	Pomolic acid	Terpenoids	Triterpene	13849-91-7	1	54779	38902	42814	25451	50182	70287	0.0312398	0.837219	0.871829	1.06905	0.0963295	insig
pmn001706	C30H48O4	2-Hydroxyoleanolic acid	Terpenoids	Triterpene	26707-60-8	1	132940	117370	239600	333630	129390	301980	0.653212	0.297309	0.400473	1.56151	0.642943	insig
Lmzn006284	C30H48O4	2α-Hydroxyursolic acid	Terpenoids	Triterpene	-	1	133100	123940	499320	374300	118260	103970	0.214284	0.744887	0.798325	0.788685	-0.342478	insig
mws1610	C30H48O4	Maslinic acid	Terpenoids	Triterpene	4373-41-5	1	173900	151360	318360	390040	141330	405590	0.494748	0.395484	0.486218	1.45577	0.541778	insig
pmn001523	C21H14O13	1,3-Trigallic acid	Phenolic acids	Phenolic acids	-	3	9	13549	10512	3094.8	2807	18121	0.381731	0.998193	0.998193	0.998039	-0.00283183	insig
Lmfn003760	C21H18O13	Quercetin-4′-O-glucuronide	Flavonoids	Flavonols	201463-36-7	3	9155.5	21824	9182.8	118620	174250	198190	1.28219	0.020958	0.0829472	12.2269	3.61199	up
Hmjp003123	C21H18O13	Quercetin-5-O-glucuronide	Flavonoids	Flavonols	-	3	9	3460.5	9	38959	23619	20774	1.11123	0.0375749	0.105874	23.9621	4.58268	up
Lmjp002906	C22H22O12	Rhamnetin-3-O-Glucoside	Flavonoids	Flavonols	27875-34-9	2	112170	45800	44610	129880	108570	126670	1.00919	0.126485	0.219567	1.80235	0.849879	insig
Lmjp003295	C22H22O12	6-Methoxykaempferol-3-O-glucoside	Flavonoids	Flavones	63422-27-5	3	82343	52975	64448	127280	88696	134690	1.12888	0.0504913	0.126029	1.75538	0.811786	insig
Hmcp002207	C22H22O12	Isorhamnetin-7-O-glucoside (Brassicin)	Flavonoids	Flavonols	6743-96-0	2	85327	68834	74025	99101	115920	107000	1.20521	0.0104372	0.0740556	1.41122	0.496944	insig
Hmgp002036	C22H22O12	Nepetin-7-O-glucoside	Flavonoids	Flavones	569-90-4	2	77235	75907	67623	111660	95948	100710	1.26371	0.00948024	0.0740556	1.39659	0.481908	insig
Cmrp003675	C23H26O11	Plantainoside A	Phenolic acids	Phenolic acids	-	3	13528	17704	20076	9	12152	9	0.991959	0.0657357	0.146641	0.237195	-2.07585	insig
Lmdp002969	C21H20O13	Myricetin-3-O-galactoside	Flavonoids	Flavonols	15648-86-9	1	54559	38075	36974	17035	16340	17295	1.26846	0.043364	0.113113	0.390948	-1.35495	down
Lmfp003403	C21H20O13	Quercetagetin-7-O-glucoside	Flavonoids	Flavones	548-75-4	1	36068	48513	59367	31246	17851	18992	1.1327	0.0426286	0.112988	0.473011	-1.08005	down
Lmpp003465	C21H20O13	Myricetin-3-O-glucoside*	Flavonoids	Flavonols	19833-12-6	1	35862	34524	71483	27394	26444	17199	1.02624	0.184042	0.288957	0.500722	-0.997917	insig
pmn001707	C30H46O5	Quillaic acid	Phenolic acids	Phenolic acids	631-01-6	3	9	9	9	124770	52469	65487	1.32484	0.0680176	0.149515	8989.85	13.1341	up
Lmhn002895	C23H20O12	Feruloylcaffeoyltartaric acid	Phenolic acids	Phenolic acids	-	3	9	9	9465.8	71220	48403	81382	1.05971	0.0153656	0.075662	21.1946	4.40562	up
Wmhn009757	C30H48O5	2α,3β,23-trihydroxy-12-ene-28-ursolic acid	Terpenoids	Triterpene	-	3	6946.7	9	9	12913	8257.5	13699	1.00499	0.035786	0.103172	5.0066	2.32383	up
Hmhn007817	C30H48O5	2α,3α-Dihydroxyursolic acid	Terpenoids	Triterpene	-	2	1736.2	1181.3	7013.7	6172.4	1926	26961	0.634546	0.392937	0.485509	3.53023	1.81976	insig
MWSmce394	C30H48O5	Tormentic acid	Terpenoids	Triterpene	13850-16-3	2	2369	1948.4	7416.3	8524.6	9	26395	0.217562	0.426164	0.517485	2.97678	1.57375	insig
HJAP112	C23H22O12	Quercetin-3-O-(2''-acetyl)rhamnoside	Flavonoids	Flavonols	-	3	9	9	3933	2710.3	9	9	0.0335516	0.811625	0.856812	0.690534	-0.534216	insig
pmn001712	C22H34O12	3-Hydroxy-4-isopropylbenzylalcohol-3-O-sophoroside	Phenolic acids	Phenolic acids	-	3	15163	12710	14243	10613	10610	8381.4	1.16928	0.0156203	0.075662	0.702925	-0.508557	insig
pmb3042	C23H24O12	Tricin-5-O-Glucoside	Flavonoids	Flavones	32769-00-9	2	37808	245000	114040	238400	235500	601680	0.888604	0.196369	0.30253	2.71031	1.43846	insig
Zmln00668	C19H26O15	Monogalloyl-diglucose	Phenolic acids	Phenolic acids	-	3	72423	47726	40183	51215	55119	67132	0.371345	0.714361	0.774022	1.08192	0.113591	insig
pmb3061	C22H28O13	5-O-p-Coumaroylquinic acid O-glucoside	Phenolic acids	Phenolic acids	-	2	482770	78151	95482	290590	292020	326670	0.695053	0.589133	0.664628	1.38525	0.470143	insig
pmn001642	C23H20O13	Kaempferol-3-O-(2''-O-acetyl)glucuronide	Flavonoids	Flavonols	-	2	224550	150450	125330	4963300	3310800	5260600	1.31926	0.0187335	0.0802801	27.0515	4.75764	up
Lmsn002288	C21H28O14	1-O-Caffeoyl-(6-O-glucosyl)-β-D-glucose	Phenolic acids	Phenolic acids	-	1	2826800	2953900	2266500	2007900	2402100	2755100	0.566709	0.385302	0.480896	0.890384	-0.1675	insig
Zmsp004363	C23H22O13	Quercetin-3-O-(6''-acetyl)glucoside	Flavonoids	Flavonols	-	3	9597	23713	9	28463	16854	18203	0.68166	0.285933	0.390485	1.90642	0.930866	insig
pmn001643	C26H34O10	Isolariciresinol-9'-O-rhamnoside (Aviculin)	Lignans and Coumarins	Lignans	156765-33-2	2	1177600	355720	422340	184410	215290	198010	1.06012	0.227928	0.33443	0.305631	-1.71014	down
MWSmce668	C10H16N5O13P3	ATP; Adenosine 5'-Triphosphate	Alkaloids	Alkaloids	56-65-5	1	208000	266010	194830	110240	157310	158830	1.10875	0.0453351	0.116816	0.637492	-0.649521	insig
pmb3055	C22H26O14	p-Coumaroylquinic acid-4'-O-glucuronide	Phenolic acids	Phenolic acids	-	3	20658	5268.4	4370.5	49077	43074	58563	1.18391	0.00480588	0.055286	4.97457	2.31457	up
MWSmce346	C25H24O12	1,3-Dicaffeoylquinic acid	Phenolic acids	Phenolic acids	19870-46-3	2	10178	33458	53290	21040	19612	34563	0.13442	0.63084	0.70204	0.776004	-0.365863	insig
pmn001382	C25H24O12	Isochlorogenic acid A	Phenolic acids	Phenolic acids	2450-53-5	1	7666.8	25504	13160	21175	12474	21187	0.42487	0.668762	0.732666	1.18358	0.243152	insig
pmn001384	C25H24O12	Isochlorogenic acid C	Phenolic acids	Phenolic acids	57378-72-0	1	7655.2	15997	16603	26356	9	10943	0.499598	0.913083	0.924333	0.926787	-0.10969	insig
Li512115	C25H24O12	Isochlorogenic acid B	Phenolic acids	Phenolic acids	14534-61-3	1	11632	7379.7	16078	29898	11730	15308	0.720426	0.324133	0.423866	1.62258	0.698294	insig
Zmhn00785	C19H32O16	Di-O-Glucosylquinic acid	Phenolic acids	Phenolic acids	-	3	370630	541840	668310	368270	539960	368090	0.611025	0.39016	0.483288	0.807399	-0.308647	insig
pmn001334	C25H26O12	Emodin-8-O-(6''-O-malonyl)glucoside	Quinones	Anthraquinone	-	3	9	9	9	41221	18205	34349	1.32463	0.0444953	0.115454	3473.15	11.762	up
pmp000530	C26H30O11	Phellodendroside	Flavonoids	Flavanonols	40451-69-2	2	672470	439210	448200	1800400	2047500	1375400	1.27332	0.0151104	0.075662	3.34853	1.74353	up
pmn001378	C26H32O11	Pinoresinol-4-O-glucoside	Lignans and Coumarins	Lignans	41607-20-9	2	429070	386110	423740	100060	158340	103020	1.29605	0.000410044	0.0171382	0.291722	-1.77733	down
pmb3041	C23H22O14	Tricin-7-O-saccharic acid	Flavonoids	Flavones	-	2	86861	286180	163330	539770	453290	587980	1.1357	0.010647	0.0740556	2.94766	1.55957	up
pmn001710	C24H26O13	Rosmarinic acid-3'-O-glucoside	Phenolic acids	Phenolic acids	910028-78-3	3	87566	255030	82569	258700	332390	322280	1.0214	0.0872775	0.171426	2.14827	1.10318	up
Lmyn003971	C26H34O11	Dihydrodehydrodiconiferyl alcohol-4-O-β-D-glucopyranoside	Lignans and Coumarins	Lignans	-	2	222910	819910	268420	1176700	1182400	1279200	1.09725	0.0523029	0.127021	2.7747	1.47233	up
Lmmn002274	C26H34O11	Isolariciresinol-9'-O-glucoside	Lignans and Coumarins	Lignans	63358-12-3	2	194770	712350	244520	1333000	1361100	1364700	1.1574	0.0273696	0.0911703	3.52437	1.81736	up
HJN083	C26H34O11	Lariciresinol-4'-O-glucoside	Lignans and Coumarins	Lignans	143663-00-7	2	89837	373960	171090	534570	523150	535340	1.04984	0.0630884	0.142672	2.5092	1.32723	up
Lmtn003096	C26H36O11	Secoisolariciresinol 4-O-glucoside	Lignans and Coumarins	Lignans	-	2	88810	161110	174980	232220	277170	314930	1.08183	0.0210312	0.0829472	1.94003	0.956081	insig
pmb2554	C23H30O14	5-O-Feruloyl quinic acid glucoside	Phenolic acids	Phenolic acids	-	2	5300.3	1560.3	2357.9	9055.5	5140	6381.2	1.02157	0.0797907	0.161216	2.23211	1.15841	up
pmb2833	C23H30O14	3-O-Feruloylquinic acid-O-glucoside	Phenolic acids	Phenolic acids	-	2	3725.1	3590.8	3271.6	7068.6	3738.8	4417.2	0.888947	0.266445	0.372118	1.43798	0.524042	insig
Lmbn001181	C22H28O15	Fraxetin-7,8-di-O-glucoside	Lignans and Coumarins	Coumarins	-	2	48332	335580	85259	247110	252660	329380	0.807581	0.31381	0.413658	1.76727	0.821519	insig
Lmtp002822	C25H26O13	Apigenin-6-C-arabinoside-8-C-xyloside	Flavonoids	Flavonoid carbonoside	-	1	528520	197880	337710	26531	25798	25881	1.29021	0.0755167	0.159101	0.073498	-3.76615	down
pmp001110	C25H26O13	Apigenin-6-C-xyloside-8-C-arabinoside	Flavonoids	Flavonoid carbonoside	-	1	211410	89041	158080	9	26803	18934	0.886434	0.0541916	0.129065	0.0997664	-3.3253	insig
pmb0824	C25H28O13	Syringic acid-4-O-(6''-feruloyl)glucoside	Phenolic acids	Phenolic acids	-	3	17907	6456.2	11012	10907	12406	12330	0.203526	0.981151	0.985148	1.00757	0.0108805	insig
Hmln001894	C26H32O12	Nortrachelogenin-4-O-glucoside	Lignans and Coumarins	Lignans	33464-78-7	2	54868	55330	61279	120300	128290	114420	1.30801	0.000786308	0.0184595	2.11696	1.08199	up
mws0773	C30H18O10	Amentoflavone	Flavonoids	Biflavones	1617-53-4	2	39529	38043	14912	25443	39883	16085	0.149969	0.744553	0.798325	0.880271	-0.18398	insig
Lmdn001925	C26H34O12	Olivil-4'-O-glucoside	Lignans and Coumarins	Lignans	76880-93-8	2	38407	52792	44654	19572	27595	22437	1.2419	0.01709	0.0772971	0.512348	-0.964804	insig
pmn001671	C23H32O15	Furanofructosyl-α-D-(6-mustard acyl)glucoside	Phenolic acids	Phenolic acids	-	3	9	9	9	31625	54092	47541	1.32222	0.0218268	0.0840672	4935.48	12.269	up
HJAP010	C25H26O14	Luteolin-6,8-di-C-arabinoside	Flavonoids	Flavonoid carbonoside	-	1	343090	265710	360080	70162	48727	54920	1.30349	0.0092179	0.0732972	0.179392	-2.47882	down
Zmhn001414	C26H32O13	Resveratrol-3,5-di-O-glucoside	Others	Stilbene	-	3	5061.2	10669	3045.5	7096.2	8351.5	13754	0.730544	0.320428	0.421256	1.55529	0.637186	insig
Lmmn002260	C27H36O12	5'-Methoxyisolariciresinol-9'-O-glucoside	Lignans and Coumarins	Lignans	-	2	25280	33433	22964	222290	237150	225450	1.31853	9.72067e-06	0.00479229	8.38535	3.06787	up
mws1292	C26H28O14	Isoschaftoside	Flavonoids	Flavonoid carbonoside	52012-29-0	1	4770900	3731900	9	551920	437650	976160	0.394773	0.270615	0.376874	0.231186	-2.11287	insig
mws1660	C26H28O14	Schaftoside	Flavonoids	Flavonoid carbonoside	51938-32-0	1	352960	303240	361160	61583	95827	106050	1.29226	0.00056309	0.0171382	0.258964	-1.94917	down
Lmtp002642	C26H28O14	Apigenin-8-C-(2''-glucosyl)arabinoside	Flavonoids	Flavonoid carbonoside	-	1	7111700	3519300	6680100	1976500	1882600	1959000	1.21789	0.0772755	0.159748	0.336091	-1.57308	down
pmp000236	C26H28O14	Apigenin-6-C-glucoside-8-O-xylcoside	Flavonoids	Flavonoid carbonoside	-	3	9	242970	9	554450	449300	572720	0.992163	0.0176463	0.0790875	6.48785	2.69774	insig
Lmtp002474	C26H28O14	Apigenin-6-C-(2''-glucosyl)arabinoside	Flavonoids	Flavonoid carbonoside	-	1	25145000	21641000	22682000	10621000	9790500	8125800	1.2939	0.000736757	0.0184595	0.410798	-1.2835	down
pmb2922	C15H24N2O17P2	Uridine 5'-diphospho-D-glucose	Alkaloids	Alkaloids	133-89-1	1	2187500	2220800	1623100	669410	943240	695310	1.26555	0.0123625	0.075662	0.382657	-1.38587	down
pmb0837	C30H24O12	Procyanidin A3	Tannins	Proanthocyanidins	86631-39-2	3	12896	15198	24278	2475.2	2086.1	9	0.954936	0.0390205	0.105874	0.0872661	-3.51843	insig
pmp000237	C26H26O15	Apigenin-6-C-(2''-glucuronyl)xyloside	Flavonoids	Flavonoid carbonoside	-	3	106860	463050	162290	933390	859090	1004800	1.15066	0.0153885	0.075662	3.82038	1.93371	up
mws0836	C30H26O12	Procyanidin B1	Tannins	Proanthocyanidins	20315-25-7	1	392680	569030	706650	21236	25340	25213	1.32144	0.027913	0.0921663	0.0430297	-4.53852	down
Lmpp003930	C30H26O12	Apigenin-7-O-(6''-p-Coumaryl)glucoside	Flavonoids	Flavones	-	3	1149800	447390	652470	111340	127080	111800	1.26186	0.0934228	0.178517	0.155677	-2.68337	down
pme0436	C30H26O12	Procyanidin B3	Tannins	Proanthocyanidins	23567-23-9	1	80116	140630	204860	46709	37388	51870	1.18061	0.113594	0.204386	0.319467	-1.64626	down
pme0434	C30H26O12	Procyanidin B2	Tannins	Proanthocyanidins	29106-49-8	1	1049000	980170	1292900	11518	14896	28837	1.31549	0.00736194	0.067018	0.0166315	-5.90994	down
pme3227	C27H30O14	Vitexin-2''-O-rhamnoside	Flavonoids	Flavonoid carbonoside	64820-99-1	1	232310	918000	349660	1976000	1697100	1766200	1.15582	0.0150003	0.075662	3.62627	1.85849	up
mws0047	C27H30O14	Apigenin-7-O-neohesperidoside (Rhoifolin)	Flavonoids	Flavones	17306-46-6	3	1050200	506340	621290	89214	88553	105730	1.28775	0.0621723	0.141249	0.130174	-2.94149	down
Lmyp004081	C27H30O14	Isovitexin-2''-O-rhamnoside	Flavonoids	Flavonoid carbonoside	-	1	974270	4083700	1413900	7567800	7461200	7015800	1.13269	0.0301734	0.0950631	3.40625	1.76818	up
pme0368	C27H30O14	Apigenin-7-O-rutinoside (Isorhoifolin)	Flavonoids	Flavones	552-57-8	3	116910	200600	166110	504650	451830	536820	1.26993	0.000633098	0.0173399	3.08775	1.62656	up
Smsp002643	C27H31O14+	Pelargonidin-3-O-rutinoside	Flavonoids	Anthocyanidins	-	2	40530	37468	43323	19121	17051	13677	1.28786	0.000516403	0.0171382	0.410885	-1.28319	down
Lmcn003163	C28H20O14	Epitheaflavic acid-3-O-Gallate	Tannins	Tannin	34218-97-8	3	303050	368680	379760	6347.5	7117.5	13586	1.31529	0.00457332	0.055286	0.0257264	-5.28061	down
Smhp103736	C26H28O15	isocarlinoside	Flavonoids	Flavonoid carbonoside	83151-90-0	1	6024600	5946400	6711400	2044400	2256300	2053700	1.32391	0.00191733	0.0337587	0.340128	-1.55585	down
Smhp003736	C26H28O15	carlinoside	Flavonoids	Flavonoid carbonoside	59952-97-5	1	6727300	6143000	7372500	2081200	2399200	2326300	1.32036	0.00393419	0.0538765	0.336253	-1.57238	down
pmb0631	C26H28O15	Orientin-6-C-arabinoside	Flavonoids	Flavonoid carbonoside	-	1	3692000	2910700	3424800	1487200	1463100	1204200	1.29223	0.00676226	0.0648822	0.414311	-1.27122	down
mws0046	C27H32O14	Naringenin-7-O-Neohesperidoside(Naringin)	Flavonoids	Flavanones	10236-47-2	3	171140	95748	90476	45726	25340	36113	1.18812	0.0787147	0.159748	0.299915	-1.73737	down
Smln011469	C33H26O10	2,3-dihydrosciadopitysin	Flavonoids	Flavanones	-	2	18254	15134	22449	11738	12037	13565	1.13951	0.091922	0.177022	0.668732	-0.5805	insig
Zmhn002464	C28H24O14	Emodin-8-O-(6''-O-galloyl)glucoside	Quinones	Anthraquinone	-	3	9	9	9	6303.3	5864.3	9972.6	1.32327	0.0298318	0.0948845	820.007	9.67949	up
Hmgp003641	C28H32O14	Chrysoeriol-6-C-rhamnoside-7-O-rhamnoside	Flavonoids	Flavonoid carbonoside	-	2	9	25265	9321.1	120190	129330	126730	0.875691	0.00166916	0.0329158	10.8758	3.44305	insig
pmp000239	C26H26O16	Luteolin-6-C-(5''-glucuronyl)xyloside	Flavonoids	Flavones	-	3	105380	64746	77357	9	9	9	1.32352	0.020542	0.0823348	0.000109098	-13.1621	down
pmb2586	C30H26O13	Gallocatechin-catechin	Flavonoids	Flavanols	-	3	9	52354	16158	170620	149600	171720	0.816548	0.00460653	0.055286	7.1794	2.84386	insig
pmp001106	C27H30O15	Vitexin-2''-O-glucoside	Flavonoids	Flavonoid carbonoside	61360-94-9	2	14810000	10525000	10721000	3310900	4158600	3894900	1.29121	0.0246111	0.087294	0.315187	-1.66572	down
mws1073	C27H30O15	Apigenin-6,8-di-C-glucoside (Vicenin-2)	Flavonoids	Flavonoid carbonoside	23666-13-9	1	12927000	7470000	10439000	3681600	3940700	3175600	1.25585	0.0489475	0.123749	0.350172	-1.51386	down
Lmnp002413	C27H30O15	Luteolin-6-C-rhamnoside-7-O-glucoside	Flavonoids	Flavonoid carbonoside	-	1	4101100	41211000	8771100	95413000	91489000	102140000	1.11552	0.0162968	0.0765174	5.3444	2.41803	up
Lmjp002867	C27H30O15	Kaempferol-3-O-neohesperidoside	Flavonoids	Flavonols	32602-81-6	2	1328800	723110	1345800	243080	397000	303490	1.24397	0.0515456	0.126258	0.277708	-1.84836	down
pmp001079	C27H30O15	Luteolin-7-O-neohesperidoside (Lonicerin)	Flavonoids	Flavones	25694-72-8	2	692470	545620	549500	688260	859270	1036400	1.03918	0.101268	0.186474	1.44548	0.531551	insig
pme1605	C27H30O15	Kaempferol-3-O-robinobioside(Biorobin)	Flavonoids	Flavonols	17297-56-2	2	825050	666620	588700	1176000	930210	1289000	1.17679	0.0326202	0.0998866	1.63202	0.706661	insig
pmp000593	C27H30O15	Luteolin-7-O-rutinoside	Flavonoids	Flavones	3563-98-2	2	617290	615280	515840	898490	667070	882200	1.12281	0.0712692	0.152764	1.39999	0.485419	insig
Lmpp003789	C30H27O13+	Cyanidin-3-O-(6''-O-p-Coumaroyl)glucoside	Flavonoids	Anthocyanidins	-	3	1410100	879350	1294600	354970	392520	466620	1.26829	0.034735	0.103172	0.338754	-1.56169	down
pme1773	C27H31O15+	Cyanidin-3-O-rutinoside (Keracyanin)	Flavonoids	Anthocyanidins	28338-59-2	2	43521	32151	45667	9	9	9	1.32465	0.0105849	0.0740556	0.000222517	-12.1338	down
Lmtp004044	C26H28O16	Quercetin-3-O-apiosyl(1→2)galactoside	Flavonoids	Flavonols	-	3	200130	99746	133080	46804	38326	52915	1.22036	0.0767073	0.159748	0.318843	-1.64908	down
Lmjp002596	C26H28O16	Quercetin-3-O-xylosyl(1→2)glucoside	Flavonoids	Flavonols	-	3	163450	68085	148360	37900	42010	43474	1.17519	0.101369	0.186474	0.324784	-1.62245	down
MWSslk165	C28H32O15	Diosmetin-7-O-Neohesperidoside (Neodiosmin)	Flavonoids	Flavanones	38665-01-9	1	1139300	515170	715060	159900	206020	188950	1.25165	0.0806277	0.161415	0.234169	-2.09438	down
pmb3002	C28H32O15	Chrysoeriol-7-O-rutinoside	Flavonoids	Flavones	-	2	232400	102630	237010	37535	50175	44652	1.23365	0.0786814	0.159748	0.231386	-2.11163	down
mws1661	C28H32O15	Diosmetin-7-O-rutinoside (Diosmin)	Flavonoids	Flavanones	520-27-4	1	1187500	451100	525390	196270	240400	174100	1.16027	0.156593	0.257335	0.282243	-1.82499	down
Lmgp004217	C28H32O15	Diosmetin-8-C-(2''-O-rhamnosyl)glucoside	Flavonoids	Flavonoid carbonoside	98891-92-0	1	10272	190750	46121	1026600	1151200	835420	1.15532	0.00233125	0.0383102	12.1922	3.60789	up
Hmgp002121	C31H28O13	Hispidulin-7-O-(6''-O-p-Coumaroyl)Glucoside	Flavonoids	Flavones	-	2	462270	393890	520310	135110	135530	117620	1.31372	0.0105537	0.0740556	0.282069	-1.82588	down
Lmpp003977	C31H29O13+	Peonidin-3-O-(6''-O-p-Coumaroyl)glucoside	Flavonoids	Anthocyanidins	-	3	981810	461130	811440	172290	225300	172010	1.24865	0.0652424	0.146202	0.252664	-1.98471	down
Lmyp004052	C30H26O14	Quercetin-3-O-(6''-p-Coumaroyl)galactoside	Flavonoids	Flavonols	-	1	90264	605190	148310	650150	598680	678640	0.945293	0.154213	0.254271	2.28437	1.1918	insig
Lmmp000897	C30H26O14	Gallocatechin-Gallocatechin	Flavonoids	Flavanols	-	3	43236	21506	14351	20750	14114	16179	0.553301	0.39503	0.486218	0.645354	-0.631837	insig
Lmjp002461	C27H30O16	Quercetin-3-O-neohesperidoside	Flavonoids	Flavonols	117611-67-3	3	447120	240000	429210	9	9	9	1.32404	0.0302736	0.0950631	2.41864e-05	-15.3354	down
pmp000126	C27H30O16	Luteolin-6,8-di-C-glucoside	Flavonoids	Flavonoid carbonoside	29428-58-8	2	32327000	20902000	27259000	9103800	8952400	7527100	1.28381	0.0287541	0.0932616	0.317852	-1.65357	down
mws0059	C27H30O16	Quercetin-3-O-rutinoside (Rutin)	Flavonoids	Flavonols	153-18-4	3	220650	115820	158490	16619	16715	13896	1.30428	0.0390517	0.105874	0.0954219	-3.38954	down
pmb0665	C27H30O16	Luteolin-8-C-glucoside-7-O-glucoside	Flavonoids	Flavonoid carbonoside	-	3	9	65500	43400	147620	148680	137370	0.71462	0.0267498	0.090946	3.98195	1.99347	insig
HJAP024	C27H30O16	Kaempferol-6,8-di-C-glucoside	Flavonoids	Flavonoid carbonoside	-	2	16495000	12359000	17084000	4552500	4930500	4555700	1.30765	0.0184076	0.0802801	0.305601	-1.71028	down
Zmhn002032	C28H34O15	4-O-(6'-O-Glucosylcaffeoylglucosyl)-4-hydroxybenzyl alcohol	Phenolic acids	Phenolic acids	-	3	289190	107560	169320	14528	23747	9	0.903063	0.0785124	0.159748	0.0676312	-3.88617	insig
Lmpp003662	C30H27O14+	Delphinidin-3-O-(6''-O-p-coumaroyl)glucoside	Flavonoids	Anthocyanidins	-	2	380310	165280	391780	12266	9	8115	0.999505	0.0531459	0.127925	0.0217523	-5.52268	insig
Smsp001640	C27H31O16+	Petunidin-3-O-glucoside-5-O-arabinoside	Flavonoids	Anthocyanidins	-	2	2860	22768	5447.2	27278	27037	29626	0.985926	0.103675	0.189303	2.70122	1.43361	insig
mws4046	C27H32O16	Safflomin A	Quinones	Quinones	78281-02-4	3	57875	41359	58906	27647	19506	20671	1.23478	0.0202493	0.0823348	0.428886	-1.22133	down
pmp001290	C27H26O17	Apigenin-7-O-(2''-glucurosyl)glucuronide	Flavonoids	Flavones	74696-01-8	3	7544.8	8130.5	17416	4062.5	9	17417	0.597754	0.570551	0.646624	0.64937	-0.622887	insig
Hmqn002332	C30H38O14	Pharsyringaresinol	Lignans and Coumarins	Lignans	-	2	391190	119800	155320	83207	88159	122690	0.881965	0.281311	0.386924	0.44132	-1.1801	insig
HJAP120	C28H32O16	Rhamnetin-3-O-Rutinoside	Flavonoids	Flavones	-	2	69974	47283	68800	6173.5	13041	10954	1.286	0.0143806	0.075662	0.162147	-2.62463	down
pmp000127	C28H32O16	Chrysoeriol-6,8-di-C-glucoside	Flavonoids	Flavonoid carbonoside	-	2	86145	55812	81464	17297	15126	11910	1.29336	0.0216243	0.0839432	0.198428	-2.33331	down
Lmhp003217	C28H32O16	2'-Hydoxy,5-methoxyGenistein-O-rhamnosyl-glucoside	Flavonoids	Isoflavones	-	2	104960	51363	68473	7541.5	9643.5	12325	1.28478	0.0531939	0.127925	0.131275	-2.92934	down
Lmpp003815	C31H29O14+	Petunidin-3-O-(6''-O-p-Coumaroyl)glucoside	Flavonoids	Anthocyanidins	-	2	73907	42461	89372	9	22036	16942	0.816096	0.0384916	0.105874	0.189496	-2.39976	insig
Lmtp003677	C27H30O17	Quercetin-3-O-sophoroside (Baimaside)	Flavonoids	Flavonols	18609-17-1	3	9	9	9310.5	24875	15606	22955	0.983039	0.0128818	0.075662	6.80024	2.76558	insig
Lmsp003729	C27H30O17	Myricetin-3-O-rutinoside	Flavonoids	Flavonols	-	2	18528	15274	20880	9	9	9	1.32492	0.00786488	0.0680243	0.000493764	-10.9839	down
pmp000596	C27H30O17	Quercetin-3-O-(2''-O-galactosyl)glucoside	Flavonoids	Flavonols	56782-99-1	3	9	9	9	26274	34264	43000	1.32311	0.0190379	0.0802801	3834.74	11.9049	up
pmb2970	C28H34O16	Hesperetin-5,7-di-O-glucoside	Flavonoids	Flavanonols	-	3	113790	83890	89558	33092	33649	45713	1.26583	0.012626	0.075662	0.391501	-1.35291	down
pmb0618	C28H34O16	Hesperetin-8-C-glucoside-3'-O-glucoside	Flavonoids	Flavonoid carbonoside	-	3	120070	118150	124560	78104	101800	97404	1.1558	0.0515675	0.126258	0.764397	-0.387606	insig
Lmpp003958	C32H31O14+	Malvidin-3-O-(6''-O-p-coumaroyl)glucoside	Flavonoids	Anthocyanidins	-	3	33534	9198.8	23889	9	9	9	1.31795	0.0883323	0.172126	0.000405273	-11.2688	down
pme1786	C29H35O17+	Malvidin-3,5-di-O-glucoside (Malvin)	Flavonoids	Anthocyanidins	-	2	4557.1	5250	3680.4	3860.4	9515.7	5073.1	0.506023	0.43999	0.531654	1.36787	0.451935	insig
Lmgn002250	C31H34O17	Dicaffeoylquinic acid-O-glucoside	Phenolic acids	Phenolic acids	-	3	47322	20399	23718	33269	21752	40135	0.200411	0.908672	0.924333	1.04065	0.057485	insig
Lmmn004145	C38H60O10	3-O-(2-O-Acetyl-glucosyl)oleanolic acid	Terpenoids	Triterpene	-	3	703030	454470	444250	904920	950120	950280	1.1901	0.0381165	0.105874	1.75141	0.808516	insig
Lmgn002253	C31H36O18	Syringoylcaffeoylquinic acid-D-glucose	Phenolic acids	Phenolic acids	-	3	31785	58757	69441	88840	68128	75537	0.836506	0.151634	0.251702	1.45331	0.539343	insig
pmn001369	C32H42O17	1-Hydroxypineolin Diglucoside	Lignans and Coumarins	Lignans	-	2	238870	331460	349540	98060	60552	149400	1.18245	0.0107067	0.0740556	0.334843	-1.57844	down
Hmln101664	C32H42O17	Nortrachelogenin-4'-O-gentiobioside	Lignans and Coumarins	Lignans	-	2	36356	45450	61040	16323	17597	19189	1.27401	0.0517326	0.126258	0.371792	-1.42743	down
pmn001372	C33H44O17	Medioresinol-4,4'-di-O-glucoside	Lignans and Coumarins	Lignans	88142-63-6	2	90730	50155	129480	9	9	9	1.32375	0.058935	0.135771	9.9865e-05	-13.2897	down
Hmmp002447	C33H40O18	Apigenin-7-O-rutinoside-4'-O-rhamnoside	Flavonoids	Flavones	-	2	11592	19176	11519	14858	16089	15333	0.442819	0.653833	0.719508	1.09443	0.130175	insig
Xmyp004678	C32H38O19	Kaempferol-3-O-(2-O-Xylosyl-6-O-Rhamnosyl)Glucoside	Flavonoids	Flavones	-	3	97000	117800	127010	68948	92264	76180	1.14452	0.03934	0.105982	0.694514	-0.525923	insig
Lmjp002491	C35H35O17+	Cyanidin-3-O-(6''-O-p-coumaroyl-2''-O-xylosyl)glucoside	Flavonoids	Anthocyanidins	-	2	94797	134700	149150	72080	80075	89394	1.11258	0.0958635	0.181075	0.637927	-0.648538	insig
Zmlp003063	C33H40O19	Luteolin-7-O-(2''-O-rhamnosyl)rutinoside	Flavonoids	Flavones	-	2	18241	13769	12654	55828	53325	53206	1.31248	0.000284048	0.0171382	3.63512	1.862	up
mws1035	C33H40O19	Kaempferol-3-O-robinoside-7-O-rhamnoside (Robinin)	Flavonoids	Flavonols	301-19-9	2	14751	9	5074.9	24933	36165	63412	0.830925	0.0780098	0.159748	6.27732	2.65015	insig
HJAP061	C32H38O20	Quercetin-3-O-(2''-O-arabinosyl)rutinoside	Flavonoids	Flavonols	-	3	36154	48246	27144	9	3464	10119	0.912915	0.0186434	0.0802801	0.121853	-3.03678	insig
Lnrp102163	C33H40O20	Quercetin-3-O-rutinoside-7-O-rhamnoside	Flavonoids	Flavonols	-	3	8977.2	5565	8312.2	9	9	9	1.32359	0.0183217	0.0802801	0.00118139	-9.7253	down
pmb0613	C33H40O20	Apigenin-6,8-di-C-glucoside-4'-O-glucoside	Flavonoids	Flavones	-	3	45940	31597	38222	9	9	9	1.32398	0.0113458	0.0740556	0.000233243	-12.0659	down
pmb2976	C33H40O20	Chrysoeriol-8-C-arabinoside-7-O-Sophoroside	Flavonoids	Flavones	-	3	307750	111290	118900	35502	30636	47302	1.17903	0.157808	0.25847	0.210879	-2.24552	down
pmb0639	C33H40O20	Apigenin-8-C-glucoside-7-O-Sophoroside	Flavonoids	Flavonoid carbonoside	-	3	35588	34072	29682	156350	113450	127090	1.31735	0.0145028	0.075662	3.99519	1.99826	up
pmp001105	C33H40O20	Kaempferol-3-O-neohesperidoside-7-O-glucoside	Flavonoids	Flavonols	-	3	32303	14163	20280	5191.2	12586	9040.6	1.0639	0.115646	0.20657	0.401789	-1.31549	down
Hmcp001329	C32H38O21	Quercetin-3-O-xylosyl(1→2)glucosyl(1→2)glucoside	Flavonoids	Flavonols	-	3	22432	18529	31266	16395	21131	23962	0.526536	0.468504	0.557905	0.851316	-0.232233	insig
pmn001505	C41H64O13	Oleanolic acid-3-O-xylosyl(1→3)glucuronide	Terpenoids	Triterpene Saponin	-	2	17507	16281	4726.7	33930	19318	37662	0.983332	0.0709957	0.152764	2.3604	1.23903	insig
Lmmp002334	C33H40O21	Quercetin-3-O-rutinoside-7-O-glucoside	Flavonoids	Flavonols	-	3	16303	20590	30013	9	4879	9	1.08741	0.0238984	0.0866317	0.0731922	-3.77217	down
Lmsp002982	C33H40O21	Quercetin-3-O-sophoroside-7-O-rhamnoside	Flavonoids	Flavonols	-	2	13335	8497.5	10290	9	9	9	1.32325	0.0169763	0.0772971	0.000840532	-10.2164	down
pmb1108	C33H40O21	Luteolin-6,8-di-C-glucoside-7-O-glucoside	Flavonoids	Flavonoid carbonoside	-	1	155240	52028	83052	18018	11783	20103	1.2097	0.118979	0.210239	0.171893	-2.54042	down
Zmqp002952	C33H41O21+	Delphinidin-3-O-rutinoside-7-O-glucoside	Flavonoids	Anthocyanidins	-	3	88007	49322	55333	9	9	9	1.32269	0.0332961	0.101096	0.000140142	-12.8008	down
pmn001631	C34H22O22	Punicalin	Tannins	Tannin	65995-64-4	3	9	3918.9	1670	7761.3	7822.9	11490	0.820579	0.0130893	0.075662	4.83649	2.27396	insig
pme2746	C27H33N9O15P2	Riboflavin 5'-Adenosine Diphosphate	Alkaloids	Alkaloids	146-14-5	1	209360	300240	179740	101620	129100	108140	1.19039	0.0775808	0.159748	0.491572	-1.02453	down
Lmqp001553	C33H41O22+	Delphinidin-3-O-sophoroside-5-O-glucoside	Flavonoids	Anthocyanidins	-	3	8696.3	6145	6354.5	7865.7	7562	5442.2	0.0429307	0.927285	0.936786	0.984624	-0.0223547	insig
Lmqp002349	C36H42O24	Kaempferol-3-O-(6''''-malonyl)sophorotrioside	Flavonoids	Flavonols	-	3	10270	10837	10616	26160	40955	25935	1.2628	0.0541797	0.129065	2.9332	1.55248	up
pmn001646	C45H38O18	Procyanidin C1	Tannins	Proanthocyanidins	37064-30-5	1	118930	101520	169360	9	9	9	1.32514	0.023647	0.0863553	6.92645e-05	-13.8175	down
pmb2947	C45H38O18	Catechin-catechin-catechin	Flavonoids	Flavanols	-	2	162650	113300	230200	4556	9	9	1.14957	0.038463	0.105874	0.00903685	-6.78996	down
pmn001647	C45H38O18	Procyanidin C2	Tannins	Proanthocyanidins	37064-31-6	1	45068	34772	57805	9	9	9	1.3249	0.0204435	0.0823348	0.000196157	-12.3157	down
Hmmp002266	C39H50O23	Apigenin-7-O-rutinoside-4'-O-rutinoside	Flavonoids	Flavones	-	3	9	34730	8866.5	23950	17734	10912	0.55397	0.807368	0.854146	1.20618	0.270443	insig
Lmjp002236	C41H45O22+	Cyanidin-3-O-[6''-O-(Z)-p-coumaroyl-2''-O-xylosyl]glucoside-5-O-glucoside	Flavonoids	Anthocyanidins	-	3	9	2779.6	9	18793	25773	26691	1.11857	0.00612331	0.0604059	25.4708	4.67077	up
Lmmp001653	C45H38O20	Gallocatechin-gallocatechin-catechin	Tannins	Proanthocyanidins	-	3	11421	12899	21564	2257.9	4739	3771.7	1.25033	0.0594481	0.136316	0.234692	-2.09116	down
CWJP002007	C43H48O24	Kaempferol-3-O-sophoroside-7-O-(2''-Feruloyl)glucoside	Flavonoids	Flavonols	-	3	1439.9	8748.7	3881.8	8210.2	7244.6	9189.5	0.795763	0.238498	0.344809	1.7515	0.808591	insig
