# Supplementary material for: Multi-omics analyses revealed key factors involved in fluorescent carbon-dots-regulated secondary metabolism in Tetrastigma hemsleyanum
Source: J Nanobiotechnology. 2022 Feb 2;20:63. doi: 10.1186/s12951-022-01271-6 (PMC8812181; doi:10.1186/s12951-022-01271-6)
Supplement: Supplementary file 12 — Additional file 12: Table S2. All differentially accumulated metabolites identified between CK vs TH. [file 12951_2022_1271_MOESM12_ESM.xlsx]

## Sheet: 总表
Index	Formula	Compounds	Class I	Class II	CAS	Level	CK1	CK2	CK3	TH1	TH2	TH3	VIP	p_value	FDR	Fold_Change	Log2FC	Type
Lmbp000728	C8H8O	(S)-2-Phenyloxirane	Others	Others	20780-54-5	1	5710800	10849000	5128500	16346000	15734000	15970000	1.16942	0.0390854	0.105874	2.21548	1.14762	up
pmb0069	C7H7NO	Benzamide	Phenolic acids	Phenolic acids	55-21-0	3	5606600	7605200	8441200	16569000	24984000	11083000	1.10557	0.119611	0.210601	2.43089	1.28148	up
ML10179289	C8H10O	2-Phenylethanol	Phenolic acids	Phenolic acids	60-12-8	1	5448700	7339600	8553600	16172000	25295000	11038000	1.09765	0.124501	0.217656	2.46018	1.29877	up
Zmdp000376	C5H11N3O	4-Guanidinobutanal	Others	Others	-	2	14258000	18150000	20919000	3233500	2580800	2454400	1.31149	0.0150135	0.075662	0.155057	-2.68913	down
Zmyn002919	C8H8O2	2-Methylbenzoic acid	Phenolic acids	Phenolic acids	118-90-1	3	17007	4439.4	1908.1	32704	25780	19519	1.04715	0.0410754	0.110055	3.33996	1.73983	up
mws0145	C8H8O3	O-Anisic acid (2-Methoxybenzoic acid)	Phenolic acids	Phenolic acids	529-75-9	2	14740	30521	19390	39613	54606	74063	1.13912	0.0558053	0.131141	2.60293	1.38014	up
mws0885	C7H6O4	2,4-Dihydroxybenzoic acid	Phenolic acids	Phenolic acids	89-86-1	3	318990	171660	127420	614350	451110	619520	1.18698	0.0113742	0.0740556	2.7262	1.44689	up
mws1346	C6H11NO4	DL-2-Aminoadipic acid	Alkaloids	Alkaloids	542-32-5	2	135950	205140	168990	71190	90515	81751	1.25087	0.0387836	0.105874	0.47729	-1.06706	down
pme0281	C8H6O4	Terephthalic acid	Phenolic acids	Phenolic acids	100-21-0	3	2919400	1111200	1157200	4660300	3876100	4577700	1.14321	0.032607	0.0998866	2.52787	1.33792	up
Lmdp003146	C10H14O2	Rhododendrol	Phenolic acids	Phenolic acids	501-96-2	3	198970	185410	403720	99412	124420	66755	1.13743	0.136864	0.233772	0.368718	-1.43941	down
pmn001681	C10H14O2	1-(4-Methoxyphenyl)-1-propanol	Phenolic acids	Phenolic acids	5349-60-0	3	14034	21419	39647	9	14559	9	1.00056	0.101081	0.186474	0.194101	-2.36512	down
pme1292	C8H8O4	Homogentisic acid	Phenolic acids	Phenolic acids	451-13-8	3	68412	57058	40400	347620	246940	383510	1.30257	0.0188365	0.0802801	5.89661	2.55988	up
pme2598	C8H8O4	3,4-Dihydroxybenzeneacetic acid	Phenolic acids	Phenolic acids	102-32-9	3	94806	97623	55269	378510	374590	444100	1.29683	0.000782774	0.0184595	4.83331	2.27301	up
Zmpp000906	C8H11NO3	Norepinephrine	Others	Others	51-41-2	1	706660	1241000	698480	1993300	1915900	1897900	1.20803	0.0252838	0.0884036	2.19456	1.13393	up
MWSslk138	C7H6O5	2,3,4-Trihydroxybenzoic acid	Phenolic acids	Phenolic acids	610-02-6	2	80905	53351	50189	146640	174930	194710	1.26396	0.00421866	0.0547315	2.7991	1.48496	up
Hmtn001288	C9H10O4	Methyl 2,4-dihydroxyphenylacetate	Phenolic acids	Phenolic acids	67828-42-6	3	95807	61630	71588	7065.4	13203	7790.9	1.29835	0.0192015	0.0802801	0.122516	-3.02895	down
Lmrn001951	C9H10O4	(S)-2-Hydroxy-3-(4-Hydroxyphenyl)Propanoic Acid	Phenolic acids	Phenolic acids	23508-35-2	3	129260	76332	129760	13037	14950	12138	1.3074	0.0307141	0.0958358	0.11965	-3.0631	down
mws0014	C10H10O4	Ferulic acid	Phenolic acids	Phenolic acids	537-98-4	3	359890	478510	211360	890130	651910	760040	1.15232	0.0161117	0.0763758	2.19296	1.13288	up
mws2218	C8H10N4O2	Caffeine	Alkaloids	Alkaloids	58-08-2	1	9	9	9	44398	28470	50527	1.32481	0.0246123	0.087294	4570.19	12.158	up
Wmln000659	C10H10O4	3-Methyl-4,8-dihydroxy-3,4-dihydroisocoumarin	Phenolic acids	Phenolic acids	33788-22-6	3	6132.1	4392.7	7806.3	13623	11490	12130	1.19121	0.00897335	0.0732711	2.03168	1.02268	up
mws0282	C11H12N2O2	L-Tryptophan	Alkaloids	Alkaloids	73-22-3	1	4624000	3907300	3807500	2023300	2018900	2016100	1.29978	0.0147502	0.075662	0.490996	-1.02622	down
pmb2620	C11H12O4	3,4-Dimethoxycinnamic acid	Phenolic acids	Phenolic acids	14737-89-4	3	9609.4	10226	6206.7	20266	17447	20206	1.24687	0.00320635	0.0464921	2.22405	1.15319	up
MWSslk101	C15H12O2	4-Hydroxychalcone	Flavonoids	Chalcones	20426-12-4	2	9	3014	9	11527	10690	16547	1.07532	0.00972269	0.0740556	12.785	3.67638	up
Lmhn003240	C11H10O6	Benzoylmalic acid	Phenolic acids	Phenolic acids	22138-51-8	3	149770	202090	250020	9	9	9	1.32529	0.0201936	0.0823348	4.48594e-05	-14.4442	down
pmb2591	C13H14N2O3	N-Acetyl-L-Tryptophan	Alkaloids	Alkaloids	1218-34-4	1	282670	338160	218840	1139600	486030	684210	1.17362	0.122733	0.215328	2.75089	1.4599	up
MWS20159	C13H18O6	Phenyl-β-D-glucopyranoside	Others	Others	-	1	6236.7	19016	5957.8	22090	33198	24964	1.06699	0.0430866	0.112988	2.57131	1.36251	up
mws0914	C15H12O5	Pinobanksin	Flavonoids	Flavanonols	548-82-3	2	9097.7	5335	5459.6	1662.3	9	9	1.05012	0.0243969	0.087294	0.0844699	-3.56542	down
MWS20143	C15H10O6	Luteolin (5,7,3',4'-Tetrahydroxyflavone)	Flavonoids	Flavones	491-70-3	2	15310	9428.7	8740	3993.4	4198.2	6747.7	1.12364	0.0809356	0.161415	0.446233	-1.16413	down
mws1521	C13H18O7	Salicin	Phenolic acids	Phenolic acids	138-52-3	1	18318	31527	29848	58761	62697	52944	1.19855	0.00493425	0.055286	2.18842	1.12989	up
Lmyn003835	C14H10O7	4-(3,4,5-Trihydroxybenzoxy)benzoic acid	Phenolic acids	Phenolic acids	-	2	133100	138960	206260	25191	10678	13232	1.2806	0.0226304	0.0845212	0.102653	-3.28415	down
Lmhn004030	C15H14O6	5,7,3',4',5'-Pentahydroxyflavan (Tricetiflavan)	Flavonoids	Flavanols	-	2	254240	222180	296080	28435	34462	29722	1.32315	0.00842475	0.0716104	0.119895	-3.06015	down
pme0460	C15H14O6	Epicatechin	Flavonoids	Flavanols	490-46-0	1	2348200	2029100	2036600	179600	218420	210100	1.32273	0.00265655	0.0409274	0.0948128	-3.39877	down
Lmqp000329	C8H14N3O7P	5-Aminoimidazole ribonucleotide	Alkaloids	Alkaloids	25635-88-5	1	207400	166570	198990	74270	87166	78400	1.30638	0.00784709	0.0680243	0.418591	-1.25639	down
pmn001687	C13H12O8	Cis-Coutaric acid	Phenolic acids	Phenolic acids	67920-37-0	1	13305000	5628600	7912600	2475800	3379400	2924400	1.18409	0.116206	0.206821	0.327033	-1.61249	down
Lmhn102068	C13H12O8	2-O-Caffeoylmalic acid	Phenolic acids	Phenolic acids	53755-04-7	3	14568	100540	37376	187860	182160	237790	1.09127	0.0111491	0.0740556	3.98606	1.99496	up
Lmjp004941	C16H12O6	Rhamnocitrin (7-Methylkaempferol)	Flavonoids	Flavones	569-92-6	1	23485	16382	16699	5510.4	6343.9	8769.9	1.24517	0.0223777	0.0845018	0.364604	-1.4556	down
Zmhn003257	C16H12O6	5,7,2'-Trhiyroxy-8-methoxyflavone	Flavonoids	Flavones	-	2	36854	19012	17095	6723.8	10096	11889	1.10305	0.137039	0.233772	0.393481	-1.34563	down
Zmpn004713	C15H10O7	Isoetin (5,7,2',4',5'-Pentahydroxyflavone)	Flavonoids	Flavones	1621-84-7	2	49642	2693.3	4597	9	9	9	1.27537	0.341819	0.444085	0.000474247	-11.0421	down
Zmhn000892	C13H18O8	4-O-Glucosyl-3,4-dihydroxybenzyl alcohol	Phenolic acids	Phenolic acids	-	2	47364	58358	44669	149840	118530	139170	1.30384	0.004463	0.055286	2.70987	1.43822	up
mws0042	C15H14O7	Epigallocatechin	Flavonoids	Flavanols	970-74-1	3	57554	27774	45492	9	9	9	1.32283	0.0371689	0.105874	0.00020639	-12.2423	down
Hmtn001358	C14H17NO7	2-(D-Glucosyloxy)-4-hydroxybenzeneacetonitrile	Alkaloids	Phenolamine	-	2	4383.6	5091.3	2540.9	20047	25482	12737	1.2481	0.0477799	0.12142	4.84912	2.27772	up
Lmsn002887	C14H16O8	1-O-Caffeoyl xylose	Phenolic acids	Phenolic acids	-	2	16881	27827	10365	43954	55680	39804	1.14275	0.0158077	0.075662	2.53188	1.34021	up
mws0582	C11H19N3O6S	S-(Methyl)glutathione	Alkaloids	Alkaloids	2922-56-7	1	528570	611160	514140	225120	191060	211420	1.30466	0.00419625	0.0547315	0.379474	-1.39793	down
Zmzn001549	C15H18O8	Ferulic acid-1-O-glucoside	Phenolic acids	Phenolic acids	14364-05-7	2	127270	57883	66223	9564	11960	14954	1.26818	0.0811986	0.161415	0.145113	-2.78475	down
Cmyn001328	C15H16O9	Daphnin	Lignans and Coumarins	Coumarins	486-55-5	2	12210	21907	24580	62783	53956	57509	1.22447	0.00181632	0.0331647	2.9686	1.56978	up
mws1015	C15H16O9	Esculin (6,7-DihydroxyCoumarin-6-glucoside)	Lignans and Coumarins	Coumarins	531-75-9	2	12927	31257	37284	66409	59975	77901	1.08538	0.013129	0.075662	2.50755	1.32628	up
Wmhn004001	C16H20O8	4,5-Dihydroxy-α-tetralone-4-O-glucoside	Quinones	Quinones	-	3	9	9	9	58018	49194	54623	1.32509	0.00226225	0.0383102	5993.89	12.5493	up
Lman002117	C15H18O9	Grevilloside Q	Others	Others	1708967-64-9	2	9	9	9	120650	82301	105900	1.32531	0.0115665	0.0740556	11438.9	13.4817	up
pme1816	C16H18O9	Neochlorogenic acid (5-O-Caffeoylquinic acid)	Phenolic acids	Phenolic acids	906-33-2	1	15562	74616	39338	313410	271390	281220	1.20862	0.000508287	0.0171382	6.68659	2.74127	up
mws0748	C16H18O9	1-Caffeoylquinic acid	Phenolic acids	Phenolic acids	1241-87-8	1	6662.9	46193	8842.6	102970	79346	86318	1.11222	0.0167889	0.0772971	4.35398	2.12233	up
Lmfn005486	C15H10O9S	Kaempferol-3-O-sulfonate	Flavonoids	Flavonols	-	2	31020	7561.3	9286.8	55381	54211	54979	1.14446	0.0354143	0.103172	3.43801	1.78157	up
pmb0752	C17H20O9	3-O-Feruloylquinic acid	Phenolic acids	Phenolic acids	1899-29-2	2	3752000	2654900	4126700	13396000	11713000	12443000	1.29345	0.000174701	0.0171382	3.56497	1.83389	up
Lmbp002309	C17H22O9	Sinapaldehyde-4-O-Glucoside	Phenolic acids	Phenolic acids	154461-65-1	2	48293	31042	36300	308630	316680	340220	1.3165	0.000101971	0.0166549	8.34981	3.06174	up
pmb3317	C16H20O10	Quinacyl syringic acid	Phenolic acids	Phenolic acids	-	3	103780	574910	146660	1141400	1062200	1208100	1.13073	0.0224538	0.0845018	4.13364	2.04741	up
pmn001695	C16H20O10	Trihydroxycinnamoylquinic acid	Phenolic acids	Phenolic acids	-	1	1423300	1693000	2152300	4181	10409	4862.8	1.32255	0.0144654	0.075662	0.00369221	-8.0813	down
MWSHY0178	C20H20O7	Sinensetin (5,6,7,3',4'-pentamethoxyflavone)	Flavonoids	Flavones	2306-27-6	2	715.8	711.05	867.17	2788.6	1517.8	3452.5	1.22111	0.0837268	0.165772	3.38223	1.75797	up
mws0011	C17H24O9	Syringin	Phenolic acids	Phenolic acids	118-34-3	3	41351	147970	159300	992370	1278300	1217800	1.23273	0.00244501	0.0388835	10.0065	3.32286	up
Cmqp001987	C16H24O10	8-hydroxy-10-hydrosweroside	Terpenoids	Monoterpenoids	-	2	15793	18488	35672	45678	37401	56998	1.04492	0.0506159	0.126029	2.00244	1.00176	up
pme3337	C14H17N5O8	Succinyladenosine	Alkaloids	Alkaloids	4542-23-8	1	8148500	9675900	11452000	1665400	1653200	1403100	1.31873	0.0127997	0.075662	0.16128	-2.63236	down
pmb2940	C17H22O10	1-O-Glucosyl sinapate	Phenolic acids	Phenolic acids	78185-48-5	3	303110	254200	255970	41136	42780	42147	1.32081	0.00482256	0.055286	0.155006	-2.68961	down
Lmqp003013	C19H30O8	Citroside A	Terpenoids	Terpene	120330-44-1	1	173670	554120	614770	3070600	3276600	3523200	1.22542	0.000118934	0.0166549	7.35192	2.87812	up
pmb0681	C20H18O9	Apigenin-8-C-Arabinoside	Flavonoids	Flavonoid carbonoside	-	1	770470	120690	119340	33957	33448	30667	1.09617	0.295775	0.400013	0.0970529	-3.36508	down
Cmjn004337	C18H26O10	Benzyl-(2''-O-xylosyl)glucoside	Phenolic acids	Phenolic acids	-	2	987080	844050	541250	300520	341790	301620	1.21157	0.0669733	0.148062	0.397883	-1.32958	down
pmn001399	C20H22O9	2,4,6,4'-Tetrahydroxy-stilbene-2-O-glucoside	Others	Stilbene	-	2	1157800	1001300	1706400	169360	219850	273660	1.29788	0.0356168	0.103172	0.171484	-2.54386	down
Lmyp005932	C21H20O9	Apigenin-6-C-fucoside	Flavonoids	Flavonoid carbonoside	-	2	309210	57961	78341	11275	15473	11597	1.18608	0.234086	0.340426	0.0860695	-3.53835	down
Hmgp003664	C21H20O9	Apigenin-6-C-rhamnoside	Flavonoids	Flavonoid carbonoside	-	1	461790	62157	58521	18243	22184	19437	1.03719	0.322752	0.423182	0.102776	-3.28242	down
HJAP012	C20H18O10	Luteolin-8-C-arabinoside	Flavonoids	Flavonoid carbonoside	-	1	524830	81983	217900	28367	20746	28418	1.16851	0.197544	0.303394	0.0940097	-3.41105	down
Lmyp004617	C21H22O9	Pinocembrin-7-O-glucoside (Pinocembroside)	Flavonoids	Flavones	75829-43-5	1	4065.7	4778.9	4572.1	8926	8364.4	11453	1.27332	0.0280425	0.0921663	2.14236	1.0992	up
Lmhn002574	C20H16O11	Caffeoyl(p-Hydroxybenzoyl)tartaric acid	Phenolic acids	Phenolic acids	-	3	99661	59480	62204	33979	26735	42735	1.13444	0.0802928	0.161415	0.467365	-1.09738	down
MWSHY0063	C21H20O10	Sophoricoside	Flavonoids	Isoflavones	152-95-4	1	639830	3016000	577400	6613200	6491300	6458800	1.15136	0.0234744	0.0863553	4.62136	2.20832	up
Zmdn004052	C21H20O10	Aloe emodin-1-O-glucoside	Quinones	Anthraquinone	-	2	1310900	414280	415520	102250	154560	136630	1.1681	0.190171	0.295755	0.18379	-2.44387	down
Lmlp005572	C21H20O10	Galangin-7-O-glucoside	Flavonoids	Flavones	-	1	599110	2945600	580160	7118300	6311600	6933500	1.16026	0.0140264	0.075662	4.93674	2.30356	up
pmp000413	C21H20O10	Genistein-8-C-glucoside	Flavonoids	Isoflavones	66026-80-0	1	45012000	17157000	19213000	8706900	8414900	10725000	1.10093	0.183949	0.288957	0.342174	-1.5472	down
mws0919	C21H20O10	Kaempferol-3-O-rhamnoside (Afzelin)(Kaempferin)	Flavonoids	Flavonols	482-39-3	3	79000	19640	33352	9961.1	12098	12578	1.07889	0.212041	0.316021	0.262418	-1.93006	down
mws0048	C21H20O10	Apigenin-8-C-Glucoside (Vitexin)	Flavonoids	Flavonoid carbonoside	3681-93-4	1	60028000	20526000	23301000	9671100	10790000	11688000	1.09771	0.201002	0.305846	0.309558	-1.69172	down
pmp000117	C22H24O9	3,5,6,7,8,3',4'-Heptamethoxyflavone	Flavonoids	Flavonols	1178-24-1	1	1995.4	1616.3	1475	4465.7	3927.8	4547.4	1.30537	0.00058844	0.0171382	2.54407	1.34714	up
mws4183	C20H18O11	Quercetin-3-O-arabinoside (Guaijaverin)	Flavonoids	Flavonols	22255-13-6	3	356360	57062	80173	9	9	21280	1.04762	0.242746	0.347889	0.0431487	-4.53454	down
mws1608	C21H20O11	Luteolin-6-C-glucoside (Isoorientin)	Flavonoids	Flavonoid carbonoside	4261-42-1	1	30032000	8317300	13504000	1827900	2291000	1946000	1.23538	0.144966	0.243919	0.116963	-3.09588	down
Zmhn001905	C21H20O11	HydroxyAloe-emodin-8-O-glucoside	Quinones	Anthraquinone	-	2	374870	738850	290380	2572000	2363800	2722500	1.26975	0.000401883	0.0171382	5.45424	2.44738	up
mws2209	C21H20O11	Kaempferol-3-O-glucoside (Astragalin)*	Flavonoids	Flavonols	480-10-4	1	1749200	476320	633900	9	9	9	1.31994	0.1404	0.238398	9.44247e-06	-16.6924	down
Hmpp003270	C21H20O11	Luteolin-4'-O-glucoside	Flavonoids	Flavones	6920-38-3	1	1033600	344340	346540	133120	140050	158590	1.12505	0.20097	0.305846	0.250371	-1.99786	down
mws1299	C21H20O11	Luteolin-8-C-glucoside (Orientin)	Flavonoids	Flavonoid carbonoside	28608-75-5	1	29218000	15844000	11270000	6356900	7630200	9408700	1.04796	0.175328	0.2814	0.41532	-1.26771	down
mws0089	C21H20O11	Kaempferol-7-O-glucoside*	Flavonoids	Flavonols	16290-07-6	1	1161700	338100	503650	87058	129180	63798	1.20766	0.149023	0.249045	0.139777	-2.8388	down
pme2459	C21H20O11	Luteolin-7-O-glucoside (Cynaroside)	Flavonoids	Flavones	5373-11-5	1	683410	1240100	706850	3914400	3773900	3499700	1.28345	0.000436156	0.0171382	4.25341	2.08862	up
pmf0027	C21H21O11+	Cyanidin-3-O-galactoside	Flavonoids	Anthocyanidins	142506-26-1	2	135560	108070	131000	26355	45446	48408	1.2607	0.00177303	0.0331647	0.320874	-1.63992	down
pmn001640	C20H18O12	Myricetin-3-O-arabinoside	Flavonoids	Flavonols	132679-85-7	2	14526	9078.5	13534	3387.2	9	9	1.03381	0.00747666	0.067018	0.0916892	-3.4471	down
mws0057	C21H22O11	Eriodictyol-7-O-glucoside	Flavonoids	Flavanones	38965-51-4	2	16995	13928	8795.8	31428	23771	30013	1.19166	0.0106619	0.0740556	2.14538	1.10123	up
Lmmn004625	C21H22O11	Dihydrokaempferol-7-O-glucoside	Flavonoids	Flavanonols	-	2	494600	618870	240810	1146200	1152100	942600	1.14425	0.0133835	0.075662	2.39308	1.25887	up
Lmlp005236	C21H22O11	Dihydrokaempferol-3-O-glucoside	Flavonoids	Flavanonols	1049-08-8	3	75798	117760	67569	201130	220280	224370	1.24625	0.00612636	0.0604059	2.47305	1.30629	up
Lmqn005404	C20H20O12	4-Hydroxybenzoyl-1-O-(6''-O-galloyl)glucoside	Phenolic acids	Phenolic acids	-	2	570500	377320	452750	235000	196940	181370	1.24234	0.034834	0.103172	0.4379	-1.19133	down
pmn001416	C24H20O9	Catechin-(7,8-bc)-4α-(3,4-dihydroxyphenyl)-dihydro-2-(3H)-one	Flavonoids	Flavanols	-	1	9	9	9	70277	57495	63084	1.32515	0.00336548	0.0474052	7068.74	12.7872	up
Hmpn005101	C21H24O11	Sieboldin	Flavonoids	Chalcones	18777-73-6	2	182520	67835	67707	27940	43519	27623	1.09009	0.194612	0.30171	0.311518	-1.68261	down
HJN041	C21H24O11	Epicatechin glucoside	Flavonoids	Flavanols	-	2	455640	663790	625680	9	49466	9	1.10542	0.009066	0.0732711	0.0283558	-5.14021	down
pmb0478	C21H26O11	Coumarin O-rutinoside	Phenolic acids	Phenolic acids	-	3	5447.7	6253.1	4859.7	1848.9	2340.8	3588.9	1.17503	0.0127378	0.075662	0.469708	-1.09016	down
Lmhn004756	C23H20O10	Cinnamoylferuloyltartaric acid	Phenolic acids	Phenolic acids	-	3	3393	6841.5	5104.1	13700	17175	13951	1.22443	0.00292193	0.0436518	2.92243	1.54717	up
Zmjp013616	C30H50O3	12,13-Dihydroursolic acid	Terpenoids	Triterpene	-	2	9	9	9	331490	360250	342610	1.32451	0.000589277	0.0171382	38309.3	15.2254	up
Smlp002918	C22H23O11+	Malvidin-3-O-arabinoside	Flavonoids	Anthocyanidins	-	3	30611	12894	16869	9	9	9	1.32044	0.0643927	0.144957	0.000447212	-11.1268	down
Hmdn001667	C20H16O13	Ellagic acid-4-O-glucoside	Tannins	Tannin	-	2	9	9	9	92218	41902	69425	1.32505	0.0430315	0.112988	7538.7	12.8801	up
HJAP154	C23H16O11	Galloylisorhamnetin	Flavonoids	Flavonols	-	2	64207	71640	35597	421130	424190	370750	1.30134	0.000214977	0.0171382	7.0931	2.82642	up
Hmmp002121	C23H16O11	Isorhamnetin-3-O-gallate	Flavonoids	Flavonols	-	2	55363	85760	68799	417990	461480	464870	1.30912	0.000135131	0.0166549	6.404	2.67897	up
Lmfn003760	C21H18O13	Quercetin-4′-O-glucuronide	Flavonoids	Flavonols	201463-36-7	3	9155.5	21824	9182.8	118620	174250	198190	1.28219	0.020958	0.0829472	12.2269	3.61199	up
Hmjp003123	C21H18O13	Quercetin-5-O-glucuronide	Flavonoids	Flavonols	-	3	9	3460.5	9	38959	23619	20774	1.11123	0.0375749	0.105874	23.9621	4.58268	up
Lmdp002969	C21H20O13	Myricetin-3-O-galactoside	Flavonoids	Flavonols	15648-86-9	1	54559	38075	36974	17035	16340	17295	1.26846	0.043364	0.113113	0.390948	-1.35495	down
Lmfp003403	C21H20O13	Quercetagetin-7-O-glucoside	Flavonoids	Flavones	548-75-4	1	36068	48513	59367	31246	17851	18992	1.1327	0.0426286	0.112988	0.473011	-1.08005	down
pmn001707	C30H46O5	Quillaic acid	Phenolic acids	Phenolic acids	631-01-6	3	9	9	9	124770	52469	65487	1.32484	0.0680176	0.149515	8989.85	13.1341	up
Lmhn002895	C23H20O12	Feruloylcaffeoyltartaric acid	Phenolic acids	Phenolic acids	-	3	9	9	9465.8	71220	48403	81382	1.05971	0.0153656	0.075662	21.1946	4.40562	up
Wmhn009757	C30H48O5	2α,3β,23-trihydroxy-12-ene-28-ursolic acid	Terpenoids	Triterpene	-	3	6946.7	9	9	12913	8257.5	13699	1.00499	0.035786	0.103172	5.0066	2.32383	up
pmn001642	C23H20O13	Kaempferol-3-O-(2''-O-acetyl)glucuronide	Flavonoids	Flavonols	-	2	224550	150450	125330	4963300	3310800	5260600	1.31926	0.0187335	0.0802801	27.0515	4.75764	up
pmn001643	C26H34O10	Isolariciresinol-9'-O-rhamnoside (Aviculin)	Lignans and Coumarins	Lignans	156765-33-2	2	1177600	355720	422340	184410	215290	198010	1.06012	0.227928	0.33443	0.305631	-1.71014	down
pmb3055	C22H26O14	p-Coumaroylquinic acid-4'-O-glucuronide	Phenolic acids	Phenolic acids	-	3	20658	5268.4	4370.5	49077	43074	58563	1.18391	0.00480588	0.055286	4.97457	2.31457	up
pmn001334	C25H26O12	Emodin-8-O-(6''-O-malonyl)glucoside	Quinones	Anthraquinone	-	3	9	9	9	41221	18205	34349	1.32463	0.0444953	0.115454	3473.15	11.762	up
pmp000530	C26H30O11	Phellodendroside	Flavonoids	Flavanonols	40451-69-2	2	672470	439210	448200	1800400	2047500	1375400	1.27332	0.0151104	0.075662	3.34853	1.74353	up
pmn001378	C26H32O11	Pinoresinol-4-O-glucoside	Lignans and Coumarins	Lignans	41607-20-9	2	429070	386110	423740	100060	158340	103020	1.29605	0.000410044	0.0171382	0.291722	-1.77733	down
pmb3041	C23H22O14	Tricin-7-O-saccharic acid	Flavonoids	Flavones	-	2	86861	286180	163330	539770	453290	587980	1.1357	0.010647	0.0740556	2.94766	1.55957	up
pmn001710	C24H26O13	Rosmarinic acid-3'-O-glucoside	Phenolic acids	Phenolic acids	910028-78-3	3	87566	255030	82569	258700	332390	322280	1.0214	0.0872775	0.171426	2.14827	1.10318	up
Lmyn003971	C26H34O11	Dihydrodehydrodiconiferyl alcohol-4-O-β-D-glucopyranoside	Lignans and Coumarins	Lignans	-	2	222910	819910	268420	1176700	1182400	1279200	1.09725	0.0523029	0.127021	2.7747	1.47233	up
Lmmn002274	C26H34O11	Isolariciresinol-9'-O-glucoside	Lignans and Coumarins	Lignans	63358-12-3	2	194770	712350	244520	1333000	1361100	1364700	1.1574	0.0273696	0.0911703	3.52437	1.81736	up
HJN083	C26H34O11	Lariciresinol-4'-O-glucoside	Lignans and Coumarins	Lignans	143663-00-7	2	89837	373960	171090	534570	523150	535340	1.04984	0.0630884	0.142672	2.5092	1.32723	up
pmb2554	C23H30O14	5-O-Feruloyl quinic acid glucoside	Phenolic acids	Phenolic acids	-	2	5300.3	1560.3	2357.9	9055.5	5140	6381.2	1.02157	0.0797907	0.161216	2.23211	1.15841	up
Lmtp002822	C25H26O13	Apigenin-6-C-arabinoside-8-C-xyloside	Flavonoids	Flavonoid carbonoside	-	1	528520	197880	337710	26531	25798	25881	1.29021	0.0755167	0.159101	0.073498	-3.76615	down
Hmln001894	C26H32O12	Nortrachelogenin-4-O-glucoside	Lignans and Coumarins	Lignans	33464-78-7	2	54868	55330	61279	120300	128290	114420	1.30801	0.000786308	0.0184595	2.11696	1.08199	up
pmn001671	C23H32O15	Furanofructosyl-α-D-(6-mustard acyl)glucoside	Phenolic acids	Phenolic acids	-	3	9	9	9	31625	54092	47541	1.32222	0.0218268	0.0840672	4935.48	12.269	up
HJAP010	C25H26O14	Luteolin-6,8-di-C-arabinoside	Flavonoids	Flavonoid carbonoside	-	1	343090	265710	360080	70162	48727	54920	1.30349	0.0092179	0.0732972	0.179392	-2.47882	down
Lmmn002260	C27H36O12	5'-Methoxyisolariciresinol-9'-O-glucoside	Lignans and Coumarins	Lignans	-	2	25280	33433	22964	222290	237150	225450	1.31853	9.72067e-06	0.00479229	8.38535	3.06787	up
mws1660	C26H28O14	Schaftoside	Flavonoids	Flavonoid carbonoside	51938-32-0	1	352960	303240	361160	61583	95827	106050	1.29226	0.00056309	0.0171382	0.258964	-1.94917	down
Lmtp002642	C26H28O14	Apigenin-8-C-(2''-glucosyl)arabinoside	Flavonoids	Flavonoid carbonoside	-	1	7111700	3519300	6680100	1976500	1882600	1959000	1.21789	0.0772755	0.159748	0.336091	-1.57308	down
Lmtp002474	C26H28O14	Apigenin-6-C-(2''-glucosyl)arabinoside	Flavonoids	Flavonoid carbonoside	-	1	25145000	21641000	22682000	10621000	9790500	8125800	1.2939	0.000736757	0.0184595	0.410798	-1.2835	down
pmb2922	C15H24N2O17P2	Uridine 5'-diphospho-D-glucose	Alkaloids	Alkaloids	133-89-1	1	2187500	2220800	1623100	669410	943240	695310	1.26555	0.0123625	0.075662	0.382657	-1.38587	down
pmp000237	C26H26O15	Apigenin-6-C-(2''-glucuronyl)xyloside	Flavonoids	Flavonoid carbonoside	-	3	106860	463050	162290	933390	859090	1004800	1.15066	0.0153885	0.075662	3.82038	1.93371	up
mws0836	C30H26O12	Procyanidin B1	Tannins	Proanthocyanidins	20315-25-7	1	392680	569030	706650	21236	25340	25213	1.32144	0.027913	0.0921663	0.0430297	-4.53852	down
Lmpp003930	C30H26O12	Apigenin-7-O-(6''-p-Coumaryl)glucoside	Flavonoids	Flavones	-	3	1149800	447390	652470	111340	127080	111800	1.26186	0.0934228	0.178517	0.155677	-2.68337	down
pme0436	C30H26O12	Procyanidin B3	Tannins	Proanthocyanidins	23567-23-9	1	80116	140630	204860	46709	37388	51870	1.18061	0.113594	0.204386	0.319467	-1.64626	down
pme0434	C30H26O12	Procyanidin B2	Tannins	Proanthocyanidins	29106-49-8	1	1049000	980170	1292900	11518	14896	28837	1.31549	0.00736194	0.067018	0.0166315	-5.90994	down
pme3227	C27H30O14	Vitexin-2''-O-rhamnoside	Flavonoids	Flavonoid carbonoside	64820-99-1	1	232310	918000	349660	1976000	1697100	1766200	1.15582	0.0150003	0.075662	3.62627	1.85849	up
mws0047	C27H30O14	Apigenin-7-O-neohesperidoside (Rhoifolin)	Flavonoids	Flavones	17306-46-6	3	1050200	506340	621290	89214	88553	105730	1.28775	0.0621723	0.141249	0.130174	-2.94149	down
Lmyp004081	C27H30O14	Isovitexin-2''-O-rhamnoside	Flavonoids	Flavonoid carbonoside	-	1	974270	4083700	1413900	7567800	7461200	7015800	1.13269	0.0301734	0.0950631	3.40625	1.76818	up
pme0368	C27H30O14	Apigenin-7-O-rutinoside (Isorhoifolin)	Flavonoids	Flavones	552-57-8	3	116910	200600	166110	504650	451830	536820	1.26993	0.000633098	0.0173399	3.08775	1.62656	up
Smsp002643	C27H31O14+	Pelargonidin-3-O-rutinoside	Flavonoids	Anthocyanidins	-	2	40530	37468	43323	19121	17051	13677	1.28786	0.000516403	0.0171382	0.410885	-1.28319	down
Lmcn003163	C28H20O14	Epitheaflavic acid-3-O-Gallate	Tannins	Tannin	34218-97-8	3	303050	368680	379760	6347.5	7117.5	13586	1.31529	0.00457332	0.055286	0.0257264	-5.28061	down
Smhp103736	C26H28O15	isocarlinoside	Flavonoids	Flavonoid carbonoside	83151-90-0	1	6024600	5946400	6711400	2044400	2256300	2053700	1.32391	0.00191733	0.0337587	0.340128	-1.55585	down
Smhp003736	C26H28O15	carlinoside	Flavonoids	Flavonoid carbonoside	59952-97-5	1	6727300	6143000	7372500	2081200	2399200	2326300	1.32036	0.00393419	0.0538765	0.336253	-1.57238	down
pmb0631	C26H28O15	Orientin-6-C-arabinoside	Flavonoids	Flavonoid carbonoside	-	1	3692000	2910700	3424800	1487200	1463100	1204200	1.29223	0.00676226	0.0648822	0.414311	-1.27122	down
mws0046	C27H32O14	Naringenin-7-O-Neohesperidoside(Naringin)	Flavonoids	Flavanones	10236-47-2	3	171140	95748	90476	45726	25340	36113	1.18812	0.0787147	0.159748	0.299915	-1.73737	down
Zmhn002464	C28H24O14	Emodin-8-O-(6''-O-galloyl)glucoside	Quinones	Anthraquinone	-	3	9	9	9	6303.3	5864.3	9972.6	1.32327	0.0298318	0.0948845	820.007	9.67949	up
pmp000239	C26H26O16	Luteolin-6-C-(5''-glucuronyl)xyloside	Flavonoids	Flavones	-	3	105380	64746	77357	9	9	9	1.32352	0.020542	0.0823348	0.000109098	-13.1621	down
pmp001106	C27H30O15	Vitexin-2''-O-glucoside	Flavonoids	Flavonoid carbonoside	61360-94-9	2	14810000	10525000	10721000	3310900	4158600	3894900	1.29121	0.0246111	0.087294	0.315187	-1.66572	down
mws1073	C27H30O15	Apigenin-6,8-di-C-glucoside (Vicenin-2)	Flavonoids	Flavonoid carbonoside	23666-13-9	1	12927000	7470000	10439000	3681600	3940700	3175600	1.25585	0.0489475	0.123749	0.350172	-1.51386	down
Lmnp002413	C27H30O15	Luteolin-6-C-rhamnoside-7-O-glucoside	Flavonoids	Flavonoid carbonoside	-	1	4101100	41211000	8771100	95413000	91489000	102140000	1.11552	0.0162968	0.0765174	5.3444	2.41803	up
Lmjp002867	C27H30O15	Kaempferol-3-O-neohesperidoside	Flavonoids	Flavonols	32602-81-6	2	1328800	723110	1345800	243080	397000	303490	1.24397	0.0515456	0.126258	0.277708	-1.84836	down
Lmpp003789	C30H27O13+	Cyanidin-3-O-(6''-O-p-Coumaroyl)glucoside	Flavonoids	Anthocyanidins	-	3	1410100	879350	1294600	354970	392520	466620	1.26829	0.034735	0.103172	0.338754	-1.56169	down
pme1773	C27H31O15+	Cyanidin-3-O-rutinoside (Keracyanin)	Flavonoids	Anthocyanidins	28338-59-2	2	43521	32151	45667	9	9	9	1.32465	0.0105849	0.0740556	0.000222517	-12.1338	down
Lmtp004044	C26H28O16	Quercetin-3-O-apiosyl(1→2)galactoside	Flavonoids	Flavonols	-	3	200130	99746	133080	46804	38326	52915	1.22036	0.0767073	0.159748	0.318843	-1.64908	down
Lmjp002596	C26H28O16	Quercetin-3-O-xylosyl(1→2)glucoside	Flavonoids	Flavonols	-	3	163450	68085	148360	37900	42010	43474	1.17519	0.101369	0.186474	0.324784	-1.62245	down
MWSslk165	C28H32O15	Diosmetin-7-O-Neohesperidoside (Neodiosmin)	Flavonoids	Flavanones	38665-01-9	1	1139300	515170	715060	159900	206020	188950	1.25165	0.0806277	0.161415	0.234169	-2.09438	down
pmb3002	C28H32O15	Chrysoeriol-7-O-rutinoside	Flavonoids	Flavones	-	2	232400	102630	237010	37535	50175	44652	1.23365	0.0786814	0.159748	0.231386	-2.11163	down
mws1661	C28H32O15	Diosmetin-7-O-rutinoside (Diosmin)	Flavonoids	Flavanones	520-27-4	1	1187500	451100	525390	196270	240400	174100	1.16027	0.156593	0.257335	0.282243	-1.82499	down
Lmgp004217	C28H32O15	Diosmetin-8-C-(2''-O-rhamnosyl)glucoside	Flavonoids	Flavonoid carbonoside	98891-92-0	1	10272	190750	46121	1026600	1151200	835420	1.15532	0.00233125	0.0383102	12.1922	3.60789	up
Hmgp002121	C31H28O13	Hispidulin-7-O-(6''-O-p-Coumaroyl)Glucoside	Flavonoids	Flavones	-	2	462270	393890	520310	135110	135530	117620	1.31372	0.0105537	0.0740556	0.282069	-1.82588	down
Lmpp003977	C31H29O13+	Peonidin-3-O-(6''-O-p-Coumaroyl)glucoside	Flavonoids	Anthocyanidins	-	3	981810	461130	811440	172290	225300	172010	1.24865	0.0652424	0.146202	0.252664	-1.98471	down
Lmjp002461	C27H30O16	Quercetin-3-O-neohesperidoside	Flavonoids	Flavonols	117611-67-3	3	447120	240000	429210	9	9	9	1.32404	0.0302736	0.0950631	2.41864e-05	-15.3354	down
pmp000126	C27H30O16	Luteolin-6,8-di-C-glucoside	Flavonoids	Flavonoid carbonoside	29428-58-8	2	32327000	20902000	27259000	9103800	8952400	7527100	1.28381	0.0287541	0.0932616	0.317852	-1.65357	down
mws0059	C27H30O16	Quercetin-3-O-rutinoside (Rutin)	Flavonoids	Flavonols	153-18-4	3	220650	115820	158490	16619	16715	13896	1.30428	0.0390517	0.105874	0.0954219	-3.38954	down
HJAP024	C27H30O16	Kaempferol-6,8-di-C-glucoside	Flavonoids	Flavonoid carbonoside	-	2	16495000	12359000	17084000	4552500	4930500	4555700	1.30765	0.0184076	0.0802801	0.305601	-1.71028	down
mws4046	C27H32O16	Safflomin A	Quinones	Quinones	78281-02-4	3	57875	41359	58906	27647	19506	20671	1.23478	0.0202493	0.0823348	0.428886	-1.22133	down
HJAP120	C28H32O16	Rhamnetin-3-O-Rutinoside	Flavonoids	Flavones	-	2	69974	47283	68800	6173.5	13041	10954	1.286	0.0143806	0.075662	0.162147	-2.62463	down
pmp000127	C28H32O16	Chrysoeriol-6,8-di-C-glucoside	Flavonoids	Flavonoid carbonoside	-	2	86145	55812	81464	17297	15126	11910	1.29336	0.0216243	0.0839432	0.198428	-2.33331	down
Lmhp003217	C28H32O16	2'-Hydoxy,5-methoxyGenistein-O-rhamnosyl-glucoside	Flavonoids	Isoflavones	-	2	104960	51363	68473	7541.5	9643.5	12325	1.28478	0.0531939	0.127925	0.131275	-2.92934	down
Lmsp003729	C27H30O17	Myricetin-3-O-rutinoside	Flavonoids	Flavonols	-	2	18528	15274	20880	9	9	9	1.32492	0.00786488	0.0680243	0.000493764	-10.9839	down
pmp000596	C27H30O17	Quercetin-3-O-(2''-O-galactosyl)glucoside	Flavonoids	Flavonols	56782-99-1	3	9	9	9	26274	34264	43000	1.32311	0.0190379	0.0802801	3834.74	11.9049	up
pmb2970	C28H34O16	Hesperetin-5,7-di-O-glucoside	Flavonoids	Flavanonols	-	3	113790	83890	89558	33092	33649	45713	1.26583	0.012626	0.075662	0.391501	-1.35291	down
Lmpp003958	C32H31O14+	Malvidin-3-O-(6''-O-p-coumaroyl)glucoside	Flavonoids	Anthocyanidins	-	3	33534	9198.8	23889	9	9	9	1.31795	0.0883323	0.172126	0.000405273	-11.2688	down
pmn001369	C32H42O17	1-Hydroxypineolin Diglucoside	Lignans and Coumarins	Lignans	-	2	238870	331460	349540	98060	60552	149400	1.18245	0.0107067	0.0740556	0.334843	-1.57844	down
Hmln101664	C32H42O17	Nortrachelogenin-4'-O-gentiobioside	Lignans and Coumarins	Lignans	-	2	36356	45450	61040	16323	17597	19189	1.27401	0.0517326	0.126258	0.371792	-1.42743	down
pmn001372	C33H44O17	Medioresinol-4,4'-di-O-glucoside	Lignans and Coumarins	Lignans	88142-63-6	2	90730	50155	129480	9	9	9	1.32375	0.058935	0.135771	9.9865e-05	-13.2897	down
Zmlp003063	C33H40O19	Luteolin-7-O-(2''-O-rhamnosyl)rutinoside	Flavonoids	Flavones	-	2	18241	13769	12654	55828	53325	53206	1.31248	0.000284048	0.0171382	3.63512	1.862	up
Lnrp102163	C33H40O20	Quercetin-3-O-rutinoside-7-O-rhamnoside	Flavonoids	Flavonols	-	3	8977.2	5565	8312.2	9	9	9	1.32359	0.0183217	0.0802801	0.00118139	-9.7253	down
pmb0613	C33H40O20	Apigenin-6,8-di-C-glucoside-4'-O-glucoside	Flavonoids	Flavones	-	3	45940	31597	38222	9	9	9	1.32398	0.0113458	0.0740556	0.000233243	-12.0659	down
pmb2976	C33H40O20	Chrysoeriol-8-C-arabinoside-7-O-Sophoroside	Flavonoids	Flavones	-	3	307750	111290	118900	35502	30636	47302	1.17903	0.157808	0.25847	0.210879	-2.24552	down
pmb0639	C33H40O20	Apigenin-8-C-glucoside-7-O-Sophoroside	Flavonoids	Flavonoid carbonoside	-	3	35588	34072	29682	156350	113450	127090	1.31735	0.0145028	0.075662	3.99519	1.99826	up
pmp001105	C33H40O20	Kaempferol-3-O-neohesperidoside-7-O-glucoside	Flavonoids	Flavonols	-	3	32303	14163	20280	5191.2	12586	9040.6	1.0639	0.115646	0.20657	0.401789	-1.31549	down
Lmmp002334	C33H40O21	Quercetin-3-O-rutinoside-7-O-glucoside	Flavonoids	Flavonols	-	3	16303	20590	30013	9	4879	9	1.08741	0.0238984	0.0866317	0.0731922	-3.77217	down
Lmsp002982	C33H40O21	Quercetin-3-O-sophoroside-7-O-rhamnoside	Flavonoids	Flavonols	-	2	13335	8497.5	10290	9	9	9	1.32325	0.0169763	0.0772971	0.000840532	-10.2164	down
pmb1108	C33H40O21	Luteolin-6,8-di-C-glucoside-7-O-glucoside	Flavonoids	Flavonoid carbonoside	-	1	155240	52028	83052	18018	11783	20103	1.2097	0.118979	0.210239	0.171893	-2.54042	down
Zmqp002952	C33H41O21+	Delphinidin-3-O-rutinoside-7-O-glucoside	Flavonoids	Anthocyanidins	-	3	88007	49322	55333	9	9	9	1.32269	0.0332961	0.101096	0.000140142	-12.8008	down
pme2746	C27H33N9O15P2	Riboflavin 5'-Adenosine Diphosphate	Alkaloids	Alkaloids	146-14-5	1	209360	300240	179740	101620	129100	108140	1.19039	0.0775808	0.159748	0.491572	-1.02453	down
Lmqp002349	C36H42O24	Kaempferol-3-O-(6''''-malonyl)sophorotrioside	Flavonoids	Flavonols	-	3	10270	10837	10616	26160	40955	25935	1.2628	0.0541797	0.129065	2.9332	1.55248	up
pmn001646	C45H38O18	Procyanidin C1	Tannins	Proanthocyanidins	37064-30-5	1	118930	101520	169360	9	9	9	1.32514	0.023647	0.0863553	6.92645e-05	-13.8175	down
pmb2947	C45H38O18	Catechin-catechin-catechin	Flavonoids	Flavanols	-	2	162650	113300	230200	4556	9	9	1.14957	0.038463	0.105874	0.00903685	-6.78996	down
pmn001647	C45H38O18	Procyanidin C2	Tannins	Proanthocyanidins	37064-31-6	1	45068	34772	57805	9	9	9	1.3249	0.0204435	0.0823348	0.000196157	-12.3157	down
Lmjp002236	C41H45O22+	Cyanidin-3-O-[6''-O-(Z)-p-coumaroyl-2''-O-xylosyl]glucoside-5-O-glucoside	Flavonoids	Anthocyanidins	-	3	9	2779.6	9	18793	25773	26691	1.11857	0.00612331	0.0604059	25.4708	4.67077	up
Lmmp001653	C45H38O20	Gallocatechin-gallocatechin-catechin	Tannins	Proanthocyanidins	-	3	11421	12899	21564	2257.9	4739	3771.7	1.25033	0.0594481	0.136316	0.234692	-2.09116	down

## Sheet: 黄酮类
Index	Formula	Compounds	物质	Class I	物质一级分类	Class II	物质二级分类	CAS	Level	CK1	CK2	CK3	TH1	TH2	TH3	VIP	p_value	FDR	Fold_Change	Log2FC	Type
mws0914	C15H12O5	Pinobanksin	短叶松素	Flavonoids	黄酮	Flavanonols	二氢黄酮醇	548-82-3	2	9097.7	5335	5459.6	1662.3	9	9	1.05012	0.0243969	0.087294	0.0844699	-3.56542	down
MWS20143	C15H10O6	Luteolin (5,7,3',4'-Tetrahydroxyflavone)	木犀草素	Flavonoids	黄酮	Flavones	黄酮	491-70-3	2	15310	9428.7	8740	3993.4	4198.2	6747.7	1.12364	0.0809356	0.161415	0.446233	-1.16413	down
Lmhn004030	C15H14O6	5,7,3',4',5'-Pentahydroxyflavan (Tricetiflavan)	5,7,3',4',5'-五羟基黄烷 (特利色黄烷)	Flavonoids	黄酮	Flavanols	黄烷醇类	-	2	254240	222180	296080	28435	34462	29722	1.32315	0.00842475	0.0716104	0.119895	-3.06015	down
pme0460	C15H14O6	Epicatechin	表儿茶素	Flavonoids	黄酮	Flavanols	黄烷醇类	490-46-0	1	2348200	2029100	2036600	179600	218420	210100	1.32273	0.00265655	0.0409274	0.0948128	-3.39877	down
Lmjp004941	C16H12O6	Rhamnocitrin (7-Methylkaempferol)	鼠李柠檬素	Flavonoids	黄酮	Flavones	黄酮	569-92-6	1	23485	16382	16699	5510.4	6343.9	8769.9	1.24517	0.0223777	0.0845018	0.364604	-1.4556	down
Zmhn003257	C16H12O6	5,7,2'-Trhiyroxy-8-methoxyflavone	韧黄芩素 II	Flavonoids	黄酮	Flavones	黄酮	-	2	36854	19012	17095	6723.8	10096	11889	1.10305	0.137039	0.233772	0.393481	-1.34563	down
Zmpn004713	C15H10O7	Isoetin (5,7,2',4',5'-Pentahydroxyflavone)	Isoetin (5,7,2',4',5'-五羟基黄酮)	Flavonoids	黄酮	Flavones	黄酮	1621-84-7	2	49642	2693.3	4597	9	9	9	1.27537	0.341819	0.444085	0.000474247	-11.0421	down
mws0042	C15H14O7	Epigallocatechin	表没食子儿茶素	Flavonoids	黄酮	Flavanols	黄烷醇类	970-74-1	3	57554	27774	45492	9	9	9	1.32283	0.0371689	0.105874	0.00020639	-12.2423	down
Lmfn005486	C15H10O9S	Kaempferol-3-O-sulfonate	山奈酚-3-O-磺酸	Flavonoids	黄酮	Flavonols	黄酮醇	-	2	31020	7561.3	9286.8	55381	54211	54979	1.14446	0.0354143	0.103172	3.43801	1.78157	up
MWSHY0178	C20H20O7	Sinensetin (5,6,7,3',4'-pentamethoxyflavone)	甜橙素 (5,6,7,3',4'-五甲氧基黄酮)	Flavonoids	黄酮	Flavones	黄酮	2306-27-6	2	715.8	711.05	867.17	2788.6	1517.8	3452.5	1.22111	0.0837268	0.165772	3.38223	1.75797	up
pmb0681	C20H18O9	Apigenin-8-C-Arabinoside	芹菜素-8-C-阿拉伯糖苷	Flavonoids	黄酮	Flavonoid carbonoside	黄酮碳糖苷	-	1	770470	120690	119340	33957	33448	30667	1.09617	0.295775	0.400013	0.0970529	-3.36508	down
Lmyp005932	C21H20O9	Apigenin-6-C-fucoside	芹菜素-6-C-岩藻糖苷	Flavonoids	黄酮	Flavonoid carbonoside	黄酮碳糖苷	-	2	309210	57961	78341	11275	15473	11597	1.18608	0.234086	0.340426	0.0860695	-3.53835	down
Hmgp003664	C21H20O9	Apigenin-6-C-rhamnoside	芹菜素-6-C-鼠李糖苷	Flavonoids	黄酮	Flavonoid carbonoside	黄酮碳糖苷	-	1	461790	62157	58521	18243	22184	19437	1.03719	0.322752	0.423182	0.102776	-3.28242	down
HJAP012	C20H18O10	Luteolin-8-C-arabinoside	木犀草素-8-C-阿拉伯糖苷	Flavonoids	黄酮	Flavonoid carbonoside	黄酮碳糖苷	-	1	524830	81983	217900	28367	20746	28418	1.16851	0.197544	0.303394	0.0940097	-3.41105	down
Lmyp004617	C21H22O9	Pinocembrin-7-O-glucoside (Pinocembroside)	乔松素-7-O-葡萄糖苷 (乔松苷)	Flavonoids	黄酮	Flavones	黄酮	75829-43-5	1	4065.7	4778.9	4572.1	8926	8364.4	11453	1.27332	0.0280425	0.0921663	2.14236	1.0992	up
MWSHY0063	C21H20O10	Sophoricoside	槐角苷	Flavonoids	黄酮	Isoflavones	异黄酮	152-95-4	1	639830	3016000	577400	6613200	6491300	6458800	1.15136	0.0234744	0.0863553	4.62136	2.20832	up
Lmlp005572	C21H20O10	Galangin-7-O-glucoside	高良姜素-7-O-葡萄糖苷	Flavonoids	黄酮	Flavones	黄酮	-	1	599110	2945600	580160	7118300	6311600	6933500	1.16026	0.0140264	0.075662	4.93674	2.30356	up
pmp000413	C21H20O10	Genistein-8-C-glucoside	染料木素-8-C-葡萄糖苷	Flavonoids	黄酮	Isoflavones	异黄酮	66026-80-0	1	45012000	17157000	19213000	8706900	8414900	10725000	1.10093	0.183949	0.288957	0.342174	-1.5472	down
mws0919	C21H20O10	Kaempferol-3-O-rhamnoside (Afzelin)(Kaempferin)	山奈酚-3-O-鼠李糖苷 (阿福豆苷)(番泻叶山奈苷)	Flavonoids	黄酮	Flavonols	黄酮醇	482-39-3	3	79000	19640	33352	9961.1	12098	12578	1.07889	0.212041	0.316021	0.262418	-1.93006	down
mws0048	C21H20O10	Apigenin-8-C-Glucoside (Vitexin)	芹菜素-8-C-葡萄糖苷 (牡荆素)	Flavonoids	黄酮	Flavonoid carbonoside	黄酮碳糖苷	3681-93-4	1	60028000	20526000	23301000	9671100	10790000	11688000	1.09771	0.201002	0.305846	0.309558	-1.69172	down
pmp000117	C22H24O9	3,5,6,7,8,3',4'-Heptamethoxyflavone	3,5,6,7,8,3',4'-七甲氧基黄酮	Flavonoids	黄酮	Flavonols	黄酮醇	1178-24-1	1	1995.4	1616.3	1475	4465.7	3927.8	4547.4	1.30537	0.00058844	0.0171382	2.54407	1.34714	up
mws4183	C20H18O11	Quercetin-3-O-arabinoside (Guaijaverin)	槲皮素-3-O-阿拉伯糖苷(番石榴苷)	Flavonoids	黄酮	Flavonols	黄酮醇	22255-13-6	3	356360	57062	80173	9	9	21280	1.04762	0.242746	0.347889	0.0431487	-4.53454	down
mws1608	C21H20O11	Luteolin-6-C-glucoside (Isoorientin)	木犀草素-6-C-葡萄糖苷 (异荭草素)	Flavonoids	黄酮	Flavonoid carbonoside	黄酮碳糖苷	4261-42-1	1	30032000	8317300	13504000	1827900	2291000	1946000	1.23538	0.144966	0.243919	0.116963	-3.09588	down
mws2209	C21H20O11	Kaempferol-3-O-glucoside (Astragalin)*	山奈酚-3-O-葡萄糖苷(紫云英苷)(黄芪苷)*	Flavonoids	黄酮	Flavonols	黄酮醇	480-10-4	1	1749200	476320	633900	9	9	9	1.31994	0.1404	0.238398	9.44247e-06	-16.6924	down
Hmpp003270	C21H20O11	Luteolin-4'-O-glucoside	木犀草素-4'-O-葡萄糖苷	Flavonoids	黄酮	Flavones	黄酮	6920-38-3	1	1033600	344340	346540	133120	140050	158590	1.12505	0.20097	0.305846	0.250371	-1.99786	down
mws1299	C21H20O11	Luteolin-8-C-glucoside (Orientin)	木犀草素-8-C-葡萄糖苷 (荭草素)	Flavonoids	黄酮	Flavonoid carbonoside	黄酮碳糖苷	28608-75-5	1	29218000	15844000	11270000	6356900	7630200	9408700	1.04796	0.175328	0.2814	0.41532	-1.26771	down
mws0089	C21H20O11	Kaempferol-7-O-glucoside*	山奈酚-7-O-葡萄糖苷*	Flavonoids	黄酮	Flavonols	黄酮醇	16290-07-6	1	1161700	338100	503650	87058	129180	63798	1.20766	0.149023	0.249045	0.139777	-2.8388	down
pme2459	C21H20O11	Luteolin-7-O-glucoside (Cynaroside)	木犀草素-7-O-葡萄糖苷 (木犀草苷)	Flavonoids	黄酮	Flavones	黄酮	5373-11-5	1	683410	1240100	706850	3914400	3773900	3499700	1.28345	0.000436156	0.0171382	4.25341	2.08862	up
pmf0027	C21H21O11+	Cyanidin-3-O-galactoside	矢车菊素-3-O-半乳糖苷	Flavonoids	黄酮	Anthocyanidins	花青素	142506-26-1	2	135560	108070	131000	26355	45446	48408	1.2607	0.00177303	0.0331647	0.320874	-1.63992	down
pmn001640	C20H18O12	Myricetin-3-O-arabinoside	杨梅素-3-O-阿拉伯糖苷	Flavonoids	黄酮	Flavonols	黄酮醇	132679-85-7	2	14526	9078.5	13534	3387.2	9	9	1.03381	0.00747666	0.067018	0.0916892	-3.4471	down
mws0057	C21H22O11	Eriodictyol-7-O-glucoside	圣草酚-7-O-葡萄糖苷	Flavonoids	黄酮	Flavanones	二氢黄酮	38965-51-4	2	16995	13928	8795.8	31428	23771	30013	1.19166	0.0106619	0.0740556	2.14538	1.10123	up
Lmmn004625	C21H22O11	Dihydrokaempferol-7-O-glucoside	二氢山奈酚-7-O-葡萄糖苷	Flavonoids	黄酮	Flavanonols	二氢黄酮醇	-	2	494600	618870	240810	1146200	1152100	942600	1.14425	0.0133835	0.075662	2.39308	1.25887	up
Lmlp005236	C21H22O11	Dihydrokaempferol-3-O-glucoside	二氢山奈酚-3-O-葡萄糖苷	Flavonoids	黄酮	Flavanonols	二氢黄酮醇	1049-08-8	3	75798	117760	67569	201130	220280	224370	1.24625	0.00612636	0.0604059	2.47305	1.30629	up
pmn001416	C24H20O9	Catechin-(7,8-bc)-4α-(3,4-dihydroxyphenyl)-dihydro-2-(3H)-one	儿茶素-(7,8-bc)-4α-(3,4-二羟基苯基)-二氢-2-(3H)-酮	Flavonoids	黄酮	Flavanols	黄烷醇类	-	1	9	9	9	70277	57495	63084	1.32515	0.00336548	0.0474052	7068.74	12.7872	up
HJN041	C21H24O11	Epicatechin glucoside	表儿茶素苷	Flavonoids	黄酮	Flavanols	黄烷醇类	-	2	455640	663790	625680	9	49466	9	1.10542	0.009066	0.0732711	0.0283558	-5.14021	down
Smlp002918	C22H23O11+	Malvidin-3-O-arabinoside	锦葵色素-3-O-阿拉伯糖苷	Flavonoids	黄酮	Anthocyanidins	花青素	-	3	30611	12894	16869	9	9	9	1.32044	0.0643927	0.144957	0.000447212	-11.1268	down
HJAP154	C23H16O11	Galloylisorhamnetin	没食子酰异鼠李素	Flavonoids	黄酮	Flavonols	黄酮醇	-	2	64207	71640	35597	421130	424190	370750	1.30134	0.000214977	0.0171382	7.0931	2.82642	up
Hmmp002121	C23H16O11	Isorhamnetin-3-O-gallate	异鼠李素-3-O-没食子酸酯	Flavonoids	黄酮	Flavonols	黄酮醇	-	2	55363	85760	68799	417990	461480	464870	1.30912	0.000135131	0.0166549	6.404	2.67897	up
Lmfn003760	C21H18O13	Quercetin-4′-O-glucuronide	槲皮素-4′-O-葡萄糖醛酸苷	Flavonoids	黄酮	Flavonols	黄酮醇	201463-36-7	3	9155.5	21824	9182.8	118620	174250	198190	1.28219	0.020958	0.0829472	12.2269	3.61199	up
Hmjp003123	C21H18O13	Quercetin-5-O-glucuronide	槲皮素-5-O-葡萄糖醛酸苷	Flavonoids	黄酮	Flavonols	黄酮醇	-	3	9	3460.5	9	38959	23619	20774	1.11123	0.0375749	0.105874	23.9621	4.58268	up
Lmdp002969	C21H20O13	Myricetin-3-O-galactoside	杨梅素-3-O-半乳糖苷	Flavonoids	黄酮	Flavonols	黄酮醇	15648-86-9	1	54559	38075	36974	17035	16340	17295	1.26846	0.043364	0.113113	0.390948	-1.35495	down
Lmfp003403	C21H20O13	Quercetagetin-7-O-glucoside	槲皮万寿菊素-7-O-葡萄糖苷	Flavonoids	黄酮	Flavones	黄酮	548-75-4	1	36068	48513	59367	31246	17851	18992	1.1327	0.0426286	0.112988	0.473011	-1.08005	down
pmn001642	C23H20O13	Kaempferol-3-O-(2''-O-acetyl)glucuronide	山奈酚-3-O-(2''-O-乙酰)葡萄糖醛酸苷	Flavonoids	黄酮	Flavonols	黄酮醇	-	2	224550	150450	125330	4963300	3310800	5260600	1.31926	0.0187335	0.0802801	27.0515	4.75764	up
pmp000530	C26H30O11	Phellodendroside	黄柏环合苷	Flavonoids	黄酮	Flavanonols	二氢黄酮醇	40451-69-2	2	672470	439210	448200	1800400	2047500	1375400	1.27332	0.0151104	0.075662	3.34853	1.74353	up
pmb3041	C23H22O14	Tricin-7-O-saccharic acid	苜蓿素-7-O-葡萄糖二酸苷	Flavonoids	黄酮	Flavones	黄酮	-	2	86861	286180	163330	539770	453290	587980	1.1357	0.010647	0.0740556	2.94766	1.55957	up
Lmtp002822	C25H26O13	Apigenin-6-C-arabinoside-8-C-xyloside	芹菜素-6-C-阿拉伯糖苷-8-C-木糖苷	Flavonoids	黄酮	Flavonoid carbonoside	黄酮碳糖苷	-	1	528520	197880	337710	26531	25798	25881	1.29021	0.0755167	0.159101	0.073498	-3.76615	down
HJAP010	C25H26O14	Luteolin-6,8-di-C-arabinoside	木犀草素-6,8-C-二阿拉伯糖苷	Flavonoids	黄酮	Flavonoid carbonoside	黄酮碳糖苷	-	1	343090	265710	360080	70162	48727	54920	1.30349	0.0092179	0.0732972	0.179392	-2.47882	down
mws1660	C26H28O14	Schaftoside	夏佛塔苷	Flavonoids	黄酮	Flavonoid carbonoside	黄酮碳糖苷	51938-32-0	1	352960	303240	361160	61583	95827	106050	1.29226	0.00056309	0.0171382	0.258964	-1.94917	down
Lmtp002642	C26H28O14	Apigenin-8-C-(2''-glucosyl)arabinoside	芹菜素-8-C-(2''-葡萄糖基)阿拉伯糖苷	Flavonoids	黄酮	Flavonoid carbonoside	黄酮碳糖苷	-	1	7111700	3519300	6680100	1976500	1882600	1959000	1.21789	0.0772755	0.159748	0.336091	-1.57308	down
Lmtp002474	C26H28O14	Apigenin-6-C-(2''-glucosyl)arabinoside	芹菜素-6-C-(2''-葡萄糖基)阿拉伯糖苷	Flavonoids	黄酮	Flavonoid carbonoside	黄酮碳糖苷	-	1	25145000	21641000	22682000	10621000	9790500	8125800	1.2939	0.000736757	0.0184595	0.410798	-1.2835	down
pmp000237	C26H26O15	Apigenin-6-C-(2''-glucuronyl)xyloside	芹菜素-6-C-(2''-葡萄糖醛酸基)木糖苷	Flavonoids	黄酮	Flavonoid carbonoside	黄酮碳糖苷	-	3	106860	463050	162290	933390	859090	1004800	1.15066	0.0153885	0.075662	3.82038	1.93371	up
mws0836	C30H26O12	Procyanidin B1	原花青素 B1	Tannins	鞣质	Proanthocyanidins	原花青素	20315-25-7	1	392680	569030	706650	21236	25340	25213	1.32144	0.027913	0.0921663	0.0430297	-4.53852	down
Lmpp003930	C30H26O12	Apigenin-7-O-(6''-p-Coumaryl)glucoside	芹菜素-7-O-(6''-对香豆酰)葡萄糖苷	Flavonoids	黄酮	Flavones	黄酮	-	3	1149800	447390	652470	111340	127080	111800	1.26186	0.0934228	0.178517	0.155677	-2.68337	down
pme0436	C30H26O12	Procyanidin B3	原花青素 B3	Tannins	鞣质	Proanthocyanidins	原花青素	23567-23-9	1	80116	140630	204860	46709	37388	51870	1.18061	0.113594	0.204386	0.319467	-1.64626	down
pme0434	C30H26O12	Procyanidin B2	原花青素 B2	Tannins	鞣质	Proanthocyanidins	原花青素	29106-49-8	1	1049000	980170	1292900	11518	14896	28837	1.31549	0.00736194	0.067018	0.0166315	-5.90994	down
pme3227	C27H30O14	Vitexin-2''-O-rhamnoside	牡荆素-2''-O-鼠李糖苷	Flavonoids	黄酮	Flavonoid carbonoside	黄酮碳糖苷	64820-99-1	1	232310	918000	349660	1976000	1697100	1766200	1.15582	0.0150003	0.075662	3.62627	1.85849	up
mws0047	C27H30O14	Apigenin-7-O-neohesperidoside (Rhoifolin)	芹菜素-7-O-新橙皮糖苷 (野漆树苷)	Flavonoids	黄酮	Flavones	黄酮	17306-46-6	3	1050200	506340	621290	89214	88553	105730	1.28775	0.0621723	0.141249	0.130174	-2.94149	down
Lmyp004081	C27H30O14	Isovitexin-2''-O-rhamnoside	异牡荆素-2''-O-鼠李糖苷	Flavonoids	黄酮	Flavonoid carbonoside	黄酮碳糖苷	-	1	974270	4083700	1413900	7567800	7461200	7015800	1.13269	0.0301734	0.0950631	3.40625	1.76818	up
pme0368	C27H30O14	Apigenin-7-O-rutinoside (Isorhoifolin)	芹菜素-7-O-芸香糖苷 (异野漆树苷)	Flavonoids	黄酮	Flavones	黄酮	552-57-8	3	116910	200600	166110	504650	451830	536820	1.26993	0.000633098	0.0173399	3.08775	1.62656	up
Smsp002643	C27H31O14+	Pelargonidin-3-O-rutinoside	天竺葵素-3-O-芸香糖苷	Flavonoids	黄酮	Anthocyanidins	花青素	-	2	40530	37468	43323	19121	17051	13677	1.28786	0.000516403	0.0171382	0.410885	-1.28319	down
Smhp103736	C26H28O15	isocarlinoside	异刺苞菊苷	Flavonoids	黄酮	Flavonoid carbonoside	黄酮碳糖苷	83151-90-0	1	6024600	5946400	6711400	2044400	2256300	2053700	1.32391	0.00191733	0.0337587	0.340128	-1.55585	down
Smhp003736	C26H28O15	carlinoside	刺苞菊苷	Flavonoids	黄酮	Flavonoid carbonoside	黄酮碳糖苷	59952-97-5	1	6727300	6143000	7372500	2081200	2399200	2326300	1.32036	0.00393419	0.0538765	0.336253	-1.57238	down
pmb0631	C26H28O15	Orientin-6-C-arabinoside	荭草素-6-C-阿拉伯糖苷	Flavonoids	黄酮	Flavonoid carbonoside	黄酮碳糖苷	-	1	3692000	2910700	3424800	1487200	1463100	1204200	1.29223	0.00676226	0.0648822	0.414311	-1.27122	down
mws0046	C27H32O14	Naringenin-7-O-Neohesperidoside(Naringin)	柚皮素-7-O-新橙皮糖苷(柚皮苷)	Flavonoids	黄酮	Flavanones	二氢黄酮	10236-47-2	3	171140	95748	90476	45726	25340	36113	1.18812	0.0787147	0.159748	0.299915	-1.73737	down
pmp000239	C26H26O16	Luteolin-6-C-(5''-glucuronyl)xyloside	木犀草素-6-C-(5''-葡萄糖酸基)木糖苷	Flavonoids	黄酮	Flavones	黄酮	-	3	105380	64746	77357	9	9	9	1.32352	0.020542	0.0823348	0.000109098	-13.1621	down
pmp001106	C27H30O15	Vitexin-2''-O-glucoside	牡荆素-2''-O-葡萄糖苷	Flavonoids	黄酮	Flavonoid carbonoside	黄酮碳糖苷	61360-94-9	2	14810000	10525000	10721000	3310900	4158600	3894900	1.29121	0.0246111	0.087294	0.315187	-1.66572	down
mws1073	C27H30O15	Apigenin-6,8-di-C-glucoside (Vicenin-2)	芹菜素-6,8-二-C-葡萄糖苷 (新西兰牡荆苷 II)	Flavonoids	黄酮	Flavonoid carbonoside	黄酮碳糖苷	23666-13-9	1	12927000	7470000	10439000	3681600	3940700	3175600	1.25585	0.0489475	0.123749	0.350172	-1.51386	down
Lmnp002413	C27H30O15	Luteolin-6-C-rhamnoside-7-O-glucoside	木犀草素-6-C-鼠李糖苷-7-O-葡萄糖苷	Flavonoids	黄酮	Flavonoid carbonoside	黄酮碳糖苷	-	1	4101100	41211000	8771100	95413000	91489000	102140000	1.11552	0.0162968	0.0765174	5.3444	2.41803	up
Lmjp002867	C27H30O15	Kaempferol-3-O-neohesperidoside	山奈酚-3-O-新橙皮糖苷	Flavonoids	黄酮	Flavonols	黄酮醇	32602-81-6	2	1328800	723110	1345800	243080	397000	303490	1.24397	0.0515456	0.126258	0.277708	-1.84836	down
Lmpp003789	C30H27O13+	Cyanidin-3-O-(6''-O-p-Coumaroyl)glucoside	矢车菊素-3-O-(6''-O-对香豆酰)葡萄糖苷	Flavonoids	黄酮	Anthocyanidins	花青素	-	3	1410100	879350	1294600	354970	392520	466620	1.26829	0.034735	0.103172	0.338754	-1.56169	down
pme1773	C27H31O15+	Cyanidin-3-O-rutinoside (Keracyanin)	矢车菊素-3-O-芸香糖苷	Flavonoids	黄酮	Anthocyanidins	花青素	28338-59-2	2	43521	32151	45667	9	9	9	1.32465	0.0105849	0.0740556	0.000222517	-12.1338	down
Lmtp004044	C26H28O16	Quercetin-3-O-apiosyl(1→2)galactoside	槲皮素-3-O-芹糖基(1→2)半乳糖苷	Flavonoids	黄酮	Flavonols	黄酮醇	-	3	200130	99746	133080	46804	38326	52915	1.22036	0.0767073	0.159748	0.318843	-1.64908	down
Lmjp002596	C26H28O16	Quercetin-3-O-xylosyl(1→2)glucoside	槲皮素-3-O-木糖基(1→2)葡萄糖苷	Flavonoids	黄酮	Flavonols	黄酮醇	-	3	163450	68085	148360	37900	42010	43474	1.17519	0.101369	0.186474	0.324784	-1.62245	down
MWSslk165	C28H32O15	Diosmetin-7-O-Neohesperidoside (Neodiosmin)	香叶木素-7-O-新橘皮糖苷	Flavonoids	黄酮	Flavanones	二氢黄酮	38665-01-9	1	1139300	515170	715060	159900	206020	188950	1.25165	0.0806277	0.161415	0.234169	-2.09438	down
pmb3002	C28H32O15	Chrysoeriol-7-O-rutinoside	金圣草黄素-7-O-芸香糖苷	Flavonoids	黄酮	Flavones	黄酮	-	2	232400	102630	237010	37535	50175	44652	1.23365	0.0786814	0.159748	0.231386	-2.11163	down
mws1661	C28H32O15	Diosmetin-7-O-rutinoside (Diosmin)	香叶木苷	Flavonoids	黄酮	Flavanones	二氢黄酮	520-27-4	1	1187500	451100	525390	196270	240400	174100	1.16027	0.156593	0.257335	0.282243	-1.82499	down
Lmgp004217	C28H32O15	Diosmetin-8-C-(2''-O-rhamnosyl)glucoside	香叶木素-8-C-(2''-O-鼠李糖基)葡萄糖苷	Flavonoids	黄酮	Flavonoid carbonoside	黄酮碳糖苷	98891-92-0	1	10272	190750	46121	1026600	1151200	835420	1.15532	0.00233125	0.0383102	12.1922	3.60789	up
Hmgp002121	C31H28O13	Hispidulin-7-O-(6''-O-p-Coumaroyl)Glucoside	高车前素-7-O-(6''-O-对香豆酰)葡萄糖苷	Flavonoids	黄酮	Flavones	黄酮	-	2	462270	393890	520310	135110	135530	117620	1.31372	0.0105537	0.0740556	0.282069	-1.82588	down
Lmpp003977	C31H29O13+	Peonidin-3-O-(6''-O-p-Coumaroyl)glucoside	芍药花素-3-O-(6''-O-对香豆酰)葡萄糖苷	Flavonoids	黄酮	Anthocyanidins	花青素	-	3	981810	461130	811440	172290	225300	172010	1.24865	0.0652424	0.146202	0.252664	-1.98471	down
Lmjp002461	C27H30O16	Quercetin-3-O-neohesperidoside	槲皮素 3-O-新橘皮糖苷	Flavonoids	黄酮	Flavonols	黄酮醇	117611-67-3	3	447120	240000	429210	9	9	9	1.32404	0.0302736	0.0950631	2.41864e-05	-15.3354	down
pmp000126	C27H30O16	Luteolin-6,8-di-C-glucoside	木犀草素-6,8-C-二葡萄糖苷	Flavonoids	黄酮	Flavonoid carbonoside	黄酮碳糖苷	29428-58-8	2	32327000	20902000	27259000	9103800	8952400	7527100	1.28381	0.0287541	0.0932616	0.317852	-1.65357	down
mws0059	C27H30O16	Quercetin-3-O-rutinoside (Rutin)	槲皮素-3-O-芸香糖苷 (芦丁)	Flavonoids	黄酮	Flavonols	黄酮醇	153-18-4	3	220650	115820	158490	16619	16715	13896	1.30428	0.0390517	0.105874	0.0954219	-3.38954	down
HJAP024	C27H30O16	Kaempferol-6,8-di-C-glucoside	山奈酚-6,8-二-C-葡萄糖苷	Flavonoids	黄酮	Flavonoid carbonoside	黄酮碳糖苷	-	2	16495000	12359000	17084000	4552500	4930500	4555700	1.30765	0.0184076	0.0802801	0.305601	-1.71028	down
HJAP120	C28H32O16	Rhamnetin-3-O-Rutinoside	鼠李素-3-O-芸香糖苷	Flavonoids	黄酮	Flavones	黄酮	-	2	69974	47283	68800	6173.5	13041	10954	1.286	0.0143806	0.075662	0.162147	-2.62463	down
pmp000127	C28H32O16	Chrysoeriol-6,8-di-C-glucoside	金圣草黄素-6,8-二-C-葡萄糖苷	Flavonoids	黄酮	Flavonoid carbonoside	黄酮碳糖苷	-	2	86145	55812	81464	17297	15126	11910	1.29336	0.0216243	0.0839432	0.198428	-2.33331	down
Lmhp003217	C28H32O16	2'-Hydoxy,5-methoxyGenistein-O-rhamnosyl-glucoside	2'-羟基-5-甲氧基染料木素-O-鼠李糖-葡萄糖	Flavonoids	黄酮	Isoflavones	异黄酮	-	2	104960	51363	68473	7541.5	9643.5	12325	1.28478	0.0531939	0.127925	0.131275	-2.92934	down
Lmsp003729	C27H30O17	Myricetin-3-O-rutinoside	杨梅素-3-O-芸香糖苷	Flavonoids	黄酮	Flavonols	黄酮醇	-	2	18528	15274	20880	9	9	9	1.32492	0.00786488	0.0680243	0.000493764	-10.9839	down
pmp000596	C27H30O17	Quercetin-3-O-(2''-O-galactosyl)glucoside	槲皮素-3-O-(2''-O-半乳糖基)葡萄糖苷	Flavonoids	黄酮	Flavonols	黄酮醇	56782-99-1	3	9	9	9	26274	34264	43000	1.32311	0.0190379	0.0802801	3834.74	11.9049	up
pmb2970	C28H34O16	Hesperetin-5,7-di-O-glucoside	橙皮素-5,7-二-O-葡萄糖苷	Flavonoids	黄酮	Flavanonols	二氢黄酮醇	-	3	113790	83890	89558	33092	33649	45713	1.26583	0.012626	0.075662	0.391501	-1.35291	down
Lmpp003958	C32H31O14+	Malvidin-3-O-(6''-O-p-coumaroyl)glucoside	锦葵色素-3-O-(6''-O-对香豆酰)葡萄糖苷	Flavonoids	黄酮	Anthocyanidins	花青素	-	3	33534	9198.8	23889	9	9	9	1.31795	0.0883323	0.172126	0.000405273	-11.2688	down
Zmlp003063	C33H40O19	Luteolin-7-O-(2''-O-rhamnosyl)rutinoside	木犀草素-7-O-(2''-O-鼠李糖基)芸香糖苷	Flavonoids	黄酮	Flavones	黄酮	-	2	18241	13769	12654	55828	53325	53206	1.31248	0.000284048	0.0171382	3.63512	1.862	up
Lnrp102163	C33H40O20	Quercetin-3-O-rutinoside-7-O-rhamnoside	槲皮素-3-O-芸香糖苷-7-O-鼠李糖苷	Flavonoids	黄酮	Flavonols	黄酮醇	-	3	8977.2	5565	8312.2	9	9	9	1.32359	0.0183217	0.0802801	0.00118139	-9.7253	down
pmb0613	C33H40O20	Apigenin-6,8-di-C-glucoside-4'-O-glucoside	芹菜素-6,8-二-C-葡萄糖苷-4'-O-葡萄糖苷	Flavonoids	黄酮	Flavones	黄酮	-	3	45940	31597	38222	9	9	9	1.32398	0.0113458	0.0740556	0.000233243	-12.0659	down
pmb2976	C33H40O20	Chrysoeriol-8-C-arabinoside-7-O-Sophoroside	金圣草黄素-8-C-阿拉伯糖苷-7-O-槐糖苷	Flavonoids	黄酮	Flavones	黄酮	-	3	307750	111290	118900	35502	30636	47302	1.17903	0.157808	0.25847	0.210879	-2.24552	down
pmb0639	C33H40O20	Apigenin-8-C-glucoside-7-O-Sophoroside	芹菜素-8-C-葡萄糖苷-7-O-槐糖苷	Flavonoids	黄酮	Flavonoid carbonoside	黄酮碳糖苷	-	3	35588	34072	29682	156350	113450	127090	1.31735	0.0145028	0.075662	3.99519	1.99826	up
pmp001105	C33H40O20	Kaempferol-3-O-neohesperidoside-7-O-glucoside	山奈酚-3-O-新橙皮糖苷-7-O-葡萄糖苷	Flavonoids	黄酮	Flavonols	黄酮醇	-	3	32303	14163	20280	5191.2	12586	9040.6	1.0639	0.115646	0.20657	0.401789	-1.31549	down
Lmmp002334	C33H40O21	Quercetin-3-O-rutinoside-7-O-glucoside	槲皮素-3-O-芸香糖苷-7-O-葡萄糖苷	Flavonoids	黄酮	Flavonols	黄酮醇	-	3	16303	20590	30013	9	4879	9	1.08741	0.0238984	0.0866317	0.0731922	-3.77217	down
Lmsp002982	C33H40O21	Quercetin-3-O-sophoroside-7-O-rhamnoside	槲皮素-3-O-槐糖苷-7-O-鼠李糖苷	Flavonoids	黄酮	Flavonols	黄酮醇	-	2	13335	8497.5	10290	9	9	9	1.32325	0.0169763	0.0772971	0.000840532	-10.2164	down
pmb1108	C33H40O21	Luteolin-6,8-di-C-glucoside-7-O-glucoside	木犀草素-6,8-C-二葡萄糖苷-7-O-葡萄糖苷	Flavonoids	黄酮	Flavonoid carbonoside	黄酮碳糖苷	-	1	155240	52028	83052	18018	11783	20103	1.2097	0.118979	0.210239	0.171893	-2.54042	down
Zmqp002952	C33H41O21+	Delphinidin-3-O-rutinoside-7-O-glucoside	飞燕草素-3-O-芸香糖苷-7-O-葡萄糖苷	Flavonoids	黄酮	Anthocyanidins	花青素	-	3	88007	49322	55333	9	9	9	1.32269	0.0332961	0.101096	0.000140142	-12.8008	down
Lmqp002349	C36H42O24	Kaempferol-3-O-(6''''-malonyl)sophorotrioside	山奈酚-3-O-(6''''-丙二酰)槐三糖苷	Flavonoids	黄酮	Flavonols	黄酮醇	-	3	10270	10837	10616	26160	40955	25935	1.2628	0.0541797	0.129065	2.9332	1.55248	up
pmn001646	C45H38O18	Procyanidin C1	原花青素 C1	Tannins	鞣质	Proanthocyanidins	原花青素	37064-30-5	1	118930	101520	169360	9	9	9	1.32514	0.023647	0.0863553	6.92645e-05	-13.8175	down
pmb2947	C45H38O18	Catechin-catechin-catechin	三儿茶素	Flavonoids	黄酮	Flavanols	黄烷醇类	-	2	162650	113300	230200	4556	9	9	1.14957	0.038463	0.105874	0.00903685	-6.78996	down
pmn001647	C45H38O18	Procyanidin C2	原花青素 C2	Tannins	鞣质	Proanthocyanidins	原花青素	37064-31-6	1	45068	34772	57805	9	9	9	1.3249	0.0204435	0.0823348	0.000196157	-12.3157	down
Lmjp002236	C41H45O22+	Cyanidin-3-O-[6''-O-(Z)-p-coumaroyl-2''-O-xylosyl]glucoside-5-O-glucoside	矢车菊素-3-O-(6''-O-Z-p-香豆酰-2''-O-木糖基)葡萄糖-5-O-葡萄糖苷	Flavonoids	黄酮	Anthocyanidins	花青素	-	3	9	2779.6	9	18793	25773	26691	1.11857	0.00612331	0.0604059	25.4708	4.67077	up
Lmmp001653	C45H38O20	Gallocatechin-gallocatechin-catechin	没食子儿茶素-没食子儿茶素-儿茶素	Tannins	鞣质	Proanthocyanidins	原花青素	-	3	11421	12899	21564	2257.9	4739	3771.7	1.25033	0.0594481	0.136316	0.234692	-2.09116	down

## Sheet: 酚酸类
Index	Formula	Compounds	物质	Class I	物质一级分类	Class II	物质二级分类	CAS	Level	CK1	CK2	CK3	TH1	TH2	TH3	VIP	p_value	FDR	Fold_Change	Log2FC	Type
pmb0069	C7H7NO	Benzamide	苯甲酰胺	Phenolic acids	酚酸类	Phenolic acids	酚酸类	55-21-0	3	5606600	7605200	8441200	16569000	24984000	11083000	1.10557	0.119611	0.210601	2.43089	1.28148	up
ML10179289	C8H10O	2-Phenylethanol	2-苯乙醇	Phenolic acids	酚酸类	Phenolic acids	酚酸类	60-12-8	1	5448700	7339600	8553600	16172000	25295000	11038000	1.09765	0.124501	0.217656	2.46018	1.29877	up
Zmyn002919	C8H8O2	2-Methylbenzoic acid	2-甲基苯甲酸	Phenolic acids	酚酸类	Phenolic acids	酚酸类	118-90-1	3	17007	4439.4	1908.1	32704	25780	19519	1.04715	0.0410754	0.110055	3.33996	1.73983	up
mws0145	C8H8O3	O-Anisic acid (2-Methoxybenzoic acid)	邻茴香酸(2-甲氧基苯甲酸)	Phenolic acids	酚酸类	Phenolic acids	酚酸类	529-75-9	2	14740	30521	19390	39613	54606	74063	1.13912	0.0558053	0.131141	2.60293	1.38014	up
mws0885	C7H6O4	2,4-Dihydroxybenzoic acid	2,4-二羟基苯甲酸	Phenolic acids	酚酸类	Phenolic acids	酚酸类	89-86-1	3	318990	171660	127420	614350	451110	619520	1.18698	0.0113742	0.0740556	2.7262	1.44689	up
pme0281	C8H6O4	Terephthalic acid	对苯二甲酸	Phenolic acids	酚酸类	Phenolic acids	酚酸类	100-21-0	3	2919400	1111200	1157200	4660300	3876100	4577700	1.14321	0.032607	0.0998866	2.52787	1.33792	up
Lmdp003146	C10H14O2	Rhododendrol	杜鹃花醇	Phenolic acids	酚酸类	Phenolic acids	酚酸类	501-96-2	3	198970	185410	403720	99412	124420	66755	1.13743	0.136864	0.233772	0.368718	-1.43941	down
pmn001681	C10H14O2	1-(4-Methoxyphenyl)-1-propanol	1-(4-甲氧苯基)-1-丙醇	Phenolic acids	酚酸类	Phenolic acids	酚酸类	5349-60-0	3	14034	21419	39647	9	14559	9	1.00056	0.101081	0.186474	0.194101	-2.36512	down
pme1292	C8H8O4	Homogentisic acid	高龙胆酸	Phenolic acids	酚酸类	Phenolic acids	酚酸类	451-13-8	3	68412	57058	40400	347620	246940	383510	1.30257	0.0188365	0.0802801	5.89661	2.55988	up
pme2598	C8H8O4	3,4-Dihydroxybenzeneacetic acid	3,4-二羟基苯乙酸	Phenolic acids	酚酸类	Phenolic acids	酚酸类	102-32-9	3	94806	97623	55269	378510	374590	444100	1.29683	0.000782774	0.0184595	4.83331	2.27301	up
MWSslk138	C7H6O5	2,3,4-Trihydroxybenzoic acid	2,3,4-三羟基苯甲酸	Phenolic acids	酚酸类	Phenolic acids	酚酸类	610-02-6	2	80905	53351	50189	146640	174930	194710	1.26396	0.00421866	0.0547315	2.7991	1.48496	up
Hmtn001288	C9H10O4	Methyl 2,4-dihydroxyphenylacetate	2,4-二羟基苯乙酸甲酯	Phenolic acids	酚酸类	Phenolic acids	酚酸类	67828-42-6	3	95807	61630	71588	7065.4	13203	7790.9	1.29835	0.0192015	0.0802801	0.122516	-3.02895	down
Lmrn001951	C9H10O4	(S)-2-Hydroxy-3-(4-Hydroxyphenyl)Propanoic Acid	2-羟基-(4-羟基苯基)丙酸	Phenolic acids	酚酸类	Phenolic acids	酚酸类	23508-35-2	3	129260	76332	129760	13037	14950	12138	1.3074	0.0307141	0.0958358	0.11965	-3.0631	down
mws0014	C10H10O4	Ferulic acid	阿魏酸	Phenolic acids	酚酸类	Phenolic acids	酚酸类	537-98-4	3	359890	478510	211360	890130	651910	760040	1.15232	0.0161117	0.0763758	2.19296	1.13288	up
Wmln000659	C10H10O4	3-Methyl-4,8-dihydroxy-3,4-dihydroisocoumarin	3-甲基-4,8-二羟基-3,4-二氢异香豆素	Phenolic acids	酚酸类	Phenolic acids	酚酸类	33788-22-6	3	6132.1	4392.7	7806.3	13623	11490	12130	1.19121	0.00897335	0.0732711	2.03168	1.02268	up
pmb2620	C11H12O4	3,4-Dimethoxycinnamic acid	3,4-二甲氧基肉桂酸	Phenolic acids	酚酸类	Phenolic acids	酚酸类	14737-89-4	3	9609.4	10226	6206.7	20266	17447	20206	1.24687	0.00320635	0.0464921	2.22405	1.15319	up
Lmhn003240	C11H10O6	Benzoylmalic acid	苯甲酰苹果酸	Phenolic acids	酚酸类	Phenolic acids	酚酸类	22138-51-8	3	149770	202090	250020	9	9	9	1.32529	0.0201936	0.0823348	4.48594e-05	-14.4442	down
mws1521	C13H18O7	Salicin	水杨苷	Phenolic acids	酚酸类	Phenolic acids	酚酸类	138-52-3	1	18318	31527	29848	58761	62697	52944	1.19855	0.00493425	0.055286	2.18842	1.12989	up
Lmyn003835	C14H10O7	4-(3,4,5-Trihydroxybenzoxy)benzoic acid	4-(3,4,5-三羟基苯甲氧基)苯甲酸	Phenolic acids	酚酸类	Phenolic acids	酚酸类	-	2	133100	138960	206260	25191	10678	13232	1.2806	0.0226304	0.0845212	0.102653	-3.28415	down
pmn001687	C13H12O8	Cis-Coutaric acid	顺式-对香豆酰酒石酸	Phenolic acids	酚酸类	Phenolic acids	酚酸类	67920-37-0	1	13305000	5628600	7912600	2475800	3379400	2924400	1.18409	0.116206	0.206821	0.327033	-1.61249	down
Lmhn102068	C13H12O8	2-O-Caffeoylmalic acid	2-O-咖啡酰苹果酸	Phenolic acids	酚酸类	Phenolic acids	酚酸类	53755-04-7	3	14568	100540	37376	187860	182160	237790	1.09127	0.0111491	0.0740556	3.98606	1.99496	up
Zmhn000892	C13H18O8	4-O-Glucosyl-3,4-dihydroxybenzyl alcohol	4-O-葡萄糖基-3,4-二羟基苄醇	Phenolic acids	酚酸类	Phenolic acids	酚酸类	-	2	47364	58358	44669	149840	118530	139170	1.30384	0.004463	0.055286	2.70987	1.43822	up
Lmsn002887	C14H16O8	1-O-Caffeoyl xylose	1-O-咖啡酰木糖	Phenolic acids	酚酸类	Phenolic acids	酚酸类	-	2	16881	27827	10365	43954	55680	39804	1.14275	0.0158077	0.075662	2.53188	1.34021	up
Zmzn001549	C15H18O8	Ferulic acid-1-O-glucoside	阿魏酸-1-O-葡萄糖苷	Phenolic acids	酚酸类	Phenolic acids	酚酸类	14364-05-7	2	127270	57883	66223	9564	11960	14954	1.26818	0.0811986	0.161415	0.145113	-2.78475	down
pme1816	C16H18O9	Neochlorogenic acid (5-O-Caffeoylquinic acid)	新绿原酸 (5-O-咖啡酰奎宁酸)	Phenolic acids	酚酸类	Phenolic acids	酚酸类	906-33-2	1	15562	74616	39338	313410	271390	281220	1.20862	0.000508287	0.0171382	6.68659	2.74127	up
mws0748	C16H18O9	1-Caffeoylquinic acid	1-咖啡酰奎宁酸	Phenolic acids	酚酸类	Phenolic acids	酚酸类	1241-87-8	1	6662.9	46193	8842.6	102970	79346	86318	1.11222	0.0167889	0.0772971	4.35398	2.12233	up
pmb0752	C17H20O9	3-O-Feruloylquinic acid	3-O-阿魏酰奎宁酸	Phenolic acids	酚酸类	Phenolic acids	酚酸类	1899-29-2	2	3752000	2654900	4126700	13396000	11713000	12443000	1.29345	0.000174701	0.0171382	3.56497	1.83389	up
Lmbp002309	C17H22O9	Sinapaldehyde-4-O-Glucoside	芥子醛-4-O-葡萄糖苷	Phenolic acids	酚酸类	Phenolic acids	酚酸类	154461-65-1	2	48293	31042	36300	308630	316680	340220	1.3165	0.000101971	0.0166549	8.34981	3.06174	up
pmb3317	C16H20O10	Quinacyl syringic acid	奎宁酰丁香酸	Phenolic acids	酚酸类	Phenolic acids	酚酸类	-	3	103780	574910	146660	1141400	1062200	1208100	1.13073	0.0224538	0.0845018	4.13364	2.04741	up
pmn001695	C16H20O10	Trihydroxycinnamoylquinic acid	三羟基肉桂酰奎宁酸	Phenolic acids	酚酸类	Phenolic acids	酚酸类	-	1	1423300	1693000	2152300	4181	10409	4862.8	1.32255	0.0144654	0.075662	0.00369221	-8.0813	down
mws0011	C17H24O9	Syringin	紫丁香苷	Phenolic acids	酚酸类	Phenolic acids	酚酸类	118-34-3	3	41351	147970	159300	992370	1278300	1217800	1.23273	0.00244501	0.0388835	10.0065	3.32286	up
pmb2940	C17H22O10	1-O-Glucosyl sinapate	1-O-葡萄糖基芥子酸	Phenolic acids	酚酸类	Phenolic acids	酚酸类	78185-48-5	3	303110	254200	255970	41136	42780	42147	1.32081	0.00482256	0.055286	0.155006	-2.68961	down
Cmjn004337	C18H26O10	Benzyl-(2''-O-xylosyl)glucoside	苄基-(2''-O-木糖基)葡萄糖苷	Phenolic acids	酚酸类	Phenolic acids	酚酸类	-	2	987080	844050	541250	300520	341790	301620	1.21157	0.0669733	0.148062	0.397883	-1.32958	down
Lmhn002574	C20H16O11	Caffeoyl(p-Hydroxybenzoyl)tartaric acid	咖啡酰对羟基苯甲酰酒石酸	Phenolic acids	酚酸类	Phenolic acids	酚酸类	-	3	99661	59480	62204	33979	26735	42735	1.13444	0.0802928	0.161415	0.467365	-1.09738	down
Lmqn005404	C20H20O12	4-Hydroxybenzoyl-1-O-(6''-O-galloyl)glucoside	4-羟基苯甲酰基-1-O-(6''-O-没食子酰)葡萄糖苷	Phenolic acids	酚酸类	Phenolic acids	酚酸类	-	2	570500	377320	452750	235000	196940	181370	1.24234	0.034834	0.103172	0.4379	-1.19133	down
pmb0478	C21H26O11	Coumarin O-rutinoside	香豆素 O-芸香糖苷	Phenolic acids	酚酸类	Phenolic acids	酚酸类	-	3	5447.7	6253.1	4859.7	1848.9	2340.8	3588.9	1.17503	0.0127378	0.075662	0.469708	-1.09016	down
Lmhn004756	C23H20O10	Cinnamoylferuloyltartaric acid	肉桂酰阿魏酰酒石酸	Phenolic acids	酚酸类	Phenolic acids	酚酸类	-	3	3393	6841.5	5104.1	13700	17175	13951	1.22443	0.00292193	0.0436518	2.92243	1.54717	up
pmn001707	C30H46O5	Quillaic acid	皂皮酸	Phenolic acids	酚酸类	Phenolic acids	酚酸类	631-01-6	3	9	9	9	124770	52469	65487	1.32484	0.0680176	0.149515	8989.85	13.1341	up
Lmhn002895	C23H20O12	Feruloylcaffeoyltartaric acid	阿魏酰咖啡酰酒石酸	Phenolic acids	酚酸类	Phenolic acids	酚酸类	-	3	9	9	9465.8	71220	48403	81382	1.05971	0.0153656	0.075662	21.1946	4.40562	up
pmb3055	C22H26O14	p-Coumaroylquinic acid-4'-O-glucuronide	对香豆酰奎宁酸-4'-O-葡萄糖醛酸苷	Phenolic acids	酚酸类	Phenolic acids	酚酸类	-	3	20658	5268.4	4370.5	49077	43074	58563	1.18391	0.00480588	0.055286	4.97457	2.31457	up
pmn001710	C24H26O13	Rosmarinic acid-3'-O-glucoside	迷迭香酸-3'-O-葡萄糖苷	Phenolic acids	酚酸类	Phenolic acids	酚酸类	910028-78-3	3	87566	255030	82569	258700	332390	322280	1.0214	0.0872775	0.171426	2.14827	1.10318	up
pmb2554	C23H30O14	5-O-Feruloyl quinic acid glucoside	5-O-阿魏酰奎宁酸葡萄糖苷	Phenolic acids	酚酸类	Phenolic acids	酚酸类	-	2	5300.3	1560.3	2357.9	9055.5	5140	6381.2	1.02157	0.0797907	0.161216	2.23211	1.15841	up
pmn001671	C23H32O15	Furanofructosyl-α-D-(6-mustard acyl)glucoside	呋喃果糖基-α-D-(6-芥子酰基)葡萄糖苷	Phenolic acids	酚酸类	Phenolic acids	酚酸类	-	3	9	9	9	31625	54092	47541	1.32222	0.0218268	0.0840672	4935.48	12.269	up

## Sheet: 萜类与生物碱
Index	Formula	Compounds	物质	Class I	物质一级分类	Class II	物质二级分类	CAS	Level	CK1	CK2	CK3	TH1	TH2	TH3	VIP	p_value	FDR	Fold_Change	Log2FC	Type
mws1346	C6H11NO4	DL-2-Aminoadipic acid	DL-2-氨基己二酸	Alkaloids	生物碱	Alkaloids	生物碱	542-32-5	2	135950	205140	168990	71190	90515	81751	1.25087	0.0387836	0.105874	0.47729	-1.06706	down
mws2218	C8H10N4O2	Caffeine	咖啡碱	Alkaloids	生物碱	Alkaloids	生物碱	58-08-2	1	9	9	9	44398	28470	50527	1.32481	0.0246123	0.087294	4570.19	12.158	up
mws0282	C11H12N2O2	L-Tryptophan	L-色氨酸	Alkaloids	生物碱	Alkaloids	生物碱	73-22-3	1	4624000	3907300	3807500	2023300	2018900	2016100	1.29978	0.0147502	0.075662	0.490996	-1.02622	down
pmb2591	C13H14N2O3	N-Acetyl-L-Tryptophan	N-乙酰-L-色氨酸	Alkaloids	生物碱	Alkaloids	生物碱	1218-34-4	1	282670	338160	218840	1139600	486030	684210	1.17362	0.122733	0.215328	2.75089	1.4599	up
Lmqp000329	C8H14N3O7P	5-Aminoimidazole ribonucleotide	5-氨基咪唑核糖核苷酸	Alkaloids	生物碱	Alkaloids	生物碱	25635-88-5	1	207400	166570	198990	74270	87166	78400	1.30638	0.00784709	0.0680243	0.418591	-1.25639	down
mws0582	C11H19N3O6S	S-(Methyl)glutathione	S-甲基谷胱甘肽	Alkaloids	生物碱	Alkaloids	生物碱	2922-56-7	1	528570	611160	514140	225120	191060	211420	1.30466	0.00419625	0.0547315	0.379474	-1.39793	down
pme3337	C14H17N5O8	Succinyladenosine	琥珀酰腺苷	Alkaloids	生物碱	Alkaloids	生物碱	4542-23-8	1	8148500	9675900	11452000	1665400	1653200	1403100	1.31873	0.0127997	0.075662	0.16128	-2.63236	down
Lmqp003013	C19H30O8	Citroside A	柑橘苷 A	Terpenoids	萜类	Terpene	萜类	120330-44-1	1	173670	554120	614770	3070600	3276600	3523200	1.22542	0.000118934	0.0166549	7.35192	2.87812	up
Zmjp013616	C30H50O3	12,13-Dihydroursolic acid	12,13-二氢熊果酸	Terpenoids	萜类	Triterpene	三萜	-	2	9	9	9	331490	360250	342610	1.32451	0.000589277	0.0171382	38309.3	15.2254	up
Wmhn009757	C30H48O5	2α,3β,23-trihydroxy-12-ene-28-ursolic acid	2α,3β,23-三羟基-12-烯-28-熊果酸	Terpenoids	萜类	Triterpene	三萜	-	3	6946.7	9	9	12913	8257.5	13699	1.00499	0.035786	0.103172	5.0066	2.32383	up
pmb2922	C15H24N2O17P2	Uridine 5'-diphospho-D-glucose	尿苷 5'-二磷酸-D-葡萄糖	Alkaloids	生物碱	Alkaloids	生物碱	133-89-1	1	2187500	2220800	1623100	669410	943240	695310	1.26555	0.0123625	0.075662	0.382657	-1.38587	down
pme2746	C27H33N9O15P2	Riboflavin 5'-Adenosine Diphosphate	核黄素-5'-腺嘌呤二磷酸	Alkaloids	生物碱	Alkaloids	生物碱	146-14-5	1	209360	300240	179740	101620	129100	108140	1.19039	0.0775808	0.159748	0.491572	-1.02453	down
