# Supplementary material for: Multi-omics analyses revealed key factors involved in fluorescent carbon-dots-regulated secondary metabolism in Tetrastigma hemsleyanum
Source: J Nanobiotechnology. 2022 Feb 2;20:63. doi: 10.1186/s12951-022-01271-6 (PMC8812181; doi:10.1186/s12951-022-01271-6)
Supplement: Supplementary file 13 — Additional file 13: Table S3. All differentially expressed genes identified between CK vs TH. [file 12951_2022_1271_MOESM13_ESM.xlsx]

## Sheet: Sheet1
ID	C1_fpkm	C2_fpkm	C3_fpkm	T1_fpkm	T2_fpkm	T3_fpkm	C1_count	C2_count	C3_count	T1_count	T2_count	T3_count	log2FoldChange	pvalue	padj	regulated	KEGG	NR	Swissprot	Tremble	KOG	GO	Pfam
Cluster-9600.28374	0.41	0.57	0.3	1367.27	2262.09	1387.09	10.35	15.75	6.74	28887.7	58326	36510.5	11.9595	1.35293e-199	5.85278e-195	up	K01623 fructose-bisphosphate aldolase, class I [EC:4.1.2.13] | (RefSeq) probable fructose-bisphosphate aldolase 1, chloroplastic-like (A)	PREDICTED: fructose-bisphosphate aldolase 1, chloroplastic [Vitis vinifera]	ALFP1_ARATH RecName: Full=Fructose-bisphosphate aldolase 1, chloroplastic {ECO:0000305}; Short=AtFBA1 {ECO:0000303|PubMed:22561114}; EC=4.1.2.13 {ECO:0000305}; Flags: Precursor;	A5BDH7_VITVI RecName: Full=Fructose-bisphosphate aldolase {ECO:0000256|RuleBase:RU003994, ECO:0000256|SAAS:SAAS00336718}; EC=4.1.2.13 {ECO:0000256|RuleBase:RU003994, ECO:0000256|SAAS:SAAS00336718};	Fructose-biphosphate aldolase	GO:0048046,apoplast; GO:0009507,chloroplast; GO:0009941,chloroplast envelope; GO:0009570,chloroplast stroma; GO:0009534,chloroplast thylakoid; GO:0022626,cytosolic ribosome; GO:0010287,plastoglobule; GO:0009579,thylakoid; GO:0031977,thylakoid lumen; GO:0004332,fructose-bisphosphate aldolase activity; GO:0006094,gluconeogenesis; GO:0006096,glycolytic process; GO:0046686,response to cadmium ion	Fructose-bisphosphate aldolase class-I
Cluster-9600.22910	405.68	385.24	377.84	22.63	26.47	31.81	2586.59	2746.4	2197.53	122.39	178.45	217.33	-3.79185	2.39144e-123	5.17268e-119	down	--	hypothetical protein VITISV_011264 [Vitis vinifera]	--	A5B5H4_VITVI SubName: Full=Uncharacterized protein {ECO:0000313|EMBL:CAN69716.1};	--	--	--
Cluster-9600.45037	16.22	16.56	13.17	144.9	165	183.77	208.53	234.02	151.94	1570.23	2197.3	2492.34	3.47585	1.31669e-88	1.89866e-84	up	--	PREDICTED: stress enhanced protein 2, chloroplastic [Vitis vinifera]	STEP2_ARATH RecName: Full=Stress enhanced protein 2, chloroplastic {ECO:0000305}; Flags: Precursor;	D7SW53_VITVI SubName: Full=Uncharacterized protein {ECO:0000313|EMBL:CBI21502.3};	--	GO:0009535,chloroplast thylakoid membrane; GO:0016021,integral component of membrane; GO:0009523,photosystem II; GO:0016168,chlorophyll binding; GO:0071486,cellular response to high light intensity; GO:0071492,cellular response to UV-A; GO:0009765,photosynthesis, light harvesting; GO:0009611,response to wounding	Chlorophyll A-B binding protein
Cluster-9600.32665	2.92	2.57	2.62	23.11	28.02	28.24	85.42	81.63	68.12	567.05	838.45	862.95	3.34457	6.20728e-73	6.71317e-69	up	K05391 cyclic nucleotide gated channel, plant | (RefSeq) cyclic nucleotide-gated ion channel 1-like (A)	PREDICTED: wall-associated receptor kinase-like 1 [Vitis vinifera]	WAKLA_ARATH RecName: Full=Wall-associated receptor kinase-like 1; EC=2.7.11.-; Flags: Precursor;	F6HJG6_VITVI SubName: Full=Uncharacterized protein {ECO:0000313|EMBL:CCB52365.1};	--	GO:0016021,integral component of membrane; GO:0009505,plant-type cell wall; GO:0005886,plasma membrane; GO:0005524,ATP binding; GO:0030247,polysaccharide binding; GO:0004674,protein serine/threonine kinase activity; GO:0007166,cell surface receptor signaling pathway	Protein kinase domain
Cluster-9600.46037	979.33	667.6	848	1.69	3.47	0.79	2091.81	1669.18	1725.21	3.13	8.34	1.89	-8.64773	5.98511e-72	5.17832e-68	down	--	nonspecific lipid transfer protein [Vitis pseudoreticulata]	NLTP5_VITSX RecName: Full=Non-specific lipid-transfer protein P5; Short=LTP P5;	I6QLE1_VITPS RecName: Full=Non-specific lipid-transfer protein {ECO:0000256|RuleBase:RU000628};	--	GO:0005576,extracellular region; GO:0008289,lipid binding; GO:0006869,lipid transport	--
Cluster-9600.52773	2.64	2.76	1.86	49.86	46.88	39.6	129.56	147.19	81.18	2055.65	2350.4	2029.01	4.28216	3.78018e-71	2.72551e-67	up	K13459 disease resistance protein RPS2 | (RefSeq) disease resistance protein At4g27190 (A)	PREDICTED: probable WRKY transcription factor 41 [Vitis vinifera]	WRK53_ARATH RecName: Full=Probable WRKY transcription factor 53; AltName: Full=WRKY DNA-binding protein 53;	D7TVE1_VITVI SubName: Full=Uncharacterized protein {ECO:0000313|EMBL:CBI34466.3};	--	GO:0009507,chloroplast; GO:0005634,nucleus; GO:0003677,DNA binding; GO:0003700,DNA-binding transcription factor activity; GO:0043565,sequence-specific DNA binding; GO:0009816,defense response to bacterium, incompatible interaction; GO:0010150,leaf senescence; GO:0045893,positive regulation of transcription, DNA-templated; GO:0031347,regulation of defense response; GO:0010200,response to chitin; G…	WRKY DNA -binding domain
Cluster-9600.37690	0.37	0.65	0.72	18.03	25.55	21.49	21.18	40.67	36.79	865.59	1491.2	1281.95	5.27382	4.7099e-69	2.91072e-65	up	K03065 26S proteasome regulatory subunit T5 | (RefSeq) 26S protease regulatory subunit 6A homolog A-like (A)	PREDICTED: 26S protease regulatory subunit 6A homolog A [Vitis vinifera]	PS6AA_ARATH RecName: Full=26S proteasome regulatory subunit 6A homolog A; AltName: Full=26S proteasome AAA-ATPase subunit RPT5a; AltName: Full=Proteasome 26S subunit 6A homolog A; AltName: Full=Regulatory particle triple-A ATPase subunit 5a; AltName: Full=Tat-binding protein 1 homolog A; Short=TBP-1 homolog A;	A5AEY4_VITVI SubName: Full=Uncharacterized protein {ECO:0000313|EMBL:CAN80003.1};	26S proteasome regulatory complex, ATPase RPT5	GO:0005737,cytoplasm; GO:0005829,cytosol; GO:0031597,cytosolic proteasome complex; GO:0031595,nuclear proteasome complex; GO:0005634,nucleus; GO:0000502,proteasome complex; GO:0005524,ATP binding; GO:0036402,proteasome-activating ATPase activity; GO:0017025,TBP-class protein binding; GO:0009553,embryo sac development; GO:0009555,pollen development; GO:0045899,positive regulation of RNA polymerase…	ATPase family associated with various cellular activities (AAA)
Cluster-9600.19051	0.42	0.34	0.69	17.39	20.69	24.04	16.92	14.97	24.73	592.92	858.57	1019.48	5.49247	1.61607e-66	8.73889e-63	up	K13457 disease resistance protein RPM1 | (RefSeq) disease resistance protein RPM1 (A)	PREDICTED: uncharacterized protein LOC100265369 [Vitis vinifera]	RP8L4_ARATH RecName: Full=Probable disease resistance RPP8-like protein 4;	F6I618_VITVI SubName: Full=Uncharacterized protein {ECO:0000313|EMBL:CCB62414.1};	Apoptotic ATPase	GO:0005886,plasma membrane; GO:0043531,ADP binding; GO:0005524,ATP binding; GO:0006952,defense response; GO:0007165,signal transduction	NB-ARC domain
Cluster-9600.35118	37.71	44.34	41.79	0.16	0.54	0.59	545	703	541	2	8	9	-6.47677	1.35145e-61	6.49599e-58	down	--	--	--	--	--	--	--
Cluster-9600.26588	1	0.35	1.18	88.3	86.15	73.01	26.99	10.39	28.37	2005.28	2386.35	2064.87	6.69812	1.73859e-58	7.52113e-55	up	K00789 S-adenosylmethionine synthetase [EC:2.5.1.6] | (RefSeq) METK2; S-adenosylmethionine synthetase 2 (A)	PREDICTED: S-adenosylmethionine synthase 2 [Vitis vinifera]	METK2_VITVI RecName: Full=S-adenosylmethionine synthase 2; Short=AdoMet synthase 2; EC=2.5.1.6 {ECO:0000250|UniProtKB:Q96551}; AltName: Full=Methionine adenosyltransferase 2; Short=MAT 2;	A0A059B5H9_EUCGR RecName: Full=S-adenosylmethionine synthase {ECO:0000256|RuleBase:RU000541}; EC=2.5.1.6 {ECO:0000256|RuleBase:RU000541};	S-adenosylmethionine synthetase	GO:0005829,cytosol; GO:0005524,ATP binding; GO:0046872,metal ion binding; GO:0004478,methionine adenosyltransferase activity; GO:0006730,one-carbon metabolic process; GO:0006556,S-adenosylmethionine biosynthetic process	S-adenosylmethionine synthetase, C-terminal domain
Cluster-9600.32598	25.36	30.51	39.21	1.11	1.76	1.19	1271.1	1659.58	1742.08	46.48	89.93	62.21	-4.49313	3.14745e-56	1.23781e-52	down	K11295 high mobility group protein B2 | (RefSeq) HMG1/2-like protein isoform X1 (A)	PREDICTED: HMG1/2-like protein [Vitis vinifera]	HMGL_SOYBN RecName: Full=HMG1/2-like protein; AltName: Full=Protein SB11;	D7UDB2_VITVI SubName: Full=Uncharacterized protein {ECO:0000313|EMBL:CBI40727.3};	HMG box-containing protein	GO:0005634,nucleus; GO:0003677,DNA binding	HMG (high mobility group) box
Cluster-9600.28706	1.1	0.53	0.79	85.49	86.67	135.19	8.49	4.56	5.54	556.33	699.6	1107.87	7.01669	5.37006e-55	1.93591e-51	up	--	--	--	--	--	--	--
Cluster-9600.20153	2.24	1.84	2.77	18.61	20.22	21.43	93.82	83.46	102.84	653.12	863.38	935.39	3.19694	8.84487e-55	2.9433e-51	up	K05391 cyclic nucleotide gated channel, plant | (RefSeq) cyclic nucleotide-gated ion channel 1-like (A)	PREDICTED: wall-associated receptor kinase-like 1 [Vitis vinifera]	WAKLA_ARATH RecName: Full=Wall-associated receptor kinase-like 1; EC=2.7.11.-; Flags: Precursor;	A5BIK9_VITVI SubName: Full=Uncharacterized protein {ECO:0000313|EMBL:CAN70207.1};	--	GO:0016021,integral component of membrane; GO:0009505,plant-type cell wall; GO:0005886,plasma membrane; GO:0005524,ATP binding; GO:0030247,polysaccharide binding; GO:0004674,protein serine/threonine kinase activity; GO:0007166,cell surface receptor signaling pathway	Protein kinase domain
Cluster-9600.43314	1.96	3.9	3.22	50.66	55.23	57.37	21	46	31	457	614	649	4.22371	5.82074e-53	1.79861e-49	up	K09422 transcription factor MYB, plant | (RefSeq) transcription factor MYB114 (A)	PREDICTED: transcription factor MYB114 [Vitis vinifera]	MYB14_ARATH RecName: Full=Transcription factor MYB14 {ECO:0000303|PubMed:9839469}; AltName: Full=Myb-related protein 14 {ECO:0000303|PubMed:9839469}; Short=AtMYB14 {ECO:0000303|PubMed:9839469}; Short=MYB14At {ECO:0000303|PubMed:9839469};	D7SQS1_VITVI SubName: Full=Uncharacterized protein {ECO:0000313|EMBL:CBI18002.3};	Transcription factor, Myb superfamily	GO:0005634,nucleus; GO:0003700,DNA-binding transcription factor activity; GO:0000981,DNA-binding transcription factor activity, RNA polymerase II-specific; GO:0043565,sequence-specific DNA binding; GO:0001135,RNA polymerase II transcription regulator recruiting activity; GO:0044212,transcription regulatory region DNA binding; GO:0030154,cell differentiation; GO:0045893,positive regulation of tran…	Myb-like DNA-binding domain
Cluster-9600.23369	1.49	1.46	1.52	13.05	13.95	12.36	44.61	47.62	40.41	328.09	427.62	386.75	3.19217	1.56039e-51	4.50016e-48	up	K05391 cyclic nucleotide gated channel, plant | (RefSeq) cyclic nucleotide-gated ion channel 1-like (A)	PREDICTED: wall-associated receptor kinase-like 1 isoform X1 [Vitis vinifera]	WAKLF_ARATH RecName: Full=Wall-associated receptor kinase-like 6; EC=2.7.11.-; Flags: Precursor;	A5BI03_VITVI SubName: Full=Uncharacterized protein {ECO:0000313|EMBL:CAN76906.1};	--	GO:0016021,integral component of membrane; GO:0009505,plant-type cell wall; GO:0005886,plasma membrane; GO:0005524,ATP binding; GO:0030247,polysaccharide binding; GO:0004674,protein serine/threonine kinase activity; GO:0007166,cell surface receptor signaling pathway	Protein kinase domain
Cluster-9600.34160	4.01	3.97	4.22	32.37	37.48	41.67	42.17	46	40	287.23	409.87	463.59	3.25356	1.01632e-47	2.74787e-44	up	--	--	--	--	--	--	--
Cluster-9600.21935	0.47	0.41	0.73	10.57	12.16	15.22	16.46	15.4	22.63	308.24	431.92	552.1	4.63482	3.89461e-42	9.91064e-39	up	K20769 fatty acid omega-hydroxylase [EC:1.14.-.-] | (RefSeq) cytochrome P450 94A1 (A)	PREDICTED: cytochrome P450 94A1 [Vitis vinifera]	C94A1_VICSA RecName: Full=Cytochrome P450 94A1; EC=1.14.-.-; AltName: Full=P450-dependent fatty acid omega-hydroxylase;	F6GXN1_VITVI SubName: Full=Uncharacterized protein {ECO:0000313|EMBL:CCB44717.1};	Cytochrome P450 CYP4/CYP19/CYP26 subfamilies	GO:0005789,endoplasmic reticulum membrane; GO:0016021,integral component of membrane; GO:0020037,heme binding; GO:0005506,iron ion binding; GO:0004497,monooxygenase activity; GO:0016705,oxidoreductase activity, acting on paired donors, with incorporation or reduction of molecular oxygen	Cytochrome P450
Cluster-9600.31707	0.64	1.13	2.66	115.9	166.71	107.55	8.53	16.72	31.95	1310.01	2314.27	1520.77	6.52604	1.65956e-40	3.98849e-37	up	--	PREDICTED: uncharacterized protein LOC100243519 [Vitis vinifera]	--	A0A2I4EWM5_9ROSI SubName: Full=uncharacterized protein LOC108993360 {ECO:0000313|RefSeq:XP_018823792.1};	--	--	--
Cluster-9600.28372	2164.8	2606.48	2377.79	884.37	860.81	974.48	55359.7	72638.2	54125.3	18994.3	22560	26072.5	-1.33849	9.38092e-40	2.13589e-36	down	K01623 fructose-bisphosphate aldolase, class I [EC:4.1.2.13] | (RefSeq) probable fructose-bisphosphate aldolase 1, chloroplastic-like (A)	PREDICTED: fructose-bisphosphate aldolase 1, chloroplastic [Vitis vinifera]	ALFP1_ARATH RecName: Full=Fructose-bisphosphate aldolase 1, chloroplastic {ECO:0000305}; Short=AtFBA1 {ECO:0000303|PubMed:22561114}; EC=4.1.2.13 {ECO:0000305}; Flags: Precursor;	A5BDH7_VITVI RecName: Full=Fructose-bisphosphate aldolase {ECO:0000256|RuleBase:RU003994, ECO:0000256|SAAS:SAAS00336718}; EC=4.1.2.13 {ECO:0000256|RuleBase:RU003994, ECO:0000256|SAAS:SAAS00336718};	Fructose-biphosphate aldolase	GO:0048046,apoplast; GO:0009507,chloroplast; GO:0009941,chloroplast envelope; GO:0009570,chloroplast stroma; GO:0009534,chloroplast thylakoid; GO:0022626,cytosolic ribosome; GO:0010287,plastoglobule; GO:0009579,thylakoid; GO:0031977,thylakoid lumen; GO:0004332,fructose-bisphosphate aldolase activity; GO:0006094,gluconeogenesis; GO:0006096,glycolytic process; GO:0046686,response to cadmium ion	Fructose-bisphosphate aldolase class-I
Cluster-9600.40908	175.72	129.08	140.73	0.25	1.42	0.35	2025.51	1638.67	1458.53	2.42	17	4.28	-7.74982	3.84577e-39	8.31839e-36	down	--	nonspecific lipid transfer protein 1 [Vitis cinerea var. helleri x Vitis vinifera]	NLTP_LYCBA RecName: Full=Non-specific lipid-transfer protein {ECO:0000250|UniProtKB:Q42952}; Short=LTP {ECO:0000250|UniProtKB:Q42952, ECO:0000303|Ref.1}; Flags: Fragments;	Q850K6_VITVI RecName: Full=Non-specific lipid-transfer protein {ECO:0000256|RuleBase:RU000628};	--	GO:0008289,lipid binding; GO:0006952,defense response; GO:0006869,lipid transport; GO:0009607,response to biotic stimulus	--
Cluster-9600.45459	8.27	12.12	16.63	128.91	144.37	165.87	187.04	299.27	335.42	2450.97	3352.65	3931.11	3.63165	4.48456e-39	9.2382e-36	up	K14709 solute carrier family 39 (zinc transporter), member 1/2/3 | (RefSeq) zinc transporter 8 (A)	PREDICTED: zinc transporter 8 [Vitis vinifera]	ZIP5_ORYSJ RecName: Full=Zinc transporter 5; AltName: Full=ZRT/IRT-like protein 5; Short=OsZIP5; Flags: Precursor;	F6HTP5_VITVI SubName: Full=Uncharacterized protein {ECO:0000313|EMBL:CCB58056.1};	Fe2+/Zn2+ regulated transporter	GO:0016021,integral component of membrane; GO:0005886,plasma membrane; GO:0005385,zinc ion transmembrane transporter activity; GO:0071577,zinc ion transmembrane transport; GO:0006829,zinc ion transport	ZIP Zinc transporter
Cluster-9600.38015	9.43	9.94	13.61	59.27	63.41	54.88	343.1	393.32	439.91	1809.99	2357.89	2084.71	2.49014	1.94852e-38	3.8315e-35	up	K20772 1-aminocyclopropane-1-carboxylate synthase 1/2/6 [EC:4.4.1.14] | (RefSeq) 1-aminocyclopropane-1-carboxylate synthase (A)	PREDICTED: 1-aminocyclopropane-1-carboxylate synthase [Vitis vinifera]	1A1C_SOYBN RecName: Full=1-aminocyclopropane-1-carboxylate synthase; Short=ACC synthase; EC=4.4.1.14; AltName: Full=S-adenosyl-L-methionine methylthioadenosine-lyase;	D7TV63_VITVI SubName: Full=Uncharacterized protein {ECO:0000313|EMBL:CBI34388.3};	1-aminocyclopropane-1-carboxylate synthase, and related proteins	GO:0016847,1-aminocyclopropane-1-carboxylate synthase activity; GO:0030170,pyridoxal phosphate binding; GO:0009693,ethylene biosynthetic process; GO:0009835,fruit ripening	Aminotransferase class I and II
Cluster-9600.20166	13.12	11.54	10.6	63.69	64.83	61.67	81.57	80.31	60.16	336.05	426.59	411.25	2.49209	3.31791e-38	6.24055e-35	up	K08770 ubiquitin C | (RefSeq) polyubiquitin 4 (A)	PREDICTED: polyubiquitin 4 [Vitis vinifera]	UBQ3_ARATH RecName: Full=Polyubiquitin 3; Contains: RecName: Full=Ubiquitin; Flags: Precursor;	F6H5Z2_VITVI SubName: Full=Uncharacterized protein {ECO:0000313|EMBL:CCB47631.1};	Ubiquitin and ubiquitin-like proteins	GO:0005634,nucleus; GO:0005773,vacuole; GO:0010224,response to UV-B; GO:0006511,ubiquitin-dependent protein catabolic process	Ubiquitin family
Cluster-9600.14322	13.73	19.09	22	0.54	1.08	0.72	512.21	774.26	728.62	17	41	28	-4.48311	3.98305e-38	7.17945e-35	down	K15404 aldehyde decarbonylase [EC:4.1.99.5] | (RefSeq) protein ECERIFERUM 1 (A)	PREDICTED: protein ECERIFERUM 1 [Vitis vinifera]	CER1_ARATH RecName: Full=Protein ECERIFERUM 1;	F6GVH6_VITVI SubName: Full=Uncharacterized protein {ECO:0000313|EMBL:CCB43960.1};	--	GO:0005789,endoplasmic reticulum membrane; GO:0016021,integral component of membrane; GO:0005506,iron ion binding; GO:0016491,oxidoreductase activity; GO:0043447,alkane biosynthetic process; GO:0042742,defense response to bacterium; GO:0050832,defense response to fungus; GO:0008610,lipid biosynthetic process; GO:0006629,lipid metabolic process; GO:0009414,response to water deprivation; GO:0010025…	WAX2 C-terminal domain
Cluster-9600.31261	89.61	71.93	69.06	307.89	319.21	318.94	802.97	713.68	559.28	2331.69	2988.76	3035.03	2.0933	8.69722e-38	1.50497e-34	up	--	PREDICTED: uncharacterized protein LOC100251922 [Vitis vinifera]	--	F6HRP8_VITVI SubName: Full=Uncharacterized protein {ECO:0000313|EMBL:CCB57356.1};	--	--	Methyladenine glycosylase
Cluster-9600.17051	23.38	35.75	39.36	0.22	0.71	0.34	357.83	599.81	539.2	2.88	11.14	5.54	-6.15321	2.53928e-37	4.22498e-34	down	K01853 cycloartenol synthase [EC:5.4.99.8] | (RefSeq) cycloartenol synthase (A)	PREDICTED: cycloartenol synthase [Vitis vinifera]	CAS1_RICCO RecName: Full=Cycloartenol synthase; Short=RcCAS; EC=5.4.99.8;	F6GYI4_VITVI RecName: Full=Terpene cyclase/mutase family member {ECO:0000256|RuleBase:RU362003}; EC=5.4.99.- {ECO:0000256|RuleBase:RU362003};	Oxidosqualene-lanosterol cyclase and related proteins	GO:0016871,cycloartenol synthase activity; GO:0010686,tetracyclic triterpenoid biosynthetic process	Squalene-hopene cyclase N-terminal domain
Cluster-9600.25610	0.11	0.24	0.45	13.82	16.13	12.61	2.79	6.48	9.72	282.98	403.23	321.69	5.80926	7.1096e-37	1.13912e-33	up	--	unnamed protein product, partial [Vitis vinifera]	--	F6HV73_VITVI SubName: Full=Uncharacterized protein {ECO:0000313|EMBL:CCB58591.1};	--	--	MyTH4 domain
Cluster-9600.61186	0.87	0.63	1.07	12.18	9.96	14.18	31.27	24.63	34.16	366.31	364.96	530.75	3.88104	1.07333e-36	1.65829e-33	up	K14066 geranyl diphosphate synthase [EC:2.5.1.1] | (RefSeq) GPPS; solanesyl diphosphate synthase 3, chloroplastic/mitochondrial (A)	PREDICTED: solanesyl diphosphate synthase 3, chloroplastic/mitochondrial isoform X1 [Vitis vinifera]	SPS3_ARATH RecName: Full=Solanesyl diphosphate synthase 3, chloroplastic/mitochondrial {ECO:0000303|PubMed:21950843}; EC=2.5.1.85 {ECO:0000269|PubMed:21220764}; AltName: Full=All-trans-nonaprenyl-diphosphate synthase 3 (geranylgeranyl-diphosphate specific) {ECO:0000303|PubMed:21220764}; AltName: Full=Geranyl diphosphate synthase 1 {ECO:0000303|PubMed:11069698}; AltName: Full=Trans-type polyprenyl…	D7UB76_VITVI SubName: Full=Uncharacterized protein {ECO:0000313|EMBL:CBI40000.3};	Geranylgeranyl pyrophosphate synthase/Polyprenyl synthetase	GO:0009507,chloroplast; GO:0005739,mitochondrion; GO:0009536,plastid; GO:0052924,all-trans-nonaprenyl-diphosphate synthase (geranylgeranyl-diphosphate specific) activity; GO:0046872,metal ion binding; GO:0004659,prenyltransferase activity; GO:0050347,trans-octaprenyltranstransferase activity; GO:0009793,embryo development ending in seed dormancy; GO:0008299,isoprenoid biosynthetic process; GO:000…	Polyprenyl synthetase
Cluster-9600.21658	0.31	0.47	0.54	6.65	9.29	8.68	10.58	17.75	16.46	193.05	328.39	313.44	4.28235	1.15842e-35	1.72805e-32	up	--	PREDICTED: uncharacterized protein LOC100255874 [Vitis vinifera]	--	D7TFN3_VITVI SubName: Full=Uncharacterized protein {ECO:0000313|EMBL:CBI29306.3};	--	--	Protein of unknown function (DUF1350)
Cluster-9600.76148	7.16	4.8	5.05	91.68	99.36	131.36	18	14	12	198.99	277.92	367.92	4.32735	3.63421e-34	5.24053e-31	up	--	--	--	--	--	--	--
Cluster-9600.16915	8.17	8.15	11.55	0	0.05	0	719.53	776.67	899.36	0	4.87	0	-8.83987	6.28248e-34	8.76709e-31	down	K12598 ATP-dependent RNA helicase DOB1 [EC:3.6.4.13] | (RefSeq) DExH-box ATP-dependent RNA helicase DExH10-like (A)	hypothetical protein VITISV_029931 [Vitis vinifera]	--	A5B2E0_VITVI SubName: Full=Uncharacterized protein {ECO:0000313|EMBL:CAN78583.1};	FOG: Reverse transcriptase	GO:0003729,mRNA binding; GO:0042868,antisense RNA metabolic process; GO:0031047,gene silencing by RNA; GO:0045892,negative regulation of transcription, DNA-templated; GO:0060968,regulation of gene silencing; GO:0031123,RNA 3'-end processing	--
Cluster-9600.50729	123.26	139.64	148.67	54.7	58.51	56.01	2872.51	3549.47	3086.42	1070.99	1398.74	1366.72	-1.22416	8.44798e-34	1.14206e-30	down	K12449 UDP-apiose/xylose synthase | (RefSeq) UDP-D-apiose/UDP-D-xylose synthase 2 (A)	PREDICTED: UDP-D-apiose/UDP-D-xylose synthase 2 [Vitis vinifera]	AXS2_ARATH RecName: Full=UDP-D-apiose/UDP-D-xylose synthase 2;	D7SN69_VITVI SubName: Full=Uncharacterized protein {ECO:0000313|EMBL:CBI17098.3};	dTDP-glucose 4-6-dehydratase/UDP-glucuronic acid decarboxylase	GO:0048046,apoplast; GO:0005737,cytoplasm; GO:0005829,cytosol; GO:0003824,catalytic activity; GO:0050662,coenzyme binding; GO:0071555,cell wall organization	NAD dependent epimerase/dehydratase family
Cluster-9600.19858	0	1.21	1.38	155.39	190.23	171.66	0	3.3	3.06	313.58	496.39	447.89	7.78923	1.38895e-33	1.82079e-30	up	--	--	--	--	--	--	--
Cluster-9600.78247	1.41	0.98	1.48	11.36	13.03	13.92	29.41	22.19	27.47	199	279	304	3.39227	7.34959e-33	9.35127e-30	up	K20285 Rab9 effector protein with kelch motifs | (RefSeq) hypothetical protein (A)	PREDICTED: nitrile-specifier protein 5 [Vitis vinifera]	JAL27_ARATH RecName: Full=Nitrile-specifier protein 3; Short=AtNSP3; AltName: Full=Jacalin-related lectin 27;	F6HHQ2_VITVI SubName: Full=Uncharacterized protein {ECO:0000313|EMBL:CCB51748.1};	Kelch repeat-containing proteins	GO:0009507,chloroplast; GO:0030246,carbohydrate binding; GO:0019762,glucosinolate catabolic process; GO:0080028,nitrile biosynthetic process	Galactose oxidase, central domain
Cluster-9600.48696	3	4.37	3.66	19.21	19.76	18.67	69.39	110.36	75.58	373.92	469.55	452.81	2.444	1.17998e-32	1.45846e-29	up	--	PREDICTED: transmembrane protein 53 [Vitis vinifera]	--	F6HW19_VITVI SubName: Full=Uncharacterized protein {ECO:0000313|EMBL:CCB58883.1};	Uncharacterized conserved protein	--	Eukaryotic protein of unknown function (DUF829)
Cluster-9600.27508	0.07	0.16	0.34	8.01	11.07	9.93	5.17	12.03	21.1	474.43	795.78	729.68	5.76927	1.46232e-32	1.75722e-29	up	K19613 leucine-rich repeat protein SHOC2 | (RefSeq) hypothetical protein (A)	PREDICTED: receptor-like protein 12 [Vitis vinifera]	RLP6_ARATH RecName: Full=Receptor like protein 6 {ECO:0000303|PubMed:18434605}; Short=AtRLP6 {ECO:0000303|PubMed:18434605}; Flags: Precursor;	F6GVZ7_VITVI SubName: Full=Uncharacterized protein {ECO:0000313|EMBL:CCB44132.1};	FOG: Leucine rich repeat	GO:0016021,integral component of membrane; GO:0016020,membrane	Leucine rich repeat
Cluster-9600.38732	17.48	25.97	25.38	3.85	3.35	4.1	1044.08	1682.15	1343.13	192.97	203.64	255.04	-2.54722	1.57944e-32	1.84667e-29	down	K14486 auxin response factor | (RefSeq) auxin response factor 1-like isoform X1 (A)	PREDICTED: auxin response factor 2 [Vitis vinifera]	ARF2A_SOLLC RecName: Full=Auxin response factor 2A {ECO:0000303|PubMed:26716451, ECO:0000303|PubMed:26959229}; Short=SlARF2A {ECO:0000303|PubMed:26716451};	F6HWQ3_VITVI RecName: Full=Auxin response factor {ECO:0000256|RuleBase:RU004561};	--	GO:0005634,nucleus; GO:0003677,DNA binding; GO:0046982,protein heterodimerization activity; GO:0042803,protein homodimerization activity; GO:0009734,auxin-activated signaling pathway; GO:0009835,fruit ripening; GO:0009836,fruit ripening, climacteric; GO:0009911,positive regulation of flower development; GO:0006355,regulation of transcription, DNA-templated; GO:0006351,transcription, DNA-templated	Auxin response factor
Cluster-9600.39777	81.77	150.23	150.44	0	0	0	2574.13	5145.76	4209.13	0	0	0	-14.2974	2.56792e-31	2.92337e-28	down	K01803 triosephosphate isomerase (TIM) [EC:5.3.1.1] | (RefSeq) triosephosphate isomerase, chloroplastic (A)	PREDICTED: triosephosphate isomerase, chloroplastic [Vitis vinifera]	TPIC_SPIOL RecName: Full=Triosephosphate isomerase, chloroplastic; Short=TIM; Short=Triose-phosphate isomerase; EC=5.3.1.1; Flags: Precursor;	F6I134_VITVI SubName: Full=Uncharacterized protein {ECO:0000313|EMBL:CCB60650.1};	Triosephosphate isomerase	GO:0009507,chloroplast; GO:0004807,triose-phosphate isomerase activity; GO:0006096,glycolytic process; GO:0019253,reductive pentose-phosphate cycle	Triosephosphate isomerase
Cluster-9600.31859	8.18	10.55	12.22	1.16	1.6	1.28	513.56	718.19	680.12	61.33	102.67	83.67	-2.87147	1.00963e-30	1.11992e-27	down	K19983 exocyst complex component 1 | (RefSeq) exocyst complex component SEC3A (A)	PREDICTED: exocyst complex component SEC3A [Vitis vinifera]	SEC3A_ARATH RecName: Full=Exocyst complex component SEC3A {ECO:0000303|PubMed:19895414}; Short=AtSec3a {ECO:0000303|PubMed:19895414};	E0CPX5_VITVI SubName: Full=Uncharacterized protein {ECO:0000313|EMBL:CBI19621.3};	Exocyst protein Sec3	GO:0005856,cytoskeleton; GO:0005829,cytosol; GO:0000145,exocyst; GO:0070062,extracellular exosome; GO:0009524,phragmoplast; GO:0005886,plasma membrane; GO:0017049,GTP-Rho binding; GO:0005546,phosphatidylinositol-4,5-bisphosphate binding; GO:0051601,exocyst localization; GO:0006887,exocytosis; GO:0006893,Golgi to plasma membrane transport	Exocyst complex component SEC3 N-terminal PIP2 binding PH
Cluster-9600.18798	0.36	0	0.25	33.92	24	38.32	8.15	0	5.05	640.88	553.87	902.61	7.39025	1.96041e-30	2.12019e-27	up	K23260 scopoletin glucosyltransferase [EC:2.4.1.128] | (RefSeq) scopoletin glucosyltransferase-like (A)	PREDICTED: UDP-glycosyltransferase 89B2-like [Vitis vinifera]	U89B2_STERE RecName: Full=UDP-glycosyltransferase 89B2 {ECO:0000303|PubMed:15610349}; EC=2.4.1.- {ECO:0000305};	F6GTF4_VITVI SubName: Full=Uncharacterized protein {ECO:0000313|EMBL:CCB43163.1};	UDP-glucuronosyl and UDP-glucosyl transferase	GO:0016758,transferase activity, transferring hexosyl groups; GO:0008152,metabolic process	UDP-glucoronosyl and UDP-glucosyl transferase
Cluster-9600.39587	6.75	3.64	6.47	67.13	73.82	114.95	213.95	125.55	182.28	1786.2	2393.47	3806.39	3.96879	5.29022e-30	5.58183e-27	up	K24917 amino acid permease | (GenBank) transmembrane amino acid transporter family protein (A)	PREDICTED: lysine histidine transporter 1 [Vitis vinifera]	LHT1_ARATH RecName: Full=Lysine histidine transporter 1;	D7UBG5_VITVI SubName: Full=Uncharacterized protein {ECO:0000313|EMBL:CBI40080.3};	Amino acid transporters	GO:0016021,integral component of membrane; GO:0005886,plasma membrane; GO:0015171,amino acid transmembrane transporter activity; GO:0015293,symporter activity; GO:0043090,amino acid import; GO:0080167,response to karrikin	Transmembrane amino acid transporter protein
Cluster-9600.48649	59.95	45.22	54.98	0	0	0.03	3035.83	2485.04	2468.03	0	0	1.61	-11.8923	7.82404e-30	8.05876e-27	down	K11295 high mobility group protein B2 | (RefSeq) HMG1/2-like protein isoform X1 (A)	PREDICTED: HMG1/2-like protein [Vitis vinifera]	HMGL_SOYBN RecName: Full=HMG1/2-like protein; AltName: Full=Protein SB11;	D7UDB2_VITVI SubName: Full=Uncharacterized protein {ECO:0000313|EMBL:CBI40727.3};	HMG box-containing protein	GO:0005634,nucleus; GO:0003677,DNA binding	HMG (high mobility group) box
Cluster-9600.24941	11.12	13.58	14.01	0.51	0.16	0.15	327.75	435.58	367.08	12.61	4.75	4.52	-5.4871	1.93146e-29	1.94314e-26	down	K08286 protein-serine/threonine kinase [EC:2.7.11.-] | (RefSeq) serine/threonine-protein kinase D6PK (A)	PREDICTED: serine/threonine-protein kinase D6PK [Vitis vinifera]	G11A_ORYSI RecName: Full=Protein kinase G11A; EC=2.7.11.1;	F6I571_VITVI SubName: Full=Uncharacterized protein {ECO:0000313|EMBL:CCB62026.1};	Putative serine/threonine protein kinase	GO:0005524,ATP binding; GO:0004674,protein serine/threonine kinase activity	Protein kinase domain
Cluster-9600.33545	0	0	0	15.77	33.6	24.23	0	0	0	1440.89	3725.62	2747.75	13.8566	6.49443e-29	6.38521e-26	up	K01868 threonyl-tRNA synthetase [EC:6.1.1.3] | (RefSeq) threonine--tRNA ligase, chloroplastic/mitochondrial 2 (A)	PREDICTED: threonine--tRNA ligase, chloroplastic/mitochondrial 2 [Vitis vinifera]	SYTM2_ARATH RecName: Full=Threonine--tRNA ligase, chloroplastic/mitochondrial 2 {ECO:0000305}; EC=6.1.1.3 {ECO:0000305}; AltName: Full=Protein EMBRYO DEFECTIVE 2761 {ECO:0000303|PubMed:16297076}; AltName: Full=Threonyl-tRNA synthetase {ECO:0000305}; Short=ThrRS {ECO:0000305}; Flags: Precursor;	F6HHK5_VITVI SubName: Full=Uncharacterized protein {ECO:0000313|EMBL:CCB51701.1};	Transaldolase	GO:0009507,chloroplast; GO:0009570,chloroplast stroma; GO:0005739,mitochondrion; GO:0005524,ATP binding; GO:0046872,metal ion binding; GO:0004829,threonine-tRNA ligase activity; GO:0009793,embryo development ending in seed dormancy; GO:0006435,threonyl-tRNA aminoacylation	Glycosyl hydrolases family 28
Cluster-9600.36852	0.04	0	0	45.89	67.23	57.88	1.53	0	0	1409.72	2514.78	2211.85	11.6509	1.29556e-28	1.24546e-25	up	K05857 phosphatidylinositol phospholipase C, delta [EC:3.1.4.11] | (RefSeq) phosphoinositide phospholipase C 2-like (A)	PREDICTED: phosphoinositide phospholipase C 2 [Vitis vinifera]	PLCD2_ARATH RecName: Full=Phosphoinositide phospholipase C 2; EC=3.1.4.11; AltName: Full=Phosphoinositide phospholipase PLC2; Short=AtPLC2; Short=PI-PLC2;	A5C0R5_VITVI RecName: Full=Phosphoinositide phospholipase C {ECO:0000256|RuleBase:RU361133}; EC=3.1.4.11 {ECO:0000256|RuleBase:RU361133};	Phosphoinositide-specific phospholipase C	GO:0005622,intracellular; GO:0005886,plasma membrane; GO:0004435,phosphatidylinositol phospholipase C activity; GO:0004629,phospholipase C activity; GO:0004871,NA; GO:0042742,defense response to bacterium; GO:0009553,embryo sac development; GO:0048437,floral organ development; GO:0035556,intracellular signal transduction; GO:0016042,lipid catabolic process; GO:0009556,microsporogenesis; GO:001060…	Phosphatidylinositol-specific phospholipase C, X domain
Cluster-9600.29844	0	0	0.17	17.97	19.7	13.97	0	0	5.02	500.04	667.69	483.63	8.44394	1.93001e-28	1.77643e-25	up	K08238 xyloglucan 6-xylosyltransferase [EC:2.4.2.39] | (RefSeq) probable xyloglucan 6-xylosyltransferase 5 (A)	PREDICTED: probable xyloglucan 6-xylosyltransferase 5 [Vitis vinifera]	XXT5_ARATH RecName: Full=Probable xyloglucan 6-xylosyltransferase 5 {ECO:0000305}; EC=2.4.2.39 {ECO:0000305}; AltName: Full=Putative glycosyltransferase 5; Short=AtGT5; EC=2.4.-.-;	F6GT58_VITVI SubName: Full=Uncharacterized protein {ECO:0000313|EMBL:CCB43067.1};	Subunit of Golgi mannosyltransferase complex	GO:0005768,endosome; GO:0005794,Golgi apparatus; GO:0000139,Golgi membrane; GO:0016021,integral component of membrane; GO:0005802,trans-Golgi network; GO:0016758,transferase activity, transferring hexosyl groups; GO:0033843,xyloglucan 6-xylosyltransferase activity; GO:0048767,root hair elongation; GO:0009969,xyloglucan biosynthetic process; GO:0010411,xyloglucan metabolic process	galactosyl transferase GMA12/MNN10 family
Cluster-9600.21835	0	0	0	61.78	63.84	113	0	0	0	1409.09	1776.24	3210.02	13.552	4.6665e-28	4.20569e-25	up	K01176 alpha-amylase [EC:3.2.1.1] | (RefSeq) alpha-amylase (A)	PREDICTED: alpha-amylase [Vitis vinifera]	AMYA_VIGMU RecName: Full=Alpha-amylase; EC=3.2.1.1 {ECO:0000250|UniProtKB:P00693}; AltName: Full=1,4-alpha-D-glucan glucanohydrolase; Flags: Precursor;	D7TPI6_VITVI RecName: Full=Alpha-amylase {ECO:0000256|PIRNR:PIRNR001028}; EC=3.2.1.1 {ECO:0000256|PIRNR:PIRNR001028}; AltName: Full=1,4-alpha-D-glucan glucanohydrolase {ECO:0000256|PIRNR:PIRNR001028};	Alpha-amylase	GO:0004556,alpha-amylase activity; GO:0103025,alpha-amylase activity (releasing maltohexaose); GO:0005509,calcium ion binding; GO:0005975,carbohydrate metabolic process	Alpha-amylase C-terminal beta-sheet domain
Cluster-9600.36701	11.75	11.91	15.21	1.72	1.17	1.9	411.02	453.08	472.64	50.35	41.8	69.28	-2.97361	8.70711e-28	7.57676e-25	down	K01062 platelet-activating factor acetylhydrolase [EC:3.1.1.47] | (RefSeq) hypothetical protein (A)	unnamed protein product, partial [Vitis vinifera]	C3H19_ARATH RecName: Full=Zinc finger CCCH domain-containing protein 19; Short=AtC3H19; AltName: Full=Protein Needed for RDR2-independent DNA methylation;	F6I192_VITVI SubName: Full=Uncharacterized protein {ECO:0000313|EMBL:CCB60708.1};	Transcription factor NSD1 and related SET domain proteins	GO:0005829,cytosol; GO:0005634,nucleus; GO:0003677,DNA binding; GO:0042393,histone binding; GO:0046872,metal ion binding; GO:0032776,DNA methylation on cytosine; GO:0031047,gene silencing by RNA; GO:0010964,regulation of chromatin silencing by small RNA; GO:0006351,transcription, DNA-templated	PHD-like zinc-binding domain
Cluster-9600.22372	2.95	2.04	3.5	20.26	19.49	24.8	73.71	55.57	77.88	425.4	499.43	648.6	2.97965	8.75724e-28	7.57676e-25	up	K02925 large subunit ribosomal protein L3e | (RefSeq) 60S ribosomal protein L3-2 (A)	PREDICTED: 60S ribosomal protein L3-2 [Vitis vinifera]	RL32_ARATH RecName: Full=60S ribosomal protein L3-2;	A5BAZ0_VITVI SubName: Full=Uncharacterized protein {ECO:0000313|EMBL:CAN83050.1};	60S ribosomal protein L3 and related proteins	GO:0022625,cytosolic large ribosomal subunit; GO:0016020,membrane; GO:0003723,RNA binding; GO:0003735,structural constituent of ribosome; GO:0000027,ribosomal large subunit assembly; GO:0006412,translation	Ribosomal protein L3
Cluster-9600.33808	0	0	0	53.27	86.07	77.27	0	0	0	1032.41	2036.92	1866.4	13.1826	2.00085e-27	1.69719e-24	up	K08057 calreticulin | (RefSeq) calreticulin-3 (A)	hypothetical protein CDL15_Pgr010980 [Punica granatum]	CALR3_ARATH RecName: Full=Calreticulin-3; AltName: Full=Protein PRIORITY IN SWEET LIFE 1; Flags: Precursor;	A0A2I0KEI5_PUNGR SubName: Full=Uncharacterized protein {ECO:0000313|EMBL:PKI66925.1};	Calreticulin	GO:0005783,endoplasmic reticulum; GO:0005788,endoplasmic reticulum lumen; GO:0005789,endoplasmic reticulum membrane; GO:0005509,calcium ion binding; GO:0030246,carbohydrate binding; GO:0051082,unfolded protein binding; GO:0046283,anthocyanin-containing compound metabolic process; GO:0010204,defense response signaling pathway, resistance gene-independent; GO:0042742,defense response to bacterium; …	Calreticulin family
Cluster-9600.25596	0.29	0.54	0.82	9.89	9.23	12.24	7.77	15.89	19.77	225.92	257.05	348.22	4.31143	3.68486e-27	3.06552e-24	up	--	PREDICTED: uncharacterized protein LOC100244274 [Vitis vinifera]	--	A5BH05_VITVI SubName: Full=Uncharacterized protein {ECO:0000313|EMBL:CAN65651.1};	--	--	EF-hand domain pair
Cluster-9600.40523	3.56	3.09	6.25	68.28	56.06	48.44	44.34	42.26	69.82	716.1	722.77	636.01	3.81954	3.89082e-27	3.17579e-24	up	K09286 EREBP-like factor | (RefSeq) ethylene-responsive transcription factor 11 (A)	PREDICTED: ethylene-responsive transcription factor 11 [Vitis vinifera]	ERF3_TOBAC RecName: Full=Ethylene-responsive transcription factor 3; AltName: Full=Ethylene-responsive element-binding factor 3 homolog; AltName: Full=Ethylene-responsive element-binding factor 5; Short=EREBP-5; AltName: Full=NtERF5;	F6GXM6_VITVI SubName: Full=Uncharacterized protein {ECO:0000313|EMBL:CCB44712.1};	--	GO:0005634,nucleus; GO:0003677,DNA binding; GO:0003700,DNA-binding transcription factor activity; GO:0006952,defense response; GO:0009873,ethylene-activated signaling pathway; GO:0006351,transcription, DNA-templated	AP2 domain
Cluster-9600.30725	0.56	0.42	0.36	8.12	19.88	15.25	21.5	17.8	12.17	262.9	783.26	614.08	5.04197	8.0365e-27	6.43813e-24	up	K15813 beta-amyrin synthase [EC:5.4.99.39] | (RefSeq) beta-amyrin synthase (A)	unnamed protein product, partial [Vitis vinifera]	GERS_RHISY RecName: Full=Germanicol synthase; Short=RsM1; EC=5.4.99.34;	F6GYJ8_VITVI RecName: Full=Terpene cyclase/mutase family member {ECO:0000256|RuleBase:RU362003}; EC=5.4.99.- {ECO:0000256|RuleBase:RU362003};	Oxidosqualene-lanosterol cyclase and related proteins	GO:0016866,intramolecular transferase activity	Squalene-hopene cyclase N-terminal domain
Cluster-9600.31461	30.78	33.58	24.16	110.22	105.23	126.9	1255.1	1487.18	873.98	3769.42	4379.83	5396.74	2.0014	9.37942e-27	7.37734e-24	up	K00559 sterol 24-C-methyltransferase [EC:2.1.1.41] | (RefSeq) cycloartenol-C-24-methyltransferase (A)	PREDICTED: cycloartenol-C-24-methyltransferase isoform X2 [Vitis vinifera]	SMT1_ARATH RecName: Full=Cycloartenol-C-24-methyltransferase; EC=2.1.1.41; AltName: Full=24-sterol C-methyltransferase 1; Short=Sterol C-methyltransferase 1; AltName: Full=Protein CEPHALOPOD; AltName: Full=Protein STEROL METHYLTRANSFERASE 1;	F6HBC7_VITVI RecName: Full=Methyltransferase {ECO:0000256|RuleBase:RU362025};	SAM-dependent methyltransferases	GO:0005783,endoplasmic reticulum; GO:0009506,plasmodesma; GO:0005773,vacuole; GO:0003838,sterol 24-C-methyltransferase activity; GO:0009793,embryo development ending in seed dormancy; GO:0016126,sterol biosynthetic process	Methyltransferase domain
Cluster-9600.37543	36.35	40.05	46.05	0	0	0	1194.89	1431.93	1345.06	0	0	0	-12.7223	1.53138e-26	1.18299e-23	down	K00801 farnesyl-diphosphate farnesyltransferase [EC:2.5.1.21] | (RefSeq) squalene synthase (A)	PREDICTED: squalene synthase [Vitis vinifera]	FDFT_NICBE RecName: Full=Squalene synthase; Short=SQS; Short=SS; EC=2.5.1.21; AltName: Full=FPP:FPP farnesyltransferase; AltName: Full=Farnesyl-diphosphate farnesyltransferase;	D7U5I9_VITVI SubName: Full=Uncharacterized protein {ECO:0000313|EMBL:CBI38008.3};	Squalene synthetase	GO:0005789,endoplasmic reticulum membrane; GO:0016021,integral component of membrane; GO:0004310,farnesyl-diphosphate farnesyltransferase activity; GO:0016491,oxidoreductase activity; GO:0051996,squalene synthase activity; GO:0006696,ergosterol biosynthetic process; GO:0008299,isoprenoid biosynthetic process	Squalene/phytoene synthase
Cluster-9600.57790	6.86	7.54	7.86	2.39	2.56	2.98	730.6	868.91	740.23	213.09	277.3	330.12	-1.43452	1.66752e-26	1.26556e-23	down	K24406 [histone H3]-lysine27 N-methyltransferase [EC:2.1.1.369] | (RefSeq) probable Histone-lysine N-methyltransferase ATXR5 (A)	PREDICTED: uncharacterized protein LOC100261463 isoform X1 [Vitis vinifera]	--	A5B3L6_VITVI SubName: Full=Uncharacterized protein {ECO:0000313|EMBL:CAN63105.1};	--	GO:0046872,metal ion binding	PHD-finger
Cluster-9600.23302	43.19	47.16	58.44	0	0	0	1177.41	1400.29	1417.61	0	0	0	-12.7339	2.36723e-26	1.76562e-23	down	--	PREDICTED: uncharacterized protein At4g15545 isoform X1 [Vitis vinifera]	Y4554_ARATH RecName: Full=Uncharacterized protein At4g15545;	D7T6M3_VITVI SubName: Full=Uncharacterized protein {ECO:0000313|EMBL:CBI26144.3};	--	GO:0016021,integral component of membrane; GO:0005886,plasma membrane; GO:0022857,transmembrane transporter activity	IncA protein
Cluster-9600.22346	21.34	19.86	20.75	40.95	42.27	41.23	903.68	913.17	779.67	1454.34	1826.82	1820.6	1.05962	3.44001e-26	2.52228e-23	up	K13435 serine/threonine-protein kinase Pto | (RefSeq) Pto; serine/threonine protein kinase Pto (A)	unnamed protein product, partial [Vitis vinifera]	FERON_ARATH RecName: Full=Receptor-like protein kinase FERONIA; EC=2.7.11.1; AltName: Full=Protein SIRENE; Flags: Precursor;	F6H469_VITVI SubName: Full=Uncharacterized protein {ECO:0000313|EMBL:CCB46911.1};	Serine/threonine protein kinase	GO:0043680,filiform apparatus; GO:0016021,integral component of membrane; GO:0005622,intracellular; GO:0016020,membrane; GO:0005886,plasma membrane; GO:0009506,plasmodesma; GO:0005524,ATP binding; GO:0004672,protein kinase activity; GO:0004674,protein serine/threonine kinase activity; GO:0009738,abscisic acid-activated signaling pathway; GO:0009742,brassinosteroid mediated signaling pathway; GO:0…	Carbohydrate-binding protein of the ER
Cluster-9600.34368	20.61	22.46	22.09	6.91	7.85	8.76	695.15	823.95	661.88	195.63	270.69	308.35	-1.4136	4.06596e-26	2.93156e-23	down	K03542 photosystem II 22kDa protein | (RefSeq) photosystem II 22 kDa protein, chloroplastic (A)	PREDICTED: photosystem II 22 kDa protein, chloroplastic [Phoenix dactylifera]	PSBS_TOBAC RecName: Full=Photosystem II 22 kDa protein, chloroplastic; AltName: Full=CP22; Flags: Precursor;	A0A2H3XGN0_PHODC SubName: Full=photosystem II 22 kDa protein, chloroplastic {ECO:0000313|RefSeq:XP_008783427.1};	--	GO:0009535,chloroplast thylakoid membrane; GO:0016021,integral component of membrane; GO:0009523,photosystem II; GO:0015979,photosynthesis	--
Cluster-9600.55581	5.39	6.71	7.01	0	0.05	0.08	224.69	303.86	259.31	0	2.23	3.56	-6.96232	6.52321e-26	4.62613e-23	down	K20716 mitogen-activated protein kinase kinase kinase 17/18 | (RefSeq) mitogen-activated protein kinase kinase kinase 17-like (A)	PREDICTED: mitogen-activated protein kinase kinase kinase NPK1 isoform X1 [Vitis vinifera]	NPK1_TOBAC RecName: Full=Mitogen-activated protein kinase kinase kinase NPK1; EC=2.7.11.25; AltName: Full=Nicotiana protein kinase 1;	D7TGQ8_VITVI SubName: Full=Uncharacterized protein {ECO:0000313|EMBL:CBI29680.3};	MEKK and related serine/threonine protein kinases	GO:0005856,cytoskeleton; GO:0005634,nucleus; GO:0009524,phragmoplast; GO:0005524,ATP binding; GO:0004709,MAP kinase kinase kinase activity; GO:0000919,cell plate assembly; GO:0006952,defense response	Protein kinase domain
Cluster-9600.25506	0.49	0.66	0.29	6.38	10.13	11.06	27.32	40.24	14.47	299.38	577.77	644.89	4.31122	1.62294e-25	1.1324e-22	up	K17604 zinc finger SWIM domain-containing protein 3 | (RefSeq) protein FAR1-RELATED SEQUENCE 8-like isoform X1 (A)	PREDICTED: protein FAR-RED IMPAIRED RESPONSE 1 isoform X1 [Vitis vinifera]	FAR1_ARATH RecName: Full=Protein FAR-RED IMPAIRED RESPONSE 1;	F6HTN0_VITVI SubName: Full=Uncharacterized protein {ECO:0000313|EMBL:CCB58040.1};	--	GO:0005634,nucleus; GO:0003700,DNA-binding transcription factor activity; GO:0008270,zinc ion binding; GO:0010018,far-red light signaling pathway; GO:0042753,positive regulation of circadian rhythm; GO:0045893,positive regulation of transcription, DNA-templated; GO:0010017,red or far-red light signaling pathway; GO:0009585,red, far-red light phototransduction; GO:0010218,response to far red light…	FAR1 DNA-binding domain
Cluster-9600.30009	226.2	208.68	217.64	899.57	883.08	658.86	648	690	586	2218	2790	2089	1.98251	1.97685e-25	1.35744e-22	up	--	hypothetical protein L484_017734 [Morus notabilis]	--	W9SC27_9ROSA SubName: Full=Uncharacterized protein {ECO:0000313|EMBL:EXC35033.1};	--	--	--
Cluster-9600.22505	25.21	35.47	42.58	3.43	2.21	3.62	411.93	634.74	622.27	47.23	37.21	62.12	-3.42568	2.43224e-25	1.64404e-22	down	K11279 nucleosome assembly protein 1-like 1 | (RefSeq) nucleosome assembly protein 1;4 (A)	PREDICTED: nucleosome assembly protein 1;4 [Vitis vinifera]	NAP1D_TOBAC RecName: Full=Nucleosome assembly protein 1;4; Short=NtNAP1;4; AltName: Full=Nucleosome assembly protein 1-like 4; Short=NtNAP1_L4;	D7TB63_VITVI SubName: Full=Uncharacterized protein {ECO:0000313|EMBL:CBI27898.3};	Nucleosome assembly protein NAP-1	GO:0005737,cytoplasm; GO:0005634,nucleus; GO:0006334,nucleosome assembly	Nucleosome assembly protein (NAP)
Cluster-9600.29699	8.5	14.83	19.22	0.1	0.27	0.22	206.59	393.17	416.24	2.01	6.82	5.55	-6.02256	4.0934e-25	2.72431e-22	down	K19861 benzyl alcohol O-benzoyltransferase [EC:2.3.1.196 2.3.1.232] | (RefSeq) benzyl alcohol O-benzoyltransferase (A)	PREDICTED: benzyl alcohol O-benzoyltransferase [Vitis vinifera]	BEBT_TOBAC RecName: Full=Benzyl alcohol O-benzoyltransferase; EC=2.3.1.196; AltName: Full=Benzoyl coenzyme A:benzyl alcohol benzoyl transferase;	D7T7E8_VITVI SubName: Full=Uncharacterized protein {ECO:0000313|EMBL:CBI26419.3};	--	GO:0016747,transferase activity, transferring acyl groups other than amino-acyl groups	Transferase family
Cluster-9600.23794	0.24	0.3	0.21	7.02	12.79	10.56	5.09	7.17	4	127.23	283.16	238.42	5.40406	5.27724e-25	3.45899e-22	up	K22418 11beta/17beta-hydroxysteroid dehydrogenase [EC:1.1.1.146 1.1.1.-] | (RefSeq) 11-beta-hydroxysteroid dehydrogenase 1B (A)	PREDICTED: 11-beta-hydroxysteroid dehydrogenase 1B isoform X1 [Vitis vinifera]	HSD2_ARATH RecName: Full=11-beta-hydroxysteroid dehydrogenase-like 2; EC=1.1.1.-; AltName: Full=17-beta-hydroxysteroid dehydrogenase-like 2; EC=1.1.1.-; AltName: Full=Hydroxysteroid dehydrogenase 2; Short=AtHSD2;	D7U5Y1_VITVI SubName: Full=Uncharacterized protein {ECO:0000313|EMBL:CBI38150.3};	Predicted dehydrogenase	GO:0016021,integral component of membrane; GO:0016491,oxidoreductase activity; GO:0006694,steroid biosynthetic process	short chain dehydrogenase
Cluster-9600.12741	36.57	47.79	55.88	0.61	0	0.62	483.36	693.99	662.58	6.78	0	8.65	-6.74362	5.91026e-25	3.81609e-22	down	K01853 cycloartenol synthase [EC:5.4.99.8] | (RefSeq) cycloartenol synthase (A)	PREDICTED: cycloartenol synthase [Vitis vinifera]	CAS1_BETPL RecName: Full=Cycloartenol synthase; EC=5.4.99.8;	F6GYK5_VITVI SubName: Full=Uncharacterized protein {ECO:0000313|EMBL:CCB45041.1};	Oxidosqualene-lanosterol cyclase and related proteins	GO:0016871,cycloartenol synthase activity; GO:0010686,tetracyclic triterpenoid biosynthetic process	Squalene-hopene cyclase C-terminal domain
Cluster-9600.35153	28.41	27.39	45.62	0	0	0	1046.42	1096.36	1492.03	0	0	0	-12.611	8.34978e-25	5.22599e-22	down	K03255 protein TIF31 | (RefSeq) protein TSS (A)	hypothetical protein VITISV_008490 [Vitis vinifera]	TSS_ARATH RecName: Full=Protein TSS {ECO:0000303|PubMed:21185286}; AltName: Full=TPR-domain suppressor of STIMPY {ECO:0000303|PubMed:21185286};	A5BLW1_VITVI SubName: Full=Uncharacterized protein {ECO:0000313|EMBL:CAN61544.1};	Uncharacterized protein CLU1/cluA/TIF31 involved in mitochondrial morphology/distribution, also found associated with eIF-3	GO:0007049,cell cycle; GO:0007275,multicellular organism development; GO:0009737,response to abscisic acid	Ataxin-2 C-terminal region
Cluster-9600.19920	28.16	75.56	110.12	0.92	1.17	0.69	339.13	1001.4	1191.61	9.34	14.63	8.78	-6.1835	8.38497e-25	5.22599e-22	down	K12946 signal peptidase complex subunit 1 [EC:3.4.-.-] | (RefSeq) probable signal peptidase complex subunit 1 (A)	PREDICTED: probable signal peptidase complex subunit 1 [Vitis vinifera]	SPCS1_ARATH RecName: Full=Probable signal peptidase complex subunit 1; EC=3.4.-.-; AltName: Full=Microsomal signal peptidase 12 kDa subunit; Short=SPase 12 kDa subunit;	D7TAV5_VITVI SubName: Full=Uncharacterized protein {ECO:0000313|EMBL:CBI27628.3};	Signal peptidase subunit	GO:0030176,integral component of endoplasmic reticulum membrane; GO:0031090,organelle membrane; GO:0005787,signal peptidase complex; GO:0008233,peptidase activity; GO:0045047,protein targeting to ER; GO:0006465,signal peptide processing	Microsomal signal peptidase 12 kDa subunit (SPC12)
Cluster-9600.30338	160.63	136.56	138.08	383.06	403.53	361.65	1765.26	1654.35	1365.59	3551.55	4608.62	4203.01	1.45697	8.45629e-25	5.22599e-22	up	K01742 thebaine synthase [EC:4.2.99.24] | (RefSeq) major latex protein 149-like (A)	PREDICTED: MLP-like protein 28 isoform X1 [Vitis vinifera]	MLP31_ARATH RecName: Full=MLP-like protein 31;	F6HFG9_VITVI SubName: Full=Uncharacterized protein {ECO:0000313|EMBL:CCB50818.1};	--	GO:0006952,defense response; GO:0009607,response to biotic stimulus	Pathogenesis-related protein Bet v I family
Cluster-9600.49931	14.59	16.76	19.48	0	0	0	835.55	1040.76	988.58	0	0	0	-12.2515	1.52882e-24	9.31501e-22	down	K13459 disease resistance protein RPS2 | (RefSeq) disease resistance protein RPS2 (A)	PREDICTED: disease resistance protein RPS2 [Vitis vinifera]	DRL27_ARATH RecName: Full=Disease resistance protein At4g27190;	F6HK28_VITVI SubName: Full=Uncharacterized protein {ECO:0000313|EMBL:CCB55031.1};	Apoptotic ATPase	GO:0005886,plasma membrane; GO:0043531,ADP binding; GO:0005524,ATP binding; GO:0006952,defense response; GO:0007165,signal transduction	NB-ARC domain
Cluster-9600.31305	14.89	18.48	23.27	66.75	66.44	77.25	752.17	1013.33	1042.18	2827.7	3422.07	4066.76	1.95251	1.76979e-24	1.06335e-21	up	K13415 protein brassinosteroid insensitive 1 [EC:2.7.10.1 2.7.11.1] | (RefSeq) systemin receptor SR160-like (A)	PREDICTED: leucine-rich repeat receptor-like serine/threonine/tyrosine-protein kinase SOBIR1 [Vitis vinifera]	SBIR1_ARATH RecName: Full=Leucine-rich repeat receptor-like serine/threonine/tyrosine-protein kinase SOBIR1; EC=2.7.10.1; EC=2.7.11.1; AltName: Full=Protein EVERSHED; AltName: Full=Protein SUPPRESSOR OF BIR1-1; Flags: Precursor;	F6GTQ3_VITVI SubName: Full=Uncharacterized protein {ECO:0000313|EMBL:CCB42919.1};	--	GO:0016021,integral component of membrane; GO:0005886,plasma membrane; GO:0005524,ATP binding; GO:0004674,protein serine/threonine kinase activity; GO:0004713,protein tyrosine kinase activity; GO:0004714,transmembrane receptor protein tyrosine kinase activity; GO:0006952,defense response; GO:0010942,positive regulation of cell death; GO:0031349,positive regulation of defense response	Protein kinase domain
Cluster-9600.21425	0	0	0	12.05	32.19	23.46	0	0	0	671.65	2179.08	1624.15	13.0217	1.82942e-24	1.08412e-21	up	--	PREDICTED: protein FYV8 [Vitis vinifera]	PICBP_ARATH RecName: Full=Calmodulin binding protein PICBP {ECO:0000305}; AltName: Full=Pathogen-induced CaM-binding protein {ECO:0000303|PubMed:12825696};	F6H4I7_VITVI SubName: Full=Uncharacterized protein {ECO:0000313|EMBL:CCB47179.1};	--	GO:0005886,plasma membrane; GO:0005516,calmodulin binding; GO:0006952,defense response	Plant calmodulin-binding domain
Cluster-9600.41955	0	0	0	23.32	44.03	42.95	0	0	0	610.78	1405.23	1399.96	12.6392	2.00449e-24	1.17181e-21	up	K00051 malate dehydrogenase (NADP+) [EC:1.1.1.82] | (RefSeq) malate dehydrogenase [NADP], chloroplastic (A)	PREDICTED: malate dehydrogenase [NADP]	MDHP_MEDSA RecName: Full=Malate dehydrogenase [NADP], chloroplastic; EC=1.1.1.82; AltName: Full=NADP-MDH; Flags: Precursor;	D7TM20_VITVI SubName: Full=Uncharacterized protein {ECO:0000313|EMBL:CBI31387.3};	Malate dehydrogenase	GO:0009507,chloroplast; GO:0046554,malate dehydrogenase (NADP+) activity; GO:0005975,carbohydrate metabolic process; GO:0006108,malate metabolic process	lactate/malate dehydrogenase, alpha/beta C-terminal domain
Cluster-9600.41926	1.37	2.36	1.59	16.79	22	30.73	27	51	28	279	447	637	3.75663	2.813e-24	1.62254e-21	up	K22312 hydroxyjasmonate sulfotransferase [EC:2.8.2.39] | (RefSeq) cytosolic sulfotransferase 8-like (A)	PREDICTED: cytosolic sulfotransferase 8-like [Vitis vinifera]	SOT1_ARATH RecName: Full=Cytosolic sulfotransferase 1; Short=AtSOT1; EC=2.8.2.-;	A5BMP8_VITVI RecName: Full=Sulfotransferase {ECO:0000256|RuleBase:RU361155}; EC=2.8.2.- {ECO:0000256|RuleBase:RU361155};	Sulfotransferase	GO:0005737,cytoplasm; GO:0008146,sulfotransferase activity	Sulfotransferase domain
Cluster-9600.25477	0	0	0	19.52	33.8	28.3	0	0	0	601.28	1267.57	1084.19	12.4407	3.17578e-24	1.80769e-21	up	K14494 DELLA protein | (RefSeq) DELLA protein RGL1 (A)	PREDICTED: scarecrow-like protein 21 [Vitis vinifera]	PAT1_ARATH RecName: Full=Scarecrow-like transcription factor PAT1; AltName: Full=GRAS family protein 29; Short=AtGRAS-29; AltName: Full=Protein PHYTOCHROME A SIGNAL TRANSDUCTION 1;	F6HER6_VITVI SubName: Full=Uncharacterized protein {ECO:0000313|EMBL:CCB50728.1};	--	GO:0005737,cytoplasm; GO:0005634,nucleus; GO:0003700,DNA-binding transcription factor activity; GO:0043565,sequence-specific DNA binding; GO:0004871,NA; GO:0009640,photomorphogenesis; GO:0006355,regulation of transcription, DNA-templated; GO:0006351,transcription, DNA-templated	GRAS domain family
Cluster-9600.36556	0	0	0	21.52	29.37	25.57	0	0	0	597.97	994.42	884.12	12.2004	3.73047e-24	2.09584e-21	up	K12844 U4/U6 small nuclear ribonucleoprotein PRP31 | (RefSeq) U4/U6 small nuclear ribonucleoprotein Prp31 homolog (A)	unnamed protein product, partial [Vitis vinifera]	PRP31_ARATH RecName: Full=U4/U6 small nuclear ribonucleoprotein Prp31 homolog {ECO:0000305}; AltName: Full=Pre-mRNA-processing factor 31 homolog {ECO:0000305}; AltName: Full=Protein EMBRYO DEFECTIVE 1220 {ECO:0000305};	F6HPN1_VITVI SubName: Full=Uncharacterized protein {ECO:0000313|EMBL:CCB56659.1};	mRNA splicing factor PRP31	GO:0015030,Cajal body; GO:0005634,nucleus; GO:0071011,precatalytic spliceosome; GO:0097526,spliceosomal tri-snRNP complex; GO:0005687,U4 snRNP; GO:0046540,U4/U6 x U5 tri-snRNP complex; GO:0005690,U4atac snRNP; GO:0003723,RNA binding; GO:0070417,cellular response to cold; GO:0006346,methylation-dependent chromatin silencing; GO:0000398,mRNA splicing, via spliceosome; GO:0009409,response to cold; G…	snoRNA binding domain, fibrillarin
Cluster-9600.33874	0.38	0.15	0.68	12.02	18.69	17.64	10.07	4.35	15.75	264.54	501.86	483.54	5.40431	3.77934e-24	2.09608e-21	up	K13691 pathogen-inducible salicylic acid glucosyltransferase [EC:2.4.1.-] | (RefSeq) UDP-glycosyltransferase 74F2-like (A)	PREDICTED: UDP-glycosyltransferase 74F2-like [Vitis vinifera]	U74F2_ARATH RecName: Full=UDP-glycosyltransferase 74F2; EC=2.4.1.-; AltName: Full=AtSGT1; AltName: Full=Salicylic acid glucosyltransferase 1;	A5BTJ4_VITVI RecName: Full=Glycosyltransferase {ECO:0000256|RuleBase:RU362057}; EC=2.4.1.- {ECO:0000256|RuleBase:RU362057};	UDP-glucuronosyl and UDP-glucosyl transferase	GO:0005829,cytosol; GO:0043231,intracellular membrane-bounded organelle; GO:0052641,benzoic acid glucosyltransferase activity; GO:0090704,nicotinate-O-glucosyltransferase activity; GO:0080043,quercetin 3-O-glucosyltransferase activity; GO:0080044,quercetin 7-O-glucosyltransferase activity; GO:0052639,salicylic acid glucosyltransferase (ester-forming) activity; GO:0052640,salicylic acid glucosyltr…	UDP-glucoronosyl and UDP-glucosyl transferase
Cluster-9600.31269	522.32	452.85	532.56	0	0	0	846.81	872	834.18	0	0	0	-12.0868	4.22583e-24	2.31404e-21	down	--	hypothetical protein CFP56_27602 [Quercus suber]	--	A0A078HCK1_BRANA SubName: Full=BnaA08g19280D protein {ECO:0000313|EMBL:CDY36120.1};	--	--	--
Cluster-9600.39538	2.46	3.19	3.75	34.95	36.62	47.97	10.14	14.95	14.34	123.22	163.1	215.56	3.75639	7.89496e-24	4.2692e-21	up	--	--	--	--	--	--	--
Cluster-9600.20433	80.07	84.49	124.8	0	0	0	798.74	930.91	1122.47	0	0	0	-12.2554	8.73008e-24	4.63774e-21	down	--	germin-like protein 6 precursor [Vitis vinifera]	AB19A_PRUPE RecName: Full=Auxin-binding protein ABP19a; Flags: Precursor;	A8QK92_VITVI SubName: Full=Germin-like protein 6 {ECO:0000313|EMBL:ABL60875.1};	--	GO:0048046,apoplast; GO:0005618,cell wall; GO:0030145,manganese ion binding; GO:0045735,nutrient reservoir activity; GO:0009734,auxin-activated signaling pathway	Cupin
Cluster-9600.48946	5.48	2.87	5.95	63.09	54.08	52.1	23.92	14.17	24	234.83	253.78	246.87	3.64955	8.79091e-24	4.63774e-21	up	--	hypothetical protein VITISV_018395 [Vitis vinifera]	--	A5AKA3_VITVI SubName: Full=Uncharacterized protein {ECO:0000313|EMBL:CAN80176.1};	--	--	--
Cluster-9600.14355	32.66	35.12	47.52	5.72	4.67	3.39	706.64	829.26	916.47	103.95	103.78	76.77	-3.00141	9.17019e-24	4.77955e-21	down	K05928 tocopherol O-methyltransferase [EC:2.1.1.95] | (RefSeq) probable tocopherol O-methyltransferase, chloroplastic (A)	PREDICTED: probable tocopherol O-methyltransferase, chloroplastic [Vitis vinifera]	GTOMC_ORYSJ RecName: Full=Probable tocopherol O-methyltransferase, chloroplastic; EC=2.1.1.95; AltName: Full=Gamma-tocopherol methyltransferase; AltName: Full=Vitamin E pathway gene 4 protein; Flags: Precursor;	F6HEC5_VITVI SubName: Full=Uncharacterized protein {ECO:0000313|EMBL:CCB50571.1};	SAM-dependent methyltransferases	GO:0009507,chloroplast; GO:0050342,tocopherol O-methyltransferase activity; GO:0010189,vitamin E biosynthetic process	Methyltransferase domain
Cluster-9600.41580	16.99	21.33	20.83	53.55	47.37	58.52	597	815	650	1579	1701	2147	1.48699	1.21807e-23	6.27305e-21	up	K19747 BAHD acyltransferase [EC:2.3.1.-] | (RefSeq) BAHD acyltransferase DCR (A)	PREDICTED: BAHD acyltransferase DCR [Vitis vinifera]	DCR_ARATH RecName: Full=BAHD acyltransferase DCR; EC=2.3.1.-; AltName: Full=Protein DEFECTIVE IN CUTICULAR RIDGES; AltName: Full=Protein PERMEABLE LEAVES 3;	F6HKT9_VITVI SubName: Full=Uncharacterized protein {ECO:0000313|EMBL:CCB55509.1};	--	GO:0005737,cytoplasm; GO:0005829,cytosol; GO:0016747,transferase activity, transferring acyl groups other than amino-acyl groups; GO:0010143,cutin biosynthetic process; GO:0051179,localization; GO:0090626,plant epidermis morphogenesis; GO:0010090,trichome morphogenesis	Transferase family
Cluster-9600.31730	0	0	0	17.21	19.85	19.34	0	0	0	531.62	746.29	743.06	11.9142	1.78809e-23	9.10035e-21	up	K22736 vacuolar iron transporter family protein | (RefSeq) vacuolar fusion protein CCZ1 homolog (A)	PREDICTED: vacuolar fusion protein CCZ1 homolog isoform X4 [Vitis vinifera]	CCZ1B_ARATH RecName: Full=Vacuolar fusion protein CCZ1 homolog B {ECO:0000305};	D7T8I4_VITVI SubName: Full=Uncharacterized protein {ECO:0000313|EMBL:CBI26805.3};	Putative myrosinase precursor	GO:0005770,late endosome; GO:0031982,vesicle; GO:0005085,guanyl-nucleotide exchange factor activity; GO:0016192,vesicle-mediated transport	Fungal domain of unknown function (DUF1712)
Cluster-9600.25746	12.85	23.59	34.18	0	0	0	721.08	1436.11	1700.16	0	0	0	-12.6872	2.08562e-23	1.04912e-20	down	--	PREDICTED: uncharacterized protein LOC100262230 [Vitis vinifera]	ALIS3_ARATH RecName: Full=ALA-interacting subunit 3; Short=AtALIS3;	F6H9T9_VITVI SubName: Full=Uncharacterized protein {ECO:0000313|EMBL:CCB48982.1};	--	GO:0005789,endoplasmic reticulum membrane; GO:0000139,Golgi membrane; GO:0016021,integral component of membrane; GO:0031902,late endosome membrane	LEM3 (ligand-effect modulator 3) family / CDC50 family
Cluster-9600.31248	0	0	0	92	152.59	97.18	0	0	0	601.75	1237.9	800.4	12.2916	2.15775e-23	1.07292e-20	up	--	--	--	--	--	--	--
Cluster-9600.9015	9.7	18.02	19.44	0.19	0	0.2	317.51	641.63	565.38	5.25	0	6.74	-6.88722	3.23404e-23	1.58983e-20	down	K12879 THO complex subunit 2 | (RefSeq) THO complex subunit 2 (A)	unnamed protein product, partial [Vitis vinifera]	THOC2_ARATH RecName: Full=THO complex subunit 2; Short=AtTHO2; AltName: Full=Protein EMBRYO DEFECTIVE 2793;	F6HFB6_VITVI SubName: Full=Uncharacterized protein {ECO:0000313|EMBL:CCB50765.1};	KEKE-like motif-containing transcription regulator (Rlr1)/suppressor of sin4	GO:0016607,nuclear speck; GO:0005634,nucleus; GO:0000347,THO complex; GO:0000445,THO complex part of transcription export complex; GO:0003729,mRNA binding; GO:0003723,RNA binding; GO:1990428,miRNA transport; GO:0006406,mRNA export from nucleus; GO:0006397,mRNA processing; GO:0035196,production of miRNAs involved in gene silencing by miRNA; GO:0008380,RNA splicing	THO complex subunit 2 N-terminus
Cluster-9600.29473	14.34	13.87	16.01	0	0.19	0	291.06	307.51	289.96	0	3.97	0	-7.72026	3.64757e-23	1.77296e-20	down	K13463 coronatine-insensitive protein 1 | (RefSeq) coronatine-insensitive protein 1-like (A)	PREDICTED: histone deacetylase HDT1 [Vitis vinifera]	HDT1_SOLCH RecName: Full=Histone deacetylase HDT1; AltName: Full=Histone deacetylase 2a; Short=HD2a; AltName: Full=ScHD2a;	F6HKH5_VITVI SubName: Full=Uncharacterized protein {ECO:0000313|EMBL:CCB55397.1};	--	GO:0005730,nucleolus; GO:0016787,hydrolase activity; GO:0046872,metal ion binding; GO:0003676,nucleic acid binding; GO:0016569,covalent chromatin modification; GO:0006355,regulation of transcription, DNA-templated; GO:0006351,transcription, DNA-templated	Zinc-finger double-stranded RNA-binding
Cluster-9600.34111	18.21	34.67	45.57	0	0.33	0.09	619.58	1282.88	1377.44	0	11.48	3.35	-7.84284	5.82909e-23	2.80185e-20	down	K01772 protoporphyrin/coproporphyrin ferrochelatase [EC:4.99.1.1 4.99.1.9] | (RefSeq) ferrochelatase-2, chloroplastic (A)	PREDICTED: ferrochelatase-2, chloroplastic [Vitis vinifera]	HEMH2_ORYSJ RecName: Full=Ferrochelatase-2, chloroplastic; EC=4.99.1.1; AltName: Full=Ferrochelatase II; AltName: Full=Heme synthase 2; AltName: Full=Protoheme ferro-lyase 2; Flags: Precursor;	D7SWL7_VITVI RecName: Full=Ferrochelatase {ECO:0000256|RuleBase:RU000607}; EC=4.99.1.1 {ECO:0000256|RuleBase:RU000607};	Protoheme ferro-lyase (ferrochelatase)	GO:0009507,chloroplast; GO:0005739,mitochondrion; GO:0004325,ferrochelatase activity; GO:0006783,heme biosynthetic process	Ferrochelatase
Cluster-9600.60892	19.18	24.14	25.88	0	0	0	610.82	836.13	732.17	0	0	0	-11.8518	6.04091e-23	2.87176e-20	down	K00858 NAD+ kinase [EC:2.7.1.23] | (RefSeq) putative NAD kinase 3 isoform X1 (A)	PREDICTED: protein RETICULATA-RELATED 4, chloroplastic [Vitis vinifera]	RER4_ARATH RecName: Full=Protein RETICULATA-RELATED 4, chloroplastic {ECO:0000303|PubMed:23596191}; Flags: Precursor;	F6HBE7_VITVI SubName: Full=Uncharacterized protein {ECO:0000313|EMBL:CCB49546.1};	--	GO:0009507,chloroplast; GO:0009941,chloroplast envelope; GO:0009706,chloroplast inner membrane; GO:0016021,integral component of membrane; GO:0005739,mitochondrion; GO:0009536,plastid; GO:0007275,multicellular organism development	Protein RETICULATA-related
Cluster-9600.35579	6.18	13.69	18.98	0	0	0	658.54	1580.35	1790.81	0	0	0	-12.7473	6.43125e-23	3.02408e-20	down	K11718 UDP-glucose:glycoprotein glucosyltransferase [EC:2.4.1.-] | (RefSeq) UDP-glucose:glycoprotein glucosyltransferase (A)	PREDICTED: UDP-glucose:glycoprotein glucosyltransferase isoform X1 [Vitis vinifera]	UGGG_ARATH RecName: Full=UDP-glucose:glycoprotein glucosyltransferase; EC=2.4.1.-; AltName: Full=EMS-mutagenized BRI1 suppressor 1; AltName: Full=Protein PRIORITY IN SWEET LIFE 2; Flags: Precursor;	F6H932_VITVI SubName: Full=Uncharacterized protein {ECO:0000313|EMBL:CCB48673.1};	UDP-glucose:glycoprotein glucosyltransferase	GO:0005783,endoplasmic reticulum; GO:0005788,endoplasmic reticulum lumen; GO:0003980,UDP-glucose:glycoprotein glucosyltransferase activity; GO:0051082,unfolded protein binding; GO:0051084,'de novo' posttranslational protein folding; GO:0046283,anthocyanin-containing compound metabolic process; GO:0010204,defense response signaling pathway, resistance gene-independent; GO:0030968,endoplasmic retic…	UDP-glucose:Glycoprotein Glucosyltransferase
Cluster-9600.37778	0	0	0	45.41	62.75	52.94	0	0	0	481.55	817.96	702.76	11.8946	6.80217e-23	3.16411e-20	up	K07953 GTP-binding protein SAR1 [EC:3.6.5.-] | (RefSeq) GTP-binding protein SAR1A (A)	PREDICTED: GTP-binding protein SAR1A [Ziziphus jujuba]	SAR1A_ARATH RecName: Full=GTP-binding protein SAR1A;	A0A1U8AL21_NELNU SubName: Full=GTP-binding protein SAR1A {ECO:0000313|RefSeq:XP_010268019.1};	Vesicle coat complex COPII, GTPase subunit SAR1	GO:0005783,endoplasmic reticulum; GO:0005794,Golgi apparatus; GO:0005886,plasma membrane; GO:0005525,GTP binding; GO:0006886,intracellular protein transport; GO:0016192,vesicle-mediated transport	ADP-ribosylation factor family
Cluster-9600.53273	0	0	0	44.57	51.14	48.47	0	0	0	478.57	674.83	651.33	11.7522	7.83458e-23	3.60557e-20	up	--	hypothetical protein VITISV_027707 [Vitis vinifera]	LTPG1_ARATH RecName: Full=Non-specific lipid transfer protein GPI-anchored 1; Short=AtLTPG-1; Short=Protein LTP-GPI-ANCHORED 1; Flags: Precursor;	A5AQG3_VITVI SubName: Full=Uncharacterized protein {ECO:0000313|EMBL:CAN67019.1};	--	GO:0031225,anchored component of membrane; GO:0046658,anchored component of plasma membrane; GO:0005783,endoplasmic reticulum; GO:0005576,extracellular region; GO:0005794,Golgi apparatus; GO:0009505,plant-type cell wall; GO:0005886,plasma membrane; GO:0008289,lipid binding; GO:0042335,cuticle development; GO:0050832,defense response to fungus; GO:0006869,lipid transport	Probable lipid transfer
Cluster-9600.9614	0.13	0.09	0.31	7.52	8.14	6.61	2.94	2.24	5.99	138.02	182.55	151.18	5.50202	8.15466e-23	3.71337e-20	up	--	unnamed protein product, partial [Vitis vinifera]	--	F6HV73_VITVI SubName: Full=Uncharacterized protein {ECO:0000313|EMBL:CCB58591.1};	--	--	Domain of unknown function (DUF569)
Cluster-9600.32350	0	0	0	3.52	9.92	9.29	0	0	0	469.06	1601.3	1535.4	12.6985	1.04414e-22	4.70514e-20	up	--	PREDICTED: protein lava lamp isoform X5 [Vitis vinifera]	--	F6HUV7_VITVI SubName: Full=Uncharacterized protein {ECO:0000313|EMBL:CCB58475.1};	--	--	--
Cluster-9600.29018	0	0.09	0.52	68.07	78.46	67.94	0	3.33	15.39	1899.52	2667.27	2359.22	8.61131	1.05857e-22	4.72098e-20	up	K02358 elongation factor Tu | (RefSeq) uncharacterized protein LOC103721475 isoform X1 (A)	hypothetical protein VITISV_039388 [Vitis vinifera]	--	A5C5K2_VITVI SubName: Full=Uncharacterized protein {ECO:0000313|EMBL:CAN68669.1};	--	GO:0003676,nucleic acid binding; GO:0015074,DNA integration	Retrotransposon gag protein
Cluster-9600.19758	4.13	4.77	6.14	28.22	21.97	23.85	83.76	105.84	111.25	481.57	458.37	507.67	2.36285	1.17529e-22	5.18548e-20	up	K18875 enhanced disease susceptibility 1 protein | (RefSeq) EDS1; enhanced disease susceptibility 1 (A)	hypothetical protein VITISV_021049 [Vitis vinifera]	EDS1L_ARATH RecName: Full=Protein EDS1L {ECO:0000305}; AltName: Full=Enhanced disease susceptibility 1-like;	A5AX56_VITVI SubName: Full=Uncharacterized protein {ECO:0000313|EMBL:CAN73888.1};	--	GO:0005783,endoplasmic reticulum; GO:0005634,nucleus; GO:0016787,hydrolase activity; GO:0006952,defense response; GO:0006629,lipid metabolic process	Lipase (class 3)
Cluster-9600.45431	0	0	0	9.52	10.61	11.35	0	0	0	456.02	617.84	675.99	11.7044	1.19032e-22	5.18548e-20	up	K14486 auxin response factor | (RefSeq) auxin response factor 1-like isoform X1 (A)	PREDICTED: auxin response factor 2 [Vitis vinifera]	ARF2A_SOLLC RecName: Full=Auxin response factor 2A {ECO:0000303|PubMed:26716451, ECO:0000303|PubMed:26959229}; Short=SlARF2A {ECO:0000303|PubMed:26716451};	F6HWQ3_VITVI RecName: Full=Auxin response factor {ECO:0000256|RuleBase:RU004561};	--	GO:0005634,nucleus; GO:0003677,DNA binding; GO:0046982,protein heterodimerization activity; GO:0042803,protein homodimerization activity; GO:0009734,auxin-activated signaling pathway; GO:0009835,fruit ripening; GO:0009836,fruit ripening, climacteric; GO:0009911,positive regulation of flower development; GO:0006355,regulation of transcription, DNA-templated; GO:0006351,transcription, DNA-templated	Auxin response factor
Cluster-9600.26645	9.91	11.07	15.32	1.41	1.03	0.86	267.58	325.65	368.01	31.97	28.57	24.18	-3.40218	1.19868e-22	5.18548e-20	down	K22846 S-sulfo-L-cysteine synthase (O-acetyl-L-serine-dependent) [EC:2.5.1.144] | (RefSeq) cysteine synthase (A)	PREDICTED: cysteine synthase [Vitis vinifera]	CYSK4_ARATH RecName: Full=Probable S-sulfocysteine synthase, chloroplastic; EC=2.5.1.47; AltName: Full=Beta-substituted Ala synthase 5;1; Short=ARAth-Bsas5;1; AltName: Full=CS26; AltName: Full=O-acetylserine sulfhydrylase; Flags: Precursor;	D7TL13_VITVI RecName: Full=Cysteine synthase {ECO:0000256|RuleBase:RU003985}; EC=2.5.1.47 {ECO:0000256|RuleBase:RU003985};	Cystathionine beta-synthase and related enzymes	GO:0009507,chloroplast; GO:0009543,chloroplast thylakoid lumen; GO:0031977,thylakoid lumen; GO:0004124,cysteine synthase activity; GO:0030170,pyridoxal phosphate binding; GO:0016740,transferase activity; GO:0006535,cysteine biosynthetic process from serine; GO:0015979,photosynthesis; GO:0009643,photosynthetic acclimation; GO:0010310,regulation of hydrogen peroxide metabolic process; GO:0090322,re…	Pyridoxal-phosphate dependent enzyme
Cluster-9600.34288	0.01	0	0	19.05	18.67	20.98	0.53	0	0	892.68	1063.09	1221.21	11.6097	1.60562e-22	6.87712e-20	up	--	PREDICTED: uncharacterized protein LOC100262230 [Vitis vinifera]	ALIS3_ARATH RecName: Full=ALA-interacting subunit 3; Short=AtALIS3;	F6H9T9_VITVI SubName: Full=Uncharacterized protein {ECO:0000313|EMBL:CCB48982.1};	--	GO:0005789,endoplasmic reticulum membrane; GO:0000139,Golgi membrane; GO:0016021,integral component of membrane; GO:0031902,late endosome membrane	LEM3 (ligand-effect modulator 3) family / CDC50 family
Cluster-9600.35739	36.95	28.67	35.95	0	0	0	750.02	635.75	651.03	0	0	0	-11.7657	1.84592e-22	7.82886e-20	down	K01507 inorganic pyrophosphatase [EC:3.6.1.1] | (RefSeq) soluble inorganic pyrophosphatase 6, chloroplastic-like isoform X1 (A)	soluble inorganic pyrophosphatase 6, chloroplastic-like isoform X1 [Hevea brasiliensis]	IPYR6_ARATH RecName: Full=Soluble inorganic pyrophosphatase 6, chloroplastic {ECO:0000303|PubMed:15135060}; EC=3.6.1.1 {ECO:0000269|PubMed:15135060}; AltName: Full=Inorganic pyrophosphatase 6; AltName: Full=Pyrophosphate phospho-hydrolase 6 {ECO:0000303|PubMed:15135060}; Short=PPase 6 {ECO:0000303|PubMed:15135060}; Flags: Precursor;	A0A291NMR6_HEVBR SubName: Full=Soluble inorganic pyrophosphatase 7 {ECO:0000313|EMBL:ATJ00691.1};	Inorganic pyrophosphatase/Nucleosome remodeling factor, subunit NURF38	GO:0009507,chloroplast; GO:0009941,chloroplast envelope; GO:0009570,chloroplast stroma; GO:0009536,plastid; GO:0009579,thylakoid; GO:0004427,inorganic diphosphatase activity; GO:0000287,magnesium ion binding; GO:0042742,defense response to bacterium; GO:0006796,phosphate-containing compound metabolic process; GO:0046686,response to cadmium ion; GO:0009651,response to salt stress	Inorganic pyrophosphatase
Cluster-9600.5164	0.13	0	0	12.55	16.74	18.8	3.36	0	0	269.17	438.09	502.13	8.71471	2.01015e-22	8.44262e-20	up	K20858 calcium uniporter protein, mitochondrial | (RefSeq) calcium uniporter protein 4, mitochondrial (A)	PREDICTED: calcium uniporter protein 4, mitochondrial [Vitis vinifera]	MCU2_ARATH RecName: Full=Calcium uniporter protein 2, mitochondrial; Flags: Precursor;	A5BKW6_VITVI SubName: Full=Uncharacterized protein {ECO:0000313|EMBL:CAN61497.1};	Uncharacterized conserved protein	GO:0016021,integral component of membrane; GO:0005743,mitochondrial inner membrane; GO:0005262,calcium channel activity; GO:0015292,uniporter activity	Mitochondrial calcium uniporter
Cluster-9600.10544	10.55	10.53	11.36	0	0	0	606.85	656.83	578.59	0	0	0	-11.6129	2.10511e-22	8.75644e-20	down	K13459 disease resistance protein RPS2 | (RefSeq) disease resistance protein RPS2 (A)	PREDICTED: disease resistance protein RPS2 [Vitis vinifera]	DRL27_ARATH RecName: Full=Disease resistance protein At4g27190;	D7TGQ6_VITVI SubName: Full=Uncharacterized protein {ECO:0000313|EMBL:CBI29678.3};	Apoptotic ATPase	GO:0005886,plasma membrane; GO:0043531,ADP binding; GO:0005524,ATP binding; GO:0006952,defense response; GO:0007165,signal transduction	NB-ARC domain
Cluster-9600.29033	1.57	1.55	0.81	14.46	13.24	18.44	23.11	24.93	10.63	179.12	201.11	285.55	3.58683	3.01385e-22	1.24171e-19	up	K14834 nucleolar complex protein 3 | (RefSeq) nucleolar complex protein 3 homolog (A)	PREDICTED: nucleolar complex protein 3 homolog [Vitis vinifera]	--	F6H9Y0_VITVI SubName: Full=Uncharacterized protein {ECO:0000313|EMBL:CCB49024.1};	Protein involved in the nuclear export of pre-ribosomes	GO:0005634,nucleus; GO:0003682,chromatin binding	CBF/Mak21 family
Cluster-9600.22402	0	0	0	20.75	26.04	28.62	0	0	0	406.31	622.68	698.28	11.6756	3.60921e-22	1.47297e-19	up	K13176 THO complex subunit 7 | (RefSeq) THO complex subunit 7A (A)	unnamed protein product, partial [Vitis vinifera]	THO7A_ARATH RecName: Full=THO complex subunit 7A; AltName: Full=THO complex subunit 7; Short=AtTHO7;	D7T1C3_VITVI SubName: Full=Uncharacterized protein {ECO:0000313|EMBL:CBI24303.3};	Uncharacterized conserved protein	GO:0000781,chromosome, telomeric region; GO:0000347,THO complex; GO:0000445,THO complex part of transcription export complex; GO:0003723,RNA binding; GO:0006406,mRNA export from nucleus; GO:0006397,mRNA processing; GO:0008380,RNA splicing	Tho complex subunit 7
Cluster-9600.27699	0.46	0.19	0	24.72	40.18	27.23	11.95	5.33	0	541.14	1073.27	742.52	7.19522	4.63899e-22	1.87554e-19	up	K22683 aspartyl protease family protein [EC:3.4.23.-] | (RefSeq) aspartyl protease family protein 2 (A)	PREDICTED: aspartyl protease family protein At5g10770 [Vitis vinifera]	ASPA_ARATH RecName: Full=Aspartyl protease family protein At5g10770; EC=3.4.23.- {ECO:0000305}; Flags: Precursor;	D7SV80_VITVI SubName: Full=Uncharacterized protein {ECO:0000313|EMBL:CBI21179.3};	Aspartyl protease	GO:0031225,anchored component of membrane; GO:0005886,plasma membrane; GO:0004190,aspartic-type endopeptidase activity; GO:0030163,protein catabolic process; GO:0006508,proteolysis	Xylanase inhibitor N-terminal
Cluster-9600.64230	0	0	0	24.63	35.54	37.61	0	0	0	390.31	689.1	743.76	11.746	5.14059e-22	2.05909e-19	up	K02636 cytochrome b6-f complex iron-sulfur subunit [EC:7.1.1.6] | (RefSeq) cytochrome b6-f complex iron-sulfur subunit, chloroplastic (A)	PREDICTED: cytochrome b6-f complex iron-sulfur subunit, chloroplastic isoform X1 [Vitis vinifera]	UCRIB_TOBAC RecName: Full=Cytochrome b6-f complex iron-sulfur subunit 2, chloroplastic; EC=1.10.9.1; AltName: Full=Plastohydroquinone:plastocyanin oxidoreductase iron-sulfur protein 2; AltName: Full=Rieske iron-sulfur protein 2; Short=ISP 2; Short=RISP 2; Flags: Precursor;	F6GXR5_VITVI RecName: Full=Cytochrome b6-f complex iron-sulfur subunit {ECO:0000256|RuleBase:RU004496}; EC=1.10.9.1 {ECO:0000256|RuleBase:RU004496};	Ubiquinol cytochrome c reductase, subunit RIP1	GO:0009535,chloroplast thylakoid membrane; GO:0016021,integral component of membrane; GO:0051537,2 iron, 2 sulfur cluster binding; GO:0045158,electron transporter, transferring electrons within cytochrome b6/f complex of photosystem II activity; GO:0046872,metal ion binding; GO:0009496,plastoquinol--plastocyanin reductase activity; GO:0015979,photosynthesis	Cytochrome B6-F complex Fe-S subunit
Cluster-9600.51302	0	0	0	9.35	13.98	17.74	0	0	0	400.5	727.98	944.1	11.9201	5.5282e-22	2.19404e-19	up	K14834 nucleolar complex protein 3 | (RefSeq) nucleolar complex protein 3 homolog (A)	PREDICTED: nucleolar complex protein 3 homolog [Vitis vinifera]	--	F6H9Y0_VITVI SubName: Full=Uncharacterized protein {ECO:0000313|EMBL:CCB49024.1};	Protein involved in the nuclear export of pre-ribosomes	GO:0005634,nucleus; GO:0003682,chromatin binding	Nucleolar complex-associated protein
Cluster-9600.21429	36.13	57.24	52.47	6.56	5.81	3.64	1110.69	1914.97	1433.96	169.23	182.88	116.95	-3.12248	5.69073e-22	2.23801e-19	down	K16871 4-aminobutyrate---pyruvate transaminase [EC:2.6.1.96] | (RefSeq) gamma aminobutyrate transaminase 1, mitochondrial (A)	PREDICTED: gamma aminobutyrate transaminase 1, mitochondrial [Vitis vinifera]	GATP1_SOLLC RecName: Full=Gamma aminobutyrate transaminase 1, mitochondrial; AltName: Full=Gamma-aminobutyrate transaminase isozyme 1; Short=LeGABA-TP1; Short=SlGABA-T1; EC=2.6.1.96; Flags: Precursor;	F6HTM6_VITVI SubName: Full=Uncharacterized protein {ECO:0000313|EMBL:CCB58036.1};	Alanine-glyoxylate aminotransferase AGT2	GO:0005739,mitochondrion; GO:0034387,4-aminobutyrate:pyruvate transaminase activity; GO:0102351,gamma-aminobutyrate transaminase (glyoxylate dependent) activity; GO:0030170,pyridoxal phosphate binding	Aminotransferase class-III
Cluster-9600.33564	17.45	21.18	17.98	42.92	50.09	51.88	380.6	504.3	349.5	786.74	1121.85	1185.62	1.40959	5.90456e-22	2.30118e-19	up	K04565 superoxide dismutase, Cu-Zn family [EC:1.15.1.1] | (RefSeq) CSD1; superoxide dismutase [Cu-Zn] (A)	PREDICTED: superoxide dismutase [Cu-Zn]	SODC_ANACO RecName: Full=Superoxide dismutase [Cu-Zn]; EC=1.15.1.1;	K4HPL8_VITVI RecName: Full=Superoxide dismutase [Cu-Zn] {ECO:0000256|RuleBase:RU000393}; EC=1.15.1.1 {ECO:0000256|RuleBase:RU000393};	Cu2+/Zn2+ superoxide dismutase SOD1	GO:0005737,cytoplasm; GO:0046872,metal ion binding; GO:0004784,superoxide dismutase activity	Copper/zinc superoxide dismutase (SODC)
Cluster-9600.69488	4.32	7.42	9.81	0	0.03	0.08	213.95	398.54	430.65	0	1.58	3.89	-7.39208	6.38922e-22	2.46784e-19	down	K21437 ankyrin repeat domain-containing protein 13 | (RefSeq) ankyrin repeat domain-containing protein 13C (A)	hypothetical protein VITISV_015320 [Vitis vinifera]	--	A5ARQ5_VITVI SubName: Full=Uncharacterized protein {ECO:0000313|EMBL:CAN80381.1};	Ankyrin repeat protein	--	GPCR-chaperone
Cluster-9600.9302	5.81	5.58	6.27	0.15	0	0.15	212.26	221.84	203.44	4.68	0	5.58	-5.76197	6.61544e-22	2.5326e-19	down	--	--	--	--	--	--	--
Cluster-9600.57109	11.54	21.17	22.75	0.74	0.87	0.4	206.06	413.52	362.91	11.09	16	7.48	-4.74925	7.06648e-22	2.68154e-19	down	K22904 presqualene diphosphate phosphatase [EC:3.1.3.-] | (RefSeq) probable lipid phosphate phosphatase beta (A)	hypothetical protein VITISV_016998 [Vitis vinifera]	LPPB_ARATH RecName: Full=Probable lipid phosphate phosphatase beta; Short=AtLPPB; EC=3.1.3.-; AltName: Full=Phosphatidic acid phosphatase beta;	A5AFA2_VITVI SubName: Full=Uncharacterized protein {ECO:0000313|EMBL:CAN64505.1};	Uncharacterized conserved protein containing PAP2 domain	GO:0016021,integral component of membrane; GO:0016787,hydrolase activity	--
Cluster-9600.25670	24.97	30.41	60.02	0	0	0	632.17	839.06	1352.43	0	0	0	-12.2537	7.74602e-22	2.91385e-19	down	K00655 1-acyl-sn-glycerol-3-phosphate acyltransferase [EC:2.3.1.51] | (RefSeq) uncharacterized protein LOC105166581 (A)	PREDICTED: multiple organellar RNA editing factor 1, mitochondrial [Vitis vinifera]	MORF1_ARATH RecName: Full=Multiple organellar RNA editing factor 1, mitochondrial {ECO:0000305}; AltName: Full=RNA editing-interacting protein 8 {ECO:0000303|PubMed:23818871}; Flags: Precursor;	F6HK80_VITVI SubName: Full=Uncharacterized protein {ECO:0000313|EMBL:CCB55083.1};	--	GO:0009507,chloroplast; GO:0005739,mitochondrion; GO:1900865,chloroplast RNA modification; GO:1900864,mitochondrial RNA modification; GO:0006397,mRNA processing	--
Cluster-9600.38717	0	0	0	5.36	10.05	9.49	0	0	0	380.4	865.54	835.68	11.9269	7.98592e-22	2.9782e-19	up	K10581 ubiquitin-conjugating enzyme E2 O [EC:2.3.2.24] | (RefSeq) probable ubiquitin-conjugating enzyme E2 24 (A)	PREDICTED: probable ubiquitin-conjugating enzyme E2 24 [Vitis vinifera]	UBC24_ARATH RecName: Full=Probable ubiquitin-conjugating enzyme E2 24 {ECO:0000303|PubMed:16339806}; EC=2.3.2.23 {ECO:0000305}; AltName: Full=AtPHO2 {ECO:0000303|PubMed:16679424}; AltName: Full=E2 ubiquitin-conjugating enzyme 24 {ECO:0000303|PubMed:16339806}; AltName: Full=Ubiquitin carrier protein 24 {ECO:0000303|PubMed:16339806}; AltName: Full=Ubiquitin-protein ligase 24 {ECO:0000303|PubMed:163…	D7T0D7_VITVI SubName: Full=Uncharacterized protein {ECO:0000313|EMBL:CBI23966.3};	Ubiquitin-conjugating enzyme	GO:0005783,endoplasmic reticulum; GO:0005789,endoplasmic reticulum membrane; GO:0005794,Golgi apparatus; GO:0000139,Golgi membrane; GO:0005524,ATP binding; GO:0016874,ligase activity; GO:0061630,ubiquitin protein ligase activity; GO:0031625,ubiquitin protein ligase binding; GO:0044257,cellular protein catabolic process; GO:0016036,cellular response to phosphate starvation; GO:0055062,phosphate io…	Ubiquitin-conjugating enzyme
Cluster-9600.21131	35.64	47.98	57.27	0	0	0	482.5	713.2	695.09	0	0	0	-11.6505	1.28095e-21	4.73623e-19	down	--	PREDICTED: thylakoid lumenal 17.4 kDa protein, chloroplastic [Vitis vinifera]	TL17_ARATH RecName: Full=Thylakoid lumenal 17.4 kDa protein, chloroplastic {ECO:0000303|PubMed:9654141}; AltName: Full=P17.4 {ECO:0000303|PubMed:9654141}; Flags: Precursor;	E0CV77_VITVI SubName: Full=Uncharacterized protein {ECO:0000313|EMBL:CBI23038.3};	--	GO:0009543,chloroplast thylakoid lumen	Pentapeptide repeats (8 copies)
Cluster-9600.48489	19.7	16.27	22.94	1.7	2.06	2.05	176.92	161.75	186.18	12.9	19.29	19.58	-3.26922	1.40552e-21	5.15278e-19	down	--	PREDICTED: UPF0481 protein At3g47200-like [Vitis vinifera]	Y3720_ARATH RecName: Full=UPF0481 protein At3g47200;	A5BW85_VITVI SubName: Full=Uncharacterized protein {ECO:0000313|EMBL:CAN79378.1};	--	GO:0016021,integral component of membrane; GO:0005886,plasma membrane	Plant protein of unknown function
Cluster-9600.22519	0	0	0	20.98	25.07	25.14	0	0	0	368.06	537.68	550.21	11.4371	1.49016e-21	5.41716e-19	up	--	unnamed protein product, partial [Vitis vinifera]	--	D7SXG4_VITVI SubName: Full=Uncharacterized protein {ECO:0000313|EMBL:CBI22261.3};	--	GO:0016021,integral component of membrane	--
Cluster-9600.35547	0	0	0	7.86	13.55	14.42	0	0	0	349.4	732.18	796.71	11.7778	2.13384e-21	7.69249e-19	up	K23025 H+-translocating diphosphatase [EC:7.1.3.1] | (RefSeq) pyrophosphate-energized membrane proton pump 3 (A)	PREDICTED: pyrophosphate-energized membrane proton pump 3 isoform X1 [Vitis vinifera]	AVP2_ARATH RecName: Full=Pyrophosphate-energized membrane proton pump 2; EC=3.6.1.1; AltName: Full=AVP1-like protein 1; AltName: Full=Pyrophosphate-energized inorganic pyrophosphatase 2; Short=H(+)-PPase 2; AltName: Full=Vacuolar proton pyrophosphatase 2;	D7SS21_VITVI SubName: Full=Uncharacterized protein {ECO:0000313|EMBL:CBI18453.3};	--	GO:0005768,endosome; GO:0005794,Golgi apparatus; GO:0000139,Golgi membrane; GO:0016021,integral component of membrane; GO:0005802,trans-Golgi network; GO:0005773,vacuole; GO:0009678,hydrogen-translocating pyrophosphatase activity; GO:0004427,inorganic diphosphatase activity; GO:0046872,metal ion binding; GO:0015992,NA	Inorganic H+ pyrophosphatase
Cluster-9600.27365	23.62	58.48	35.16	0	0	0	526.49	1422.24	698.39	0	0	0	-12.0972	2.30287e-21	8.23322e-19	down	K11275 histone H1/5 | (RefSeq) histone H1 (A)	PREDICTED: histone H1 [Vitis vinifera]	H1_SOLPN RecName: Full=Histone H1;	D7SP18_VITVI SubName: Full=Uncharacterized protein {ECO:0000313|EMBL:CBI17397.3};	--	GO:0000786,nucleosome; GO:0005634,nucleus; GO:0003677,DNA binding; GO:0006334,nucleosome assembly	linker histone H1 and H5 family
Cluster-9600.36173	12.61	8.26	13.08	64.8	54.58	54.74	274.41	196.01	253.68	1184.6	1218.97	1247.5	2.41658	2.4279e-21	8.60909e-19	up	K02183 calmodulin | (RefSeq) calmodulin-7 (A)	PREDICTED: calmodulin-2 [Oryza brachyantha]	CALM2_ORYSI RecName: Full=Calmodulin-2; Short=CaM-2;	A0A0V0HAA0_SOLCH SubName: Full=Putative ovule protein {ECO:0000313|EMBL:JAP17388.1};	Calmodulin and related proteins (EF-Hand superfamily)	GO:0005509,calcium ion binding	EF hand
Cluster-9600.35466	0	0	0	19.75	11.2	15.48	0	0	0	635.27	438.64	619.23	11.6958	3.97272e-21	1.39724e-18	up	K00789 S-adenosylmethionine synthetase [EC:2.5.1.6] | (RefSeq) METK2; S-adenosylmethionine synthetase 2 (A)	PREDICTED: S-adenosylmethionine synthase 2 [Vitis vinifera]	METK2_VITVI RecName: Full=S-adenosylmethionine synthase 2; Short=AdoMet synthase 2; EC=2.5.1.6 {ECO:0000250|UniProtKB:Q96551}; AltName: Full=Methionine adenosyltransferase 2; Short=MAT 2;	A0A059B5H9_EUCGR RecName: Full=S-adenosylmethionine synthase {ECO:0000256|RuleBase:RU000541}; EC=2.5.1.6 {ECO:0000256|RuleBase:RU000541};	S-adenosylmethionine synthetase	GO:0005829,cytosol; GO:0005524,ATP binding; GO:0046872,metal ion binding; GO:0004478,methionine adenosyltransferase activity; GO:0006730,one-carbon metabolic process; GO:0006556,S-adenosylmethionine biosynthetic process	S-adenosylmethionine synthetase, C-terminal domain
Cluster-9600.25525	0	0	0	13.23	14.45	9.5	0	0	0	485.38	645.34	433.6	11.5655	4.15415e-21	1.44926e-18	up	K01756 adenylosuccinate lyase [EC:4.3.2.2] | (RefSeq) adenylosuccinate lyase (A)	PREDICTED: uncharacterized protein LOC100249654 [Vitis vinifera]	--	D7TMH4_VITVI RecName: Full=Adenylosuccinate lyase {ECO:0000256|RuleBase:RU361172}; Short=ASL {ECO:0000256|RuleBase:RU361172}; EC=4.3.2.2 {ECO:0000256|RuleBase:RU361172}; AltName: Full=Adenylosuccinase {ECO:0000256|RuleBase:RU361172};	Adenylosuccinate lyase	GO:0070626,(S)-2-(5-amino-1-(5-phospho-D-ribosyl)imidazole-4-carboxamido)succinate AMP-lyase (fumarate-forming) activity; GO:0004018,N6-(1,2-dicarboxyethyl)AMP AMP-lyase (fumarate-forming) activity; GO:0044208,'de novo' AMP biosynthetic process; GO:0006189,'de novo' IMP biosynthetic process	Lyase
Cluster-9600.35676	0.58	0.57	0.8	6.5	11.25	6.65	21.2	22.82	26.21	200.57	422.29	254.95	3.71343	4.74167e-21	1.641e-18	up	K14016 ubiquitin fusion degradation protein 1 | (RefSeq) ubiquitin fusion degradation protein 1 homolog (A)	PREDICTED: uncharacterized protein LOC100246609 [Vitis vinifera]	--	F6HID7_VITVI SubName: Full=Uncharacterized protein {ECO:0000313|EMBL:CCB51983.1};	Ubiquitin fusion-degradation protein	GO:0046872,metal ion binding; GO:0006511,ubiquitin-dependent protein catabolic process	Ubiquitin fusion degradation protein UFD1
Cluster-9600.14405	20.74	54.62	63.07	0	0	0	446.28	1282.67	1209.6	0	0	0	-12.2808	4.88369e-21	1.67673e-18	down	K17873 11-oxo-beta-amyrin 30-oxidase [EC:1.14.14.115] | (RefSeq) 11-oxo-beta-amyrin 30-oxidase-like (A)	PREDICTED: cytochrome P450 CYP72A219 isoform X1 [Vitis vinifera]	C7A29_PANGI RecName: Full=Cytochrome P450 CYP72A219; EC=1.14.-.-; AltName: Full=Cytochrome P450 CYP72A129;	F6I503_VITVI SubName: Full=Uncharacterized protein {ECO:0000313|EMBL:CCB62098.1};	Cytochrome P450 CYP4/CYP19/CYP26 subfamilies	GO:0016021,integral component of membrane; GO:0020037,heme binding; GO:0005506,iron ion binding; GO:0004497,monooxygenase activity; GO:0016705,oxidoreductase activity, acting on paired donors, with incorporation or reduction of molecular oxygen	Cytochrome P450
Cluster-9600.21044	13.21	13.96	24.29	0	0.1	0	390.7	449.29	638.58	0	3.06	0	-8.88991	5.20817e-21	1.77406e-18	down	K03233 elongation factor 1-gamma | (RefSeq) elongation factor 1-gamma (A)	PREDICTED: elongation factor 1-gamma [Vitis vinifera]	EF1G_PRUAV RecName: Full=Elongation factor 1-gamma; Short=EF-1-gamma; AltName: Full=eEF-1B gamma;	F6I455_VITVI SubName: Full=Uncharacterized protein {ECO:0000313|EMBL:CCB61635.1};	Translation elongation factor EF-1 gamma	GO:0003746,translation elongation factor activity	Elongation factor 1 gamma, conserved domain
Cluster-9600.36257	2.03	2.46	3.43	11.72	12.54	13.36	63.66	84.08	95.61	308.85	402.69	438.15	2.30854	6.27887e-21	2.12206e-18	up	--	PREDICTED: immune-associated nucleotide-binding protein 9 [Vitis vinifera]	IAN9_ARATH RecName: Full=Immune-associated nucleotide-binding protein 9 {ECO:0000303|PubMed:17723251}; Short=AtIAN9 {ECO:0000303|PubMed:17723251}; AltName: Full=AIG1-like protein {ECO:0000305};	D7U934_VITVI SubName: Full=Uncharacterized protein {ECO:0000313|EMBL:CBI39248.3};	--	GO:0005525,GTP binding	AIG1 family
Cluster-9600.51657	7.69	15.72	20.19	0	0	0	433.71	961.97	1009.42	0	0	0	-11.9988	6.65415e-21	2.23146e-18	down	K13457 disease resistance protein RPM1 | (RefSeq) disease resistance protein RPM1-like (A)	hypothetical protein VITISV_021018 [Vitis vinifera]	POLR1_ARATH RecName: Full=Retrovirus-related Pol polyprotein from transposon RE1; AltName: Full=Retro element 1 {ECO:0000303|PubMed:10689195}; Short=AtRE1 {ECO:0000303|PubMed:10689195}; Includes: RecName: Full=Protease RE1; EC=3.4.23.-; Includes: RecName: Full=Reverse transcriptase RE1; EC=2.7.7.49; Includes: RecName: Full=Endonuclease RE1;	A5ANL3_VITVI SubName: Full=Uncharacterized protein {ECO:0000313|EMBL:CAN71505.1};	FOG: Transposon-encoded proteins with TYA, reverse transcriptase, integrase domains in various combinations	GO:0004190,aspartic-type endopeptidase activity; GO:0004519,endonuclease activity; GO:0046872,metal ion binding; GO:0003676,nucleic acid binding; GO:0003964,RNA-directed DNA polymerase activity; GO:0015074,DNA integration; GO:0006310,DNA recombination	--
Cluster-9600.40244	11.09	9.18	9.03	30.34	41.18	36.09	300.83	271.17	217.97	690.98	1144.09	1023.63	1.92722	9.59804e-21	3.19393e-18	up	K01213 galacturan 1,4-alpha-galacturonidase [EC:3.2.1.67] | (RefSeq) exopolygalacturonase-like (A)	hypothetical protein VITISV_009604 [Vitis vinifera]	--	A5C200_VITVI SubName: Full=Uncharacterized protein {ECO:0000313|EMBL:CAN83835.1};	FOG: PPR repeat	--	--
Cluster-9600.26468	10.13	17.98	16.28	0	0.09	0	297.39	574.62	424.81	0	2.69	0	-8.66519	1.06042e-20	3.50182e-18	down	K04569 copper chaperone for superoxide dismutase | (RefSeq) CCS; copper chaperone for superoxide dismutase, chloroplastic/cytosolic (A)	PREDICTED: copper chaperone for superoxide dismutase, chloroplastic/cytosolic [Vitis vinifera]	CCS_ARATH RecName: Full=Copper chaperone for superoxide dismutase, chloroplastic/cytosolic; Short=AtCCS; AltName: Full=Superoxide dismutase copper chaperone; Flags: Precursor;	K4HPH0_VITVI SubName: Full=Cu/Zn-superoxide dismutase copper chaperone {ECO:0000313|EMBL:AFU52882.1};	Copper chaperone for superoxide dismutase	GO:0009507,chloroplast; GO:0009570,chloroplast stroma; GO:0005829,cytosol; GO:0016532,superoxide dismutase copper chaperone activity; GO:0008270,zinc ion binding; GO:0006878,cellular copper ion homeostasis; GO:0030001,metal ion transport; GO:0006801,superoxide metabolic process	Copper/zinc superoxide dismutase (SODC)
Cluster-9600.44311	0	0	0	13.97	19.27	14.71	0	0	0	338.78	569.65	443.94	11.3335	1.13737e-20	3.72746e-18	up	--	PREDICTED: uncharacterized protein LOC100244274 [Vitis vinifera]	--	A5BH05_VITVI SubName: Full=Uncharacterized protein {ECO:0000313|EMBL:CAN65651.1};	--	--	EF-hand domain pair
Cluster-9600.33108	0.19	0.33	0.19	4.6	7	10.04	5.79	11.01	5.24	118.79	220.46	322.69	4.97108	1.28825e-20	4.1902e-18	up	--	PREDICTED: glycosyltransferase family protein 64 protein C5 [Vitis vinifera]	GT645_ARATH RecName: Full=Glycosyltransferase family protein 64 protein C5 {ECO:0000303|PubMed:24905498}; Short=GT64 C5 {ECO:0000303|PubMed:24905498}; EC=2.4.1.- {ECO:0000305};	D7UBS5_VITVI SubName: Full=Uncharacterized protein {ECO:0000313|EMBL:CBI40190.3};	Acetylglucosaminyltransferase EXT2/exostosin 2	GO:0016021,integral component of membrane; GO:0046872,metal ion binding; GO:0016757,transferase activity, transferring glycosyl groups; GO:0006486,protein glycosylation	--
Cluster-9600.33351	21.7	49.16	63.69	0	0	0	415.14	1027.64	1087.35	0	0	0	-12.0717	1.2998e-20	4.19621e-18	down	K18819 inositol 3-alpha-galactosyltransferase [EC:2.4.1.123] | (RefSeq) galactinol synthase 2 (A)	PREDICTED: galactinol synthase 2 [Vitis vinifera]	GOLS2_SOLLC RecName: Full=Galactinol synthase 2; Short=GolS-2; Short=SlGolS2; EC=2.4.1.123;	F6H6Z7_VITVI RecName: Full=Hexosyltransferase {ECO:0000256|RuleBase:RU362027}; EC=2.4.1.- {ECO:0000256|RuleBase:RU362027};	Glycosyl transferase, family 8 - glycogenin	GO:0005737,cytoplasm; GO:0047216,inositol 3-alpha-galactosyltransferase activity; GO:0046872,metal ion binding; GO:0006012,galactose metabolic process	Glycosyl transferase family 8
Cluster-9600.38772	0	0	0	8.25	10.07	8.78	0	0	0	322.04	478.21	426.05	11.1941	1.40505e-20	4.50239e-18	up	K20102 YTH domain-containing family protein | (RefSeq) uncharacterized LOC100249606 (A)	PREDICTED: uncharacterized protein LOC100249606 isoform X2 [Vitis vinifera]	CPSF_ARATH RecName: Full=30-kDa cleavage and polyadenylation specificity factor 30 {ECO:0000303|PubMed:18479511}; EC=3.1.21.- {ECO:0000269|PubMed:17576667}; AltName: Full=Protein OXIDATIVE STRESS TOLERANT 6 {ECO:0000303|PubMed:18545667}; AltName: Full=Zinc finger CCCH domain-containing protein 11; Short=AtC3H11;	D7SRU0_VITVI SubName: Full=Uncharacterized protein {ECO:0000313|EMBL:CBI18372.3};	Uncharacterized high-glucose-regulated protein	GO:0005737,cytoplasm; GO:0005847,mRNA cleavage and polyadenylation specificity factor complex; GO:0005634,nucleus; GO:0005516,calmodulin binding; GO:0003677,DNA binding; GO:0004519,endonuclease activity; GO:0004521,endoribonuclease activity; GO:0046872,metal ion binding; GO:0003729,mRNA binding; GO:0003723,RNA binding; GO:0031124,mRNA 3'-end processing; GO:0006378,mRNA polyadenylation; GO:0009626…	YT521-B-like domain
Cluster-9600.16934	4.84	4.84	5.4	0	0	0	428.6	463.9	423.24	0	0	0	-11.1283	1.517e-20	4.82539e-18	down	K13140 integrator complex subunit 3 | (RefSeq) integrator complex subunit 3 (A)	PREDICTED: integrator complex subunit 3 homolog isoform X1 [Vitis vinifera]	DNLI4_ARATH RecName: Full=DNA ligase 4; EC=6.5.1.1 {ECO:0000255|PROSITE-ProRule:PRU10135}; AltName: Full=DNA ligase IV; AltName: Full=Polydeoxyribonucleotide synthase [ATP] 4;	B9GG97_POPTR SubName: Full=Uncharacterized protein {ECO:0000313|EMBL:EEE83283.2};	Uncharacterized conserved protein	GO:0048046,apoplast; GO:0005737,cytoplasm; GO:0032807,DNA ligase IV complex; GO:0009506,plasmodesma; GO:0005524,ATP binding; GO:0003677,DNA binding; GO:0003910,DNA ligase (ATP) activity; GO:0046872,metal ion binding; GO:0006974,cellular response to DNA damage stimulus; GO:0071897,DNA biosynthetic process; GO:0051103,DNA ligation involved in DNA repair; GO:0006310,DNA recombination; GO:0006260,DNA…	ATP dependent DNA ligase C terminal region
Cluster-9600.44850	1.2	0.86	0.92	5.09	6.04	5.09	63.65	49.11	43.17	225.42	325.49	280.06	2.49105	2.02029e-20	6.37941e-18	up	K08867 WNK lysine deficient protein kinase [EC:2.7.11.1] | (RefSeq) with no lysine kinase (A)	PREDICTED: probable serine/threonine-protein kinase WNK3 [Vitis vinifera]	WNK2_ORYSJ RecName: Full=Probable serine/threonine-protein kinase WNK2; Short=OsWNK2; EC=2.7.11.1; AltName: Full=Protein DISEASE RELATIVE SIGNAL 1; AltName: Full=Protein kinase with no lysine 2;	F6GTR4_VITVI SubName: Full=Uncharacterized protein {ECO:0000313|EMBL:CCB42930.1};	Serine/threonine protein kinase	GO:0005829,cytosol; GO:0005524,ATP binding; GO:0004674,protein serine/threonine kinase activity; GO:0035556,intracellular signal transduction; GO:0006468,protein phosphorylation	Protein kinase domain
Cluster-9600.33169	12.41	32.66	36.19	0	0	0	390.35	1117.82	1011.85	0	0	0	-12.0567	2.17816e-20	6.82807e-18	down	K00161 pyruvate dehydrogenase E1 component alpha subunit [EC:1.2.4.1] | (RefSeq) pyruvate dehydrogenase E1 component subunit alpha-like (A)	PREDICTED: pyruvate dehydrogenase E1 component subunit alpha-3, chloroplastic [Vitis vinifera]	ODPA3_ARATH RecName: Full=Pyruvate dehydrogenase E1 component subunit alpha-3, chloroplastic; EC=1.2.4.1; Flags: Precursor;	D7U830_VITVI RecName: Full=Pyruvate dehydrogenase E1 component subunit alpha {ECO:0000256|RuleBase:RU361139}; EC=1.2.4.1 {ECO:0000256|RuleBase:RU361139};	Pyruvate dehydrogenase E1, alpha subunit	GO:0009507,chloroplast; GO:0009941,chloroplast envelope; GO:0009570,chloroplast stroma; GO:0004739,pyruvate dehydrogenase (acetyl-transferring) activity; GO:0006086,acetyl-CoA biosynthetic process from pyruvate; GO:0006096,glycolytic process	Dehydrogenase E1 component
Cluster-9600.30274	20.09	40.72	37.72	0	0	0	368.31	816.26	617.43	0	0	0	-11.565	3.02491e-20	9.4142e-18	down	--	PREDICTED: biotin carboxyl carrier protein of acetyl-CoA carboxylase 2, chloroplastic [Vitis vinifera]	--	D7T4I1_VITVI SubName: Full=Uncharacterized protein {ECO:0000313|EMBL:CBI25413.3};	--	GO:0009507,chloroplast; GO:0045717,negative regulation of fatty acid biosynthetic process	Biotin-requiring enzyme
Cluster-9600.37201	14.78	41.75	43.02	0	0	0	372.61	1147.31	965.59	0	0	0	-12.0327	3.65523e-20	1.12947e-17	down	K05894 12-oxophytodienoic acid reductase [EC:1.3.1.42] | (RefSeq) OPR3; 12-oxophytodienoate reductase 3 (A)	12-oxophytodienoate reductase 3 [Vitis vinifera]	OPR3_SOLLC RecName: Full=12-oxophytodienoate reductase 3; EC=1.3.1.42; AltName: Full=12-oxophytodienoate-10,11-reductase 3; Short=OPDA-reductase 3; AltName: Full=LeOPR3;	D7TCG0_VITVI SubName: Full=12-oxophytodienoate reductase 3 protein {ECO:0000313|EMBL:AFG73688.1}; EC=1.3.1.42 {ECO:0000313|EMBL:AFG73688.1};	NADH:flavin oxidoreductase/12-oxophytodienoate reductase	GO:0005622,intracellular; GO:0005777,peroxisome; GO:0016629,12-oxophytodienoate reductase activity; GO:0010181,FMN binding; GO:0042802,identical protein binding; GO:0009695,jasmonic acid biosynthetic process; GO:0055114,oxidation-reduction process; GO:0031408,oxylipin biosynthetic process	NADH:flavin oxidoreductase / NADH oxidase family
Cluster-9600.44225	12.99	33.21	47.54	0	0	0	395.29	1099.78	1285.94	0	0	0	-12.2131	3.68687e-20	1.13116e-17	down	K16296 serine carboxypeptidase-like clade I [EC:3.4.16.-] | (RefSeq) serine carboxypeptidase 1 (A)	PREDICTED: serine carboxypeptidase 1 [Vitis vinifera]	CBP1_ORYSJ RecName: Full=Serine carboxypeptidase 1; EC=3.4.16.5; AltName: Full=Carboxypeptidase C; AltName: Full=Serine carboxypeptidase I; Contains: RecName: Full=Serine carboxypeptidase 1 chain A; AltName: Full=Serine carboxypeptidase I chain A; Contains: RecName: Full=Serine carboxypeptidase 1 chain B; AltName: Full=Serine carboxypeptidase I chain B; Flags: Precursor;	F6HWI4_VITVI RecName: Full=Carboxypeptidase {ECO:0000256|RuleBase:RU361156}; EC=3.4.16.- {ECO:0000256|RuleBase:RU361156};	Serine carboxypeptidases (lysosomal cathepsin A)	GO:0005777,peroxisome; GO:0005773,vacuole; GO:0004180,carboxypeptidase activity; GO:0016747,transferase activity, transferring acyl groups other than amino-acyl groups; GO:0019748,secondary metabolic process	Serine carboxypeptidase
Cluster-9600.50491	0	0.11	0	7.92	18.52	12.85	0.02	7.1	0	411.49	1168.98	829.05	8.54638	4.82968e-20	1.47135e-17	up	K03695 ATP-dependent Clp protease ATP-binding subunit ClpB | (RefSeq) heat shock protein (A)	PREDICTED: protein SMAX1-LIKE 6 [Vitis vinifera]	SMXL7_ARATH RecName: Full=Protein SMAX1-LIKE 7 {ECO:0000303|PubMed:23893171}; Short=AtSMXL7 {ECO:0000303|PubMed:23893171}; AltName: Full=Protein D53-like 1 {ECO:0000303|PubMed:24336200}; Short=AtD53-like 1 {ECO:0000303|PubMed:24336200}; AltName: Full=Protein D53-like SMXL 7 {ECO:0000303|PubMed:26546446};	A5BFH6_VITVI SubName: Full=Uncharacterized protein {ECO:0000313|EMBL:CAN72301.1};	Chaperone HSP104 and related ATP-dependent Clp proteases	GO:0005634,nucleus; GO:0019538,protein metabolic process; GO:0006355,regulation of transcription, DNA-templated; GO:0006351,transcription, DNA-templated	--
Cluster-9600.40603	0	0	0	20.5	39.26	20.11	0	0	0	366.25	857.07	448.05	11.631	4.89667e-20	1.48133e-17	up	K00228 coproporphyrinogen III oxidase [EC:1.3.3.3] | (RefSeq) oxygen-dependent coproporphyrinogen-III oxidase, chloroplastic (A)	PREDICTED: oxygen-dependent coproporphyrinogen-III oxidase, chloroplastic [Vitis vinifera]	HEM6_SOYBN RecName: Full=Oxygen-dependent coproporphyrinogen-III oxidase, chloroplastic; Short=Coprogen oxidase; Short=Coproporphyrinogenase; EC=1.3.3.3; Flags: Precursor;	F6HTQ1_VITVI SubName: Full=Uncharacterized protein {ECO:0000313|EMBL:CCB58062.1};	Coproporphyrinogen III oxidase CPO/HEM13	GO:0009507,chloroplast; GO:0004109,coproporphyrinogen oxidase activity; GO:0042803,protein homodimerization activity; GO:0015995,chlorophyll biosynthetic process; GO:0006782,protoporphyrinogen IX biosynthetic process	Coproporphyrinogen III oxidase
Cluster-9600.23995	0.28	0.22	0.5	8.4	5.92	4.19	23.54	19.71	36.78	584.19	499.88	361.87	4.26385	5.00994e-20	1.50507e-17	up	K01892 histidyl-tRNA synthetase [EC:6.1.1.21] | (GenBank) histidyl-tRNA synthetase (A)	PREDICTED: leucine-rich repeat receptor-like tyrosine-protein kinase PXC3 [Vitis vinifera]	PXC3_ARATH RecName: Full=Leucine-rich repeat receptor-like tyrosine-protein kinase PXC3 {ECO:0000305}; EC=2.7.10.1; AltName: Full=Protein PXY/TDR-CORRELATED 3 {ECO:0000303|PubMed:23815750}; Flags: Precursor;	F6GY11_VITVI SubName: Full=Uncharacterized protein {ECO:0000313|EMBL:CCB44849.1};	--	GO:0016021,integral component of membrane; GO:0005886,plasma membrane; GO:0005524,ATP binding; GO:0004714,transmembrane receptor protein tyrosine kinase activity	Histidyl-tRNA synthetase
Cluster-9600.53283	8.23	12.1	14	0.28	0	0.17	180.19	288.98	273.16	5.23	0	3.99	-6.25413	5.04536e-20	1.50526e-17	down	--	--	--	--	--	--	--
Cluster-9600.51382	0	0	0	7.98	11.46	10.49	0	0	0	272.28	475.67	444.69	11.1416	5.26249e-20	1.55928e-17	up	K13457 disease resistance protein RPM1 | (RefSeq) disease resistance protein RPM1 (A)	PREDICTED: uncharacterized protein LOC100265369 [Vitis vinifera]	RP8L4_ARATH RecName: Full=Probable disease resistance RPP8-like protein 4;	F6I618_VITVI SubName: Full=Uncharacterized protein {ECO:0000313|EMBL:CCB62414.1};	Apoptotic ATPase	GO:0005886,plasma membrane; GO:0043531,ADP binding; GO:0005524,ATP binding; GO:0006952,defense response; GO:0007165,signal transduction	NB-ARC domain
Cluster-9600.16865	69.52	141.15	242.52	0.32	0	0	570.39	1285.27	1802.22	2.21	0	0.03	-10.7339	5.55035e-20	1.63339e-17	down	K02966 small subunit ribosomal protein S19e | (RefSeq) 40S ribosomal protein S19-1 (A)	PREDICTED: 40S ribosomal protein S19-1 [Vitis vinifera]	RS191_ARATH RecName: Full=40S ribosomal protein S19-1;	A5BGC5_VITVI SubName: Full=Uncharacterized protein {ECO:0000313|EMBL:CAN70140.1};	40S ribosomal protein S19	GO:0005618,cell wall; GO:0005829,cytosol; GO:0022626,cytosolic ribosome; GO:0022627,cytosolic small ribosomal subunit; GO:0009506,plasmodesma; GO:0042788,polysomal ribosome; GO:0003735,structural constituent of ribosome; GO:0000028,ribosomal small subunit assembly; GO:0006412,translation	Ribosomal protein S19e
Cluster-9600.30357	3.56	11.76	15.28	0	0	0	376.58	1344.98	1428.01	0	0	0	-12.3864	5.75067e-20	1.68091e-17	down	K08818 cell division cycle 2-like [EC:2.7.11.22] | (RefSeq) cyclin-dependent kinase G-2 (A)	PREDICTED: cyclin-dependent kinase G-2 isoform X1 [Vitis vinifera]	CDKG2_ORYSI RecName: Full=Cyclin-dependent kinase G-2; Short=CDKG;2; EC=2.7.11.22; EC=2.7.11.23;	F6HG49_VITVI SubName: Full=Uncharacterized protein {ECO:0000313|EMBL:CCB51242.1};	Protein kinase PITSLRE and related kinases	GO:0005524,ATP binding; GO:0004693,cyclin-dependent protein serine/threonine kinase activity; GO:0008353,RNA polymerase II CTD heptapeptide repeat kinase activity	Protein kinase domain
Cluster-9600.11964	2.38	2.35	2.55	0	0	0	388.6	413.98	367.57	0	0	0	-10.9591	6.09978e-20	1.77098e-17	down	K03235 elongation factor 3 | (RefSeq) ABC transporter, conserved site (A)	PREDICTED: eIF-2-alpha kinase activator GCN1 isoform X2 [Vitis vinifera]	ILA_ARATH RecName: Full=Protein ILITYHIA {ECO:0000312|EMBL:AEE34290.1};	A0A0D2TMB7_GOSRA SubName: Full=Uncharacterized protein {ECO:0000313|EMBL:KJB44770.1};	Protein containing adaptin N-terminal region	GO:0005829,cytosol; GO:0016020,membrane; GO:0005634,nucleus; GO:0019901,protein kinase binding; GO:0019887,protein kinase regulator activity; GO:0043022,ribosome binding; GO:0033554,cellular response to stress; GO:0042742,defense response to bacterium; GO:0009682,induced systemic resistance; GO:0045087,innate immune response; GO:0033674,positive regulation of kinase activity; GO:0006417,regulatio…	HEAT repeat
Cluster-9600.13739	0	0	0	18.78	25.58	15.97	0	0	0	347.33	578.01	368.28	11.2767	6.32803e-20	1.825e-17	up	K19041 E3 ubiquitin-protein ligase RNF38/44 [EC:2.3.2.27] | (RefSeq) RING-H2 finger protein ATL20-like (A)	ubiquitin ligase ATL20 protein [Vitis pseudoreticulata]	ATL22_ARATH RecName: Full=RING-H2 finger protein ATL22; EC=2.3.2.27 {ECO:0000305}; AltName: Full=RING-type E3 ubiquitin transferase ATL22 {ECO:0000305}; Flags: Precursor;	A0A172QNT0_VITPS SubName: Full=Ubiquitin ligase ATL20 protein {ECO:0000313|EMBL:AND99353.1};	FOG: Predicted E3 ubiquitin ligase	GO:0016021,integral component of membrane; GO:0046872,metal ion binding; GO:0061630,ubiquitin protein ligase activity; GO:0043161,proteasome-mediated ubiquitin-dependent protein catabolic process	Ring finger domain
Cluster-9600.37211	22.25	28.28	24.15	0	0	0.1	485.75	673.87	469.91	0	0	2.23	-9.57922	6.84835e-20	1.96198e-17	down	K01255 leucyl aminopeptidase [EC:3.4.11.1] | (RefSeq) leucyl aminopeptidase (A)	PREDICTED: cyclin-P3-1 isoform X1 [Vitis vinifera]	CCP31_ORYSJ RecName: Full=Cyclin-P3-1; Short=CycP3;1;	F6HQ58_VITVI SubName: Full=Uncharacterized protein {ECO:0000313|EMBL:CCB56814.1};	Cyclin	GO:0019901,protein kinase binding; GO:0007049,cell cycle; GO:0051301,cell division; GO:0000079,regulation of cyclin-dependent protein serine/threonine kinase activity	Cyclin
Cluster-9600.21249	30.65	28.14	38.87	112.79	163.61	154.29	175.95	181.28	204.26	550.18	997.55	952.56	2.20897	8.47274e-20	2.41139e-17	up	K08864 tousled-like kinase [EC:2.7.11.1] | (RefSeq) serine/threonine-protein kinase TOUSLED-like isoform X1 (A)	PREDICTED: uncharacterized protein LOC100265104 [Vitis vinifera]	--	D7T1L3_VITVI SubName: Full=Uncharacterized protein {ECO:0000313|EMBL:CBI24393.3};	Tousled-like protein kinase	--	Protein of unknown function (DUF3148)
Cluster-9600.13067	53.69	46.66	58.91	0	1.14	0	241.5	237.66	244.67	0	5.49	0	-7.11519	8.6187e-20	2.4369e-17	down	--	unnamed protein product, partial [Vitis vinifera]	--	F6HWM9_VITVI SubName: Full=Uncharacterized protein {ECO:0000313|EMBL:CCB59093.1};	--	--	--
Cluster-9600.72656	0.11	0.18	0.19	2.05	4.29	3.82	7	13	11	113.93	288.93	263.03	4.47559	1.25165e-19	3.51601e-17	up	K15078 structure-specific endonuclease subunit SLX1 [EC:3.6.1.-] | (RefSeq) putative disease resistance protein RGA3 (A)	hypothetical protein VITISV_026711, partial [Vitis vinifera]	DRL21_ARATH RecName: Full=Putative disease resistance protein At3g14460;	A5B6J3_VITVI SubName: Full=Uncharacterized protein {ECO:0000313|EMBL:CAN76504.1}; Flags: Fragment;	Apoptotic ATPase	GO:0005886,plasma membrane; GO:0043531,ADP binding; GO:0005524,ATP binding; GO:0006952,defense response; GO:0007165,signal transduction	NB-ARC domain
Cluster-9600.1643	6.26	4.72	6.43	0.31	0.24	0.44	154.49	127.07	141.39	6.43	6.19	11.29	-4.13106	1.36362e-19	3.78753e-17	down	K23452 UDP-glucosyltransferase 85A [EC:2.4.1.-] | (RefSeq) UDP-glycosyltransferase 85A1-like (A)	PREDICTED: 7-deoxyloganetic acid glucosyltransferase [Vitis vinifera]	UGT8_CATRO RecName: Full=7-deoxyloganetic acid glucosyltransferase; EC=2.4.1.323; AltName: Full=UDP-glucose glucosyltransferase 8; Short=CrUGT8; AltName: Full=UDP-glycosyltransferase 709C2;	F6HNN8_VITVI RecName: Full=Glycosyltransferase {ECO:0000256|RuleBase:RU362057}; EC=2.4.1.- {ECO:0000256|RuleBase:RU362057};	UDP-glucuronosyl and UDP-glucosyl transferase	GO:0102970,7-deoxyloganetic acid glucosyltransferase activity; GO:0035251,UDP-glucosyltransferase activity; GO:1900994,(-)-secologanin biosynthetic process	UDP-glucoronosyl and UDP-glucosyl transferase
Cluster-9600.46442	6.73	5.02	4.76	0	0.09	0.14	230.05	186.5	144.65	0	3.15	5.05	-6.07597	1.36582e-19	3.78753e-17	down	K13459 disease resistance protein RPS2 | (RefSeq) disease resistance protein RPS2 (A)	PREDICTED: disease resistance protein RPS2 [Vitis vinifera]	RPS2_ARATH RecName: Full=Disease resistance protein RPS2; AltName: Full=Resistance to Pseudomonas syringae protein 2;	D7TGQ6_VITVI SubName: Full=Uncharacterized protein {ECO:0000313|EMBL:CBI29678.3};	Apoptotic ATPase	GO:0005737,cytoplasm; GO:0005886,plasma membrane; GO:0043531,ADP binding; GO:0005524,ATP binding; GO:0006952,defense response; GO:0042742,defense response to bacterium; GO:0016045,detection of bacterium; GO:0009626,plant-type hypersensitive response; GO:0007165,signal transduction	NB-ARC domain
Cluster-9600.31524	0	0	0	3.84	5.54	2.67	0	0	0	399.19	697.45	344.67	11.4389	1.51253e-19	4.16765e-17	up	K13217 pre-mRNA-processing factor 39 | (RefSeq) uncharacterized protein LOC114183870 isoform X1 (A)	Retrovirus-related Pol polyprotein from transposon TNT 1-94 [Apostasia shenzhenica]	UFOG5_MANES RecName: Full=Anthocyanidin 3-O-glucosyltransferase 5; EC=2.4.1.115; AltName: Full=Flavonol 3-O-glucosyltransferase 5; AltName: Full=UDP-glucose flavonoid 3-O-glucosyltransferase 5;	A0A2I0AV96_9ASPA SubName: Full=Retrovirus-related Pol polyprotein from transposon TNT 1-94 {ECO:0000313|EMBL:PKA59461.1}; EC=3.1.13.- {ECO:0000313|EMBL:PKA59461.1};	FOG: Transposon-encoded proteins with TYA, reverse transcriptase, integrase domains in various combinations	GO:0047213,anthocyanidin 3-O-glucosyltransferase activity; GO:0009718,anthocyanin-containing compound biosynthetic process	GAG-pre-integrase domain
Cluster-9600.31615	11.43	8.76	19	0	0	0	487.71	405.92	719.54	0	0	0	-11.452	1.60895e-19	4.40527e-17	down	K10999 cellulose synthase A [EC:2.4.1.12] | (RefSeq) cellulose synthase A catalytic subunit 4 [UDP-forming]-like (A)	PREDICTED: cellulose synthase-like protein G2 isoform X2 [Vitis vinifera]	CSLG2_ARATH RecName: Full=Cellulose synthase-like protein G2; Short=AtCslG2; EC=2.4.1.-;	F6H8G9_VITVI SubName: Full=Uncharacterized protein {ECO:0000313|EMBL:CCB48509.1};	--	GO:0005794,Golgi apparatus; GO:0000139,Golgi membrane; GO:0016021,integral component of membrane; GO:0005886,plasma membrane; GO:0016760,cellulose synthase (UDP-forming) activity; GO:0016759,cellulose synthase activity; GO:0071555,cell wall organization; GO:0030244,cellulose biosynthetic process; GO:0009833,plant-type primary cell wall biogenesis	Cellulose synthase
Cluster-9600.40732	4.84	6.89	9.3	0	0	0	330.43	509.97	561.83	0	0	0	-11.2249	1.86146e-19	5.06459e-17	down	K14489 arabidopsis histidine kinase 2/3/4 (cytokinin receptor) [EC:2.7.13.3] | (RefSeq) Cyt3; histidine kinase 3 (A)	PREDICTED: histidine kinase 3 [Vitis vinifera]	AHK3_ARATH RecName: Full=Histidine kinase 3; EC=2.7.13.3; AltName: Full=Arabidopsis histidine kinase 3; Short=AtHK3; AltName: Full=Protein AUTHENTIC HIS-KINASE 3; AltName: Full=Protein ORESARA 12;	D7TAZ7_VITVI SubName: Full=Uncharacterized protein {ECO:0000313|EMBL:CBI27670.3};	Sensory transduction histidine kinase	GO:0005789,endoplasmic reticulum membrane; GO:0016021,integral component of membrane; GO:0005886,plasma membrane; GO:0009884,cytokinin receptor activity; GO:0000155,phosphorelay sensor kinase activity; GO:0004673,protein histidine kinase activity; GO:0043424,protein histidine kinase binding; GO:0071215,cellular response to abscisic acid stimulus; GO:0070417,cellular response to cold; GO:0016036,c…	CHASE domain
Cluster-9600.39570	25.42	37.26	44.08	0	0	0	317.32	511.4	493.95	0	0	0	-11.1337	1.91939e-19	5.18956e-17	down	K03239 translation initiation factor eIF-2B subunit alpha | (RefSeq) Eukaryotic translation initiation factor 2B (eIF-2B) family protein (A)	PREDICTED: protein LURP-one-related 8 [Vitis vinifera]	LOR8_ARATH RecName: Full=Protein LURP-one-related 8;	A5B4Z1_VITVI SubName: Full=Uncharacterized protein {ECO:0000313|EMBL:CAN65231.1};	--	--	LURP-one-related
Cluster-9600.66860	9.3	14.47	11.69	0	0	0	324.88	549.26	362.59	0	0	0	-11.0205	2.05562e-19	5.52337e-17	down	K01755 argininosuccinate lyase [EC:4.3.2.1] | (RefSeq) argininosuccinate lyase, chloroplastic (A)	PREDICTED: argininosuccinate lyase, chloroplastic [Vitis vinifera]	ARLY_ARATH RecName: Full=Argininosuccinate lyase, chloroplastic; EC=4.3.2.1; AltName: Full=Arginosuccinase; Flags: Precursor;	E0CRW7_VITVI SubName: Full=Uncharacterized protein {ECO:0000313|EMBL:CBI19271.3};	Argininosuccinate lyase	GO:0009507,chloroplast; GO:0009570,chloroplast stroma; GO:0005737,cytoplasm; GO:0004056,argininosuccinate lyase activity; GO:0042450,arginine biosynthetic process via ornithine	Lyase
Cluster-9600.44384	0	0	0	40.94	57.38	63.5	0	0	0	237.1	413.46	464	11.0347	2.32509e-19	6.20885e-17	up	--	PREDICTED: UPF0426 protein At1g28150, chloroplastic [Vitis vinifera]	Y1815_ARATH RecName: Full=UPF0426 protein At1g28150, chloroplastic; Flags: Precursor;	D7T7D4_VITVI SubName: Full=Uncharacterized protein {ECO:0000313|EMBL:CBI26405.3};	--	GO:0010287,plastoglobule	--
Cluster-9600.30142	32.63	33.37	28.42	67.68	81.81	81.64	672.76	751.38	522.73	1173.01	1733.16	1764.7	1.34367	2.38544e-19	6.33093e-17	up	K00430 peroxidase [EC:1.11.1.7] | (RefSeq) peroxidase 12 (A)	PREDICTED: peroxidase 12 [Vitis vinifera]	PER12_ARATH RecName: Full=Peroxidase 12; Short=Atperox P12; EC=1.11.1.7; AltName: Full=ATP4a; AltName: Full=PRXR6; Flags: Precursor;	F6GY60_VITVI RecName: Full=Peroxidase {ECO:0000256|RuleBase:RU362060, ECO:0000256|SAAS:SAAS00709852}; EC=1.11.1.7 {ECO:0000256|RuleBase:RU362060, ECO:0000256|SAAS:SAAS00709852};	--	GO:0005618,cell wall; GO:0005576,extracellular region; GO:0016020,membrane; GO:0009505,plant-type cell wall; GO:0009506,plasmodesma; GO:0005773,vacuole; GO:0020037,heme binding; GO:0046872,metal ion binding; GO:0004601,peroxidase activity; GO:0042744,hydrogen peroxide catabolic process; GO:0009664,plant-type cell wall organization; GO:0006979,response to oxidative stress	Peroxidase
Cluster-9600.18307	8.14	7.62	11.72	1.17	0.75	0.95	208.72	212.79	267.31	25.18	19.67	25.42	-3.21476	2.46458e-19	6.47072e-17	down	K08669 HtrA serine peptidase 2 [EC:3.4.21.108] | (RefSeq) phosphomethylpyrimidine kinase (A)	PREDICTED: protease Do-like 8, chloroplastic isoform X1 [Vitis vinifera]	DEGP8_ARATH RecName: Full=Protease Do-like 8, chloroplastic; EC=3.4.21.-; Flags: Precursor;	F6H5S5_VITVI SubName: Full=Uncharacterized protein {ECO:0000313|EMBL:CCB47546.1};	Serine protease	GO:0009507,chloroplast; GO:0009534,chloroplast thylakoid; GO:0009543,chloroplast thylakoid lumen; GO:0009579,thylakoid; GO:0031977,thylakoid lumen; GO:0008233,peptidase activity; GO:0004252,serine-type endopeptidase activity; GO:0010206,photosystem II repair; GO:0006508,proteolysis	Trypsin-like peptidase domain
Cluster-9600.15707	7.5	8.91	10	0	0	0	315.72	407.28	373.33	0	0	0	-10.8628	2.46803e-19	6.47072e-17	down	K17471 sulfate transporter 3 | (RefSeq) probable sulfate transporter 3.3 (A)	PREDICTED: probable sulfate transporter 3.3 [Vitis vinifera]	SUT33_ARATH RecName: Full=Probable sulfate transporter 3.3; AltName: Full=AST91;	F6HFH7_VITVI SubName: Full=Uncharacterized protein {ECO:0000313|EMBL:CCB50826.1};	Sulfate/bicarbonate/oxalate exchanger SAT-1 and related transporters (SLC26 family)	GO:0005887,integral component of plasma membrane; GO:0008271,secondary active sulfate transmembrane transporter activity; GO:0015116,sulfate transmembrane transporter activity; GO:0015293,symporter activity	Sulfate permease family
Cluster-9600.21825	14.36	13.06	15.46	34.06	36.67	35.05	182.4	182.31	176.3	364.61	482.38	469.61	1.36619	2.49774e-19	6.50918e-17	up	K13466 EIX receptor 1/2 | (RefSeq) probable LRR receptor-like serine/threonine-protein kinase At4g36180 (A)	PREDICTED: receptor-like protein 12 [Vitis vinifera]	RLP7_ARATH RecName: Full=Receptor like protein 7 {ECO:0000303|PubMed:18434605}; Short=AtRLP7 {ECO:0000303|PubMed:18434605}; Flags: Precursor;	F6HHN6_VITVI SubName: Full=Uncharacterized protein {ECO:0000313|EMBL:CCB51732.1};	FOG: Leucine rich repeat	GO:0016021,integral component of membrane	Leucine rich repeat
Cluster-9600.17272	10.88	12.63	21.87	0.08	0.46	0.55	260.65	329.95	466.72	1.69	11.37	13.85	-5.27831	2.69741e-19	6.98743e-17	down	--	PREDICTED: uncharacterized protein LOC100258620 isoform X1 [Vitis vinifera]	--	D7TNE6_VITVI SubName: Full=Uncharacterized protein {ECO:0000313|EMBL:CBI32019.3};	--	--	Domain of unknown function (DUF1338)
Cluster-9600.22696	0	0	0.13	8.49	12.15	11.12	0	0	2.89	183.47	320.36	299.3	8.11986	2.80311e-19	7.20766e-17	up	K01738 cysteine synthase [EC:2.5.1.47] | (RefSeq) cysteine synthase, chloroplastic/chromoplastic (A)	PREDICTED: cysteine synthase, chloroplastic/chromoplastic [Vitis vinifera]	CYSKP_SOLTU RecName: Full=Cysteine synthase, chloroplastic/chromoplastic; EC=2.5.1.47; AltName: Full=CSase B; Short=CS-B; AltName: Full=O-acetylserine (thiol)-lyase; AltName: Full=O-acetylserine sulfhydrylase; AltName: Full=OAS-TL B; Flags: Precursor;	D7T2G6_VITVI RecName: Full=Cysteine synthase {ECO:0000256|RuleBase:RU003985}; EC=2.5.1.47 {ECO:0000256|RuleBase:RU003985};	Cystathionine beta-synthase and related enzymes	GO:0009570,chloroplast stroma; GO:0009509,chromoplast; GO:0004124,cysteine synthase activity; GO:0016740,transferase activity; GO:0006535,cysteine biosynthetic process from serine	Pyridoxal-phosphate dependent enzyme
Cluster-9600.12440	9.92	8.78	8.96	21.1	21.02	22.75	271.54	261.67	218.1	484.75	588.91	651.07	1.28129	2.81575e-19	7.20766e-17	up	K24917 amino acid permease | (RefSeq) amino acid permease 4 (A)	PREDICTED: GABA transporter 1 [Vitis vinifera]	GAT1_ARATH RecName: Full=GABA transporter 1; Short=AtGAT1; AltName: Full=Bidirectional amino acid transporter 1;	D7UBW6_VITVI SubName: Full=Uncharacterized protein {ECO:0000313|EMBL:CBI40231.3};	Amino acid transporters	GO:0016021,integral component of membrane; GO:0005886,plasma membrane; GO:0015171,amino acid transmembrane transporter activity; GO:0015185,gamma-aminobutyric acid transmembrane transporter activity; GO:0003333,amino acid transmembrane transport; GO:0015812,gamma-aminobutyric acid transport	Transmembrane amino acid transporter protein
Cluster-9600.21971	6.32	18.01	16.96	0	0	0	308.06	953.16	733.29	0	0	0	-11.7096	3.28475e-19	8.35872e-17	down	K12811 ATP-dependent RNA helicase DDX46/PRP5 [EC:3.6.4.13] | (RefSeq) uncharacterized protein LOC106427234 (A)	WEB family [Parasponia andersonii]	Y4759_ARATH RecName: Full=WEB family protein At4g27595, chloroplastic; Flags: Precursor;	A0A2I0KKF7_PUNGR SubName: Full=Uncharacterized protein {ECO:0000313|EMBL:PKI68988.1};	--	GO:0009507,chloroplast; GO:0005875,microtubule associated complex; GO:0000795,synaptonemal complex; GO:0007131,reciprocal meiotic recombination	Weak chloroplast movement under blue light
Cluster-9600.7128	0	0	0	2.65	3.55	4.45	0	0	0	236.44	384.45	492.61	11.0313	3.38e-19	8.55081e-17	up	K24406 [histone H3]-lysine27 N-methyltransferase [EC:2.1.1.369] | (RefSeq) probable Histone-lysine N-methyltransferase ATXR5 (A)	PREDICTED: uncharacterized protein LOC100261463 isoform X1 [Vitis vinifera]	--	F6HED1_VITVI SubName: Full=Uncharacterized protein {ECO:0000313|EMBL:CCB50577.1};	--	GO:0046872,metal ion binding	PHD-finger
Cluster-9600.16532	6.25	4.55	5.89	0	0	0	436.34	344.29	363.94	0	0	0	-10.9351	3.43906e-19	8.64964e-17	down	K21596 calmodulin-binding transcription activator | (RefSeq) calmodulin-binding transcription activator 3 (A)	PREDICTED: calmodulin-binding transcription activator 3 isoform X1 [Vitis vinifera]	CMTA3_ARATH RecName: Full=Calmodulin-binding transcription activator 3 {ECO:0000303|PubMed:11925432}; Short=AtCAMTA3 {ECO:0000303|PubMed:11925432}; AltName: Full=Ethylene-induced calmodulin-binding protein 1 {ECO:0000303|PubMed:11162426}; Short=EICBP1 {ECO:0000303|PubMed:11162426}; AltName: Full=Ethylene-induced calmodulin-binding protein a {ECO:0000303|PubMed:11782485}; Short=EICBP.a {ECO:000030…	D7T677_VITVI SubName: Full=Uncharacterized protein {ECO:0000313|EMBL:CBI25998.3};	Uncharacterized conserved protein, contains IPT/TIG domain	GO:0005634,nucleus; GO:0005516,calmodulin binding; GO:0003700,DNA-binding transcription factor activity; GO:0043565,sequence-specific DNA binding; GO:0001077,proximal promoter DNA-binding transcription activator activity, RNA polymerase II-specific; GO:0070417,cellular response to cold; GO:0042742,defense response to bacterium; GO:0050832,defense response to fungus; GO:0010150,leaf senescence; GO…	CG-1 domain
Cluster-9600.28897	0	0	0	7.9	12.17	7.07	0	0	0	300.68	563.4	334.47	11.1613	3.65997e-19	9.15204e-17	up	K19613 leucine-rich repeat protein SHOC2 | (RefSeq) probable leucine-rich repeat receptor-like protein kinase At5g49770 (A)	unnamed protein product, partial [Vitis vinifera]	Y5977_ARATH RecName: Full=Probable leucine-rich repeat receptor-like protein kinase At5g49770; EC=2.7.11.1; Flags: Precursor;	F6HJY5_VITVI SubName: Full=Uncharacterized protein {ECO:0000313|EMBL:CCB54988.1};	--	GO:0016021,integral component of membrane; GO:0005524,ATP binding; GO:0004674,protein serine/threonine kinase activity	Leucine Rich repeats (2 copies)
Cluster-9600.23591	13.23	29.55	37.48	0	0	0	300.12	731.52	757.71	0	0	0	-11.5715	5.24852e-19	1.30489e-16	down	--	PREDICTED: uncharacterized protein At5g48480 [Vitis vinifera]	Y5848_ARATH RecName: Full=Uncharacterized protein At5g48480;	F6I1Z8_VITVI SubName: Full=Uncharacterized protein {ECO:0000313|EMBL:CCB60965.1};	--	GO:0005829,cytosol	Glyoxalase/Bleomycin resistance protein/Dioxygenase superfamily
Cluster-9600.29511	22.21	33.86	68.44	0	0	0	360.73	602.34	994.18	0	0	0	-11.7258	5.33335e-19	1.3184e-16	down	K15730 cytosolic prostaglandin-E synthase [EC:5.3.99.3] | (RefSeq) uncharacterized protein OsI_027940-like (A)	unnamed protein product, partial [Vitis vinifera]	Y8359_ORYSI RecName: Full=Uncharacterized protein OsI_027940;	D7TFR8_VITVI SubName: Full=Uncharacterized protein {ECO:0000313|EMBL:CBI29341.3};	HSP90 co-chaperone p23	GO:0005829,cytosol; GO:0005634,nucleus; GO:0005886,plasma membrane; GO:0009506,plasmodesma; GO:0080037,negative regulation of cytokinin-activated signaling pathway; GO:0010628,positive regulation of gene expression; GO:2000012,regulation of auxin polar transport; GO:0010449,root meristem growth	CS domain
Cluster-9600.30371	8.41	16.89	26.49	0	0	0	318.92	695.56	891.42	0	0	0.02	-11.6739	5.36616e-19	1.31898e-16	down	K00789 S-adenosylmethionine synthetase [EC:2.5.1.6] | (RefSeq) METK2; S-adenosylmethionine synthetase 2 (A)	PREDICTED: S-adenosylmethionine synthase 2 [Vitis vinifera]	METK2_VITVI RecName: Full=S-adenosylmethionine synthase 2; Short=AdoMet synthase 2; EC=2.5.1.6 {ECO:0000250|UniProtKB:Q96551}; AltName: Full=Methionine adenosyltransferase 2; Short=MAT 2;	A0A059B5H9_EUCGR RecName: Full=S-adenosylmethionine synthase {ECO:0000256|RuleBase:RU000541}; EC=2.5.1.6 {ECO:0000256|RuleBase:RU000541};	S-adenosylmethionine synthetase	GO:0005829,cytosol; GO:0005524,ATP binding; GO:0046872,metal ion binding; GO:0004478,methionine adenosyltransferase activity; GO:0006730,one-carbon metabolic process; GO:0006556,S-adenosylmethionine biosynthetic process	S-adenosylmethionine synthetase, C-terminal domain
Cluster-9600.17882	15.89	29.04	27.4	0	0	0	286.27	572.08	440.8	0	0	0	-11.0957	5.57327e-19	1.36214e-16	down	K12778 meiosis-specific protein | (RefSeq) uncharacterized LOC100262484 (A)	PREDICTED: uncharacterized protein LOC100262484 [Vitis vinifera]	Y1736_ARATH RecName: Full=REF/SRPP-like protein At1g67360;	F6HGA5_VITVI SubName: Full=Uncharacterized protein {ECO:0000313|EMBL:CCB51298.1};	--	GO:0005783,endoplasmic reticulum; GO:0005811,lipid droplet; GO:0005773,vacuole; GO:0080186,developmental vegetative growth; GO:0034389,lipid droplet organization; GO:0009555,pollen development; GO:0045927,positive regulation of growth; GO:1902584,positive regulation of response to water deprivation	Rubber elongation factor protein (REF)
Cluster-9600.46872	0	0	0	1550.87	1622.19	1407.01	0	0	0	242.7	373.52	308.86	10.79	6.16505e-19	1.49832e-16	up	--	PREDICTED: uncharacterized protein At5g39570 [Vitis vinifera]	Y5957_ARATH RecName: Full=Uncharacterized protein At5g39570;	F6H5V8_VITVI SubName: Full=Uncharacterized protein {ECO:0000313|EMBL:CCB47579.1};	--	GO:0005829,cytosol; GO:0005634,nucleus; GO:0003729,mRNA binding; GO:0070300,phosphatidic acid binding	--
Cluster-9600.56282	0.08	0.24	0.42	13.01	17.02	18.04	0.72	2.24	3.21	92.9	150.42	161.97	6.14098	6.21396e-19	1.50176e-16	up	--	--	--	--	--	--	--
Cluster-9600.22691	2.97	4.65	5.57	0	0	0	287.31	487.59	476.66	0	0	0	-11.0553	6.32542e-19	1.52021e-16	down	K04532 NEDD8-activating enzyme E1 regulatory subunit | (RefSeq) NEDD8-activating enzyme E1 regulatory subunit AXR1 (A)	PREDICTED: NEDD8-activating enzyme E1 regulatory subunit AXR1 isoform X1 [Vitis vinifera]	AXR1_ARATH RecName: Full=NEDD8-activating enzyme E1 regulatory subunit AXR1 {ECO:0000305}; AltName: Full=Auxin-resistance protein AXR1 {ECO:0000303|PubMed:8321287}; AltName: Full=Protein AUXIN-RESISTANT 1 {ECO:0000303|PubMed:21311953};	D7TE75_VITVI RecName: Full=NEDD8-activating enzyme E1 regulatory subunit {ECO:0000256|PIRNR:PIRNR039099};	NEDD8-activating complex, APP-BP1/UBA5 component	GO:0005829,cytosol; GO:0005634,nucleus; GO:0019781,NEDD8 activating enzyme activity; GO:0000166,nucleotide binding; GO:0010252,auxin homeostasis; GO:0009734,auxin-activated signaling pathway; GO:0006281,DNA repair; GO:0009965,leaf morphogenesis; GO:0045116,protein neddylation; GO:0007131,reciprocal meiotic recombination; GO:0009735,response to cytokinin; GO:0009414,response to water deprivation	ThiF family
Cluster-9600.48563	0.48	0.3	0.25	6.81	4.2	4.54	22.91	15.72	10.58	271.53	203.33	224.73	3.92996	6.41535e-19	1.5333e-16	up	K13459 disease resistance protein RPS2 | (RefSeq) disease resistance protein At4g27190 (A)	PREDICTED: probable WRKY transcription factor 41 [Vitis vinifera]	WRK41_ARATH RecName: Full=Probable WRKY transcription factor 41; AltName: Full=WRKY DNA-binding protein 41;	D7TVE1_VITVI SubName: Full=Uncharacterized protein {ECO:0000313|EMBL:CBI34466.3};	Nuclear pore complex component (sc Seh1)	GO:0005634,nucleus; GO:0003700,DNA-binding transcription factor activity; GO:0043565,sequence-specific DNA binding; GO:0006351,transcription, DNA-templated	Protein of unknown function (DUF3593)
Cluster-9600.47971	51.06	75.32	72.33	7.58	5.22	10.63	405.72	664.76	521	50.97	43.52	89.97	-3.02084	7.41019e-19	1.76134e-16	down	--	PREDICTED: uncharacterized protein LOC100259997 [Vitis vinifera]	--	M5WH53_PRUPE SubName: Full=Uncharacterized protein {ECO:0000313|EMBL:EMJ13034.1};	--	GO:0016021,integral component of membrane	--
Cluster-9600.21953	0	0	0	8.4	6	8.74	0.11	0	0	305.63	265.91	395.39	10.8654	8.26648e-19	1.95414e-16	up	K13430 serine/threonine-protein kinase PBS1 [EC:2.7.11.1] | (RefSeq) serine/threonine-protein kinase CDL1 (A)	PREDICTED: LEAF RUST 10 DISEASE-RESISTANCE LOCUS RECEPTOR-LIKE PROTEIN KINASE-like 1.2 isoform X1 [Vitis vinifera]	LRL12_ARATH RecName: Full=LEAF RUST 10 DISEASE-RESISTANCE LOCUS RECEPTOR-LIKE PROTEIN KINASE-like 1.2 {ECO:0000303|PubMed:12805585}; EC=2.7.11.1; AltName: Full=Probable receptor-like serine/threonine-protein kinase LRK10L-1.2 {ECO:0000305}; Flags: Precursor;	F6GTN8_VITVI SubName: Full=Uncharacterized protein {ECO:0000313|EMBL:CCB43234.1};	Serine/threonine protein kinase	GO:0016021,integral component of membrane; GO:0005886,plasma membrane; GO:0005524,ATP binding; GO:0030247,polysaccharide binding; GO:0004674,protein serine/threonine kinase activity; GO:0007166,cell surface receptor signaling pathway; GO:0071215,cellular response to abscisic acid stimulus; GO:0042631,cellular response to water deprivation; GO:0048573,photoperiodism, flowering	Protein tyrosine kinase
Cluster-9600.29028	54.01	160.83	255.8	0	0	0	312.2	1042.98	1353.15	0	0	0	-12.18	8.4952e-19	1.9973e-16	down	--	--	--	--	--	--	Dehydrin
Cluster-9600.67463	11.2	23	37.67	0	0	0	310.75	694.95	929.71	0	0	0	-11.6987	8.82499e-19	2.06362e-16	down	K13993 HSP20 family protein | (RefSeq) 18.1 kDa class I heat shock protein (A)	hypothetical protein VITISV_019370 [Vitis vinifera]	HS181_ORYSJ RecName: Full=18.1 kDa class I heat shock protein; AltName: Full=18.1 kDa heat shock protein; Short=OsHsp18.1;	A5BGC0_VITVI SubName: Full=Uncharacterized protein {ECO:0000313|EMBL:CAN65631.1};	Molecular chaperone (small heat-shock protein Hsp26/Hsp42)	GO:0005737,cytoplasm; GO:0046685,response to arsenic-containing substance; GO:0046686,response to cadmium ion; GO:0046688,response to copper ion; GO:0045471,response to ethanol; GO:0009408,response to heat; GO:0042542,response to hydrogen peroxide	Hsp20/alpha crystallin family
Cluster-9600.12778	20.99	75.51	118.69	0	0	0	307.08	1211.81	1555.26	0	0	0	-12.3618	1.01468e-18	2.35994e-16	down	--	germin-like protein 2 precursor [Vitis vinifera]	GL21_ARATH RecName: Full=Germin-like protein subfamily 2 member 1; Flags: Precursor;	Q0MYQ7_VITVI SubName: Full=Germin-like protein 2 {ECO:0000313|EMBL:ABH09468.1};	--	GO:0048046,apoplast; GO:0005618,cell wall; GO:0005634,nucleus; GO:0009506,plasmodesma; GO:0030145,manganese ion binding; GO:0045735,nutrient reservoir activity; GO:0010497,plasmodesmata-mediated intercellular transport; GO:2000280,regulation of root development; GO:0009409,response to cold	Cupin
Cluster-9600.30867	0	0	0	19.27	33.57	15	0	0	0	328.86	700.37	319.31	11.3317	1.06882e-18	2.46485e-16	up	--	unnamed protein product, partial [Vitis vinifera]	NDHN_ARATH RecName: Full=NAD(P)H-quinone oxidoreductase subunit N, chloroplastic {ECO:0000305}; EC=1.6.5.- {ECO:0000305}; AltName: Full=NAD(P)H dehydrogenase subunit N {ECO:0000303|PubMed:21785130}; Short=NDH subunit N {ECO:0000305}; Short=NDH-N {ECO:0000303|PubMed:15608332}; AltName: Full=NADH-plastoquinone oxidoreductase subunit N {ECO:0000305}; Flags: Precursor;	F6GU67_VITVI SubName: Full=Uncharacterized protein {ECO:0000313|EMBL:CCB43383.1};	--	GO:0009507,chloroplast; GO:0009941,chloroplast envelope; GO:0009535,chloroplast thylakoid membrane; GO:0010598,NAD(P)H dehydrogenase complex (plastoquinone); GO:0016655,oxidoreductase activity, acting on NAD(P)H, quinone or similar compound as acceptor; GO:0048038,quinone binding; GO:0009817,defense response to fungus, incompatible interaction; GO:0010258,NADH dehydrogenase complex (plastoquinone…	NADH-quinone oxidoreductase cyanobacterial subunit N
Cluster-9600.55474	5.25	7.36	9.04	0	0	0	276.59	420.82	422.49	0	0	0	-10.8966	1.07118e-18	2.46485e-16	down	K01968 3-methylcrotonyl-CoA carboxylase alpha subunit [EC:6.4.1.4] | (RefSeq) methylcrotonoyl-CoA carboxylase subunit alpha, mitochondrial (A)	PREDICTED: methylcrotonoyl-CoA carboxylase subunit alpha, mitochondrial isoform X3 [Vitis vinifera]	MCCA_SOYBN RecName: Full=Methylcrotonoyl-CoA carboxylase subunit alpha, mitochondrial; Short=MCCase subunit alpha; EC=6.4.1.4; AltName: Full=3-methylcrotonyl-CoA carboxylase 1; AltName: Full=3-methylcrotonyl-CoA:carbon dioxide ligase subunit alpha; Flags: Precursor;	D7TE06_VITVI SubName: Full=Uncharacterized protein {ECO:0000313|EMBL:CBI28729.3};	3-Methylcrotonyl-CoA carboxylase, biotin-containing subunit/Propionyl-CoA carboxylase, alpha chain/Acetyl-CoA carboxylase, biotin carboxylase subunit	GO:0005759,mitochondrial matrix; GO:0005524,ATP binding; GO:0004075,biotin carboxylase activity; GO:0046872,metal ion binding; GO:0004485,methylcrotonoyl-CoA carboxylase activity; GO:0006552,leucine catabolic process	Carbamoyl-phosphate synthase L chain, ATP binding domain
Cluster-9600.51200	6.77	13.83	12.15	0	0	0	271.5	602.74	432.47	0	0	0	-11.0999	1.14867e-18	2.62919e-16	down	K05857 phosphatidylinositol phospholipase C, delta [EC:3.1.4.11] | (RefSeq) LOW QUALITY PROTEIN: phosphoinositide phospholipase C 8 (A)	PREDICTED: uncharacterized protein LOC100241217 [Vitis vinifera]	--	D7TZJ2_VITVI SubName: Full=Uncharacterized protein {ECO:0000313|EMBL:CBI35788.3};	--	GO:0003677,DNA binding	NUMOD3 motif (2 copies)
Cluster-9600.29839	0	0	0	8.42	11.68	16.97	0	0	0	222.01	375.43	556.94	11.0738	1.18e-18	2.68666e-16	up	K00559 sterol 24-C-methyltransferase [EC:2.1.1.41] | (RefSeq) cycloartenol-C-24-methyltransferase (A)	PREDICTED: cycloartenol-C-24-methyltransferase isoform X3 [Vitis vinifera]	SMT1_ARATH RecName: Full=Cycloartenol-C-24-methyltransferase; EC=2.1.1.41; AltName: Full=24-sterol C-methyltransferase 1; Short=Sterol C-methyltransferase 1; AltName: Full=Protein CEPHALOPOD; AltName: Full=Protein STEROL METHYLTRANSFERASE 1;	F6HBC7_VITVI RecName: Full=Methyltransferase {ECO:0000256|RuleBase:RU362025};	SAM-dependent methyltransferases	GO:0005783,endoplasmic reticulum; GO:0009506,plasmodesma; GO:0005773,vacuole; GO:0003838,sterol 24-C-methyltransferase activity; GO:0009793,embryo development ending in seed dormancy; GO:0016126,sterol biosynthetic process	Methyltransferase domain
Cluster-9600.26171	0	0	0	8.43	10.27	11.27	0	0	0	209.5	311.2	348.86	10.689	1.23944e-18	2.80724e-16	up	K14803 protein phosphatase PTC2/3 [EC:3.1.3.16] | (RefSeq) probable protein phosphatase 2C 49 (A)	hypothetical protein VITISV_039050 [Vitis vinifera]	P2C13_ARATH RecName: Full=Probable protein phosphatase 2C 13; Short=AtPP2C13; EC=3.1.3.16;	A5ACJ8_VITVI SubName: Full=Uncharacterized protein {ECO:0000313|EMBL:CAN60055.1};	Serine/threonine protein phosphatase	GO:0046872,metal ion binding; GO:0004722,protein serine/threonine phosphatase activity	Protein phosphatase 2C
Cluster-9600.29498	0	0	0	5.69	10.76	8.62	0	0	0	212.78	489.07	400.81	11.0169	1.251e-18	2.81867e-16	up	K14486 auxin response factor | (RefSeq) auxin response factor 1 (A)	PREDICTED: auxin response factor 1 isoform X2 [Vitis vinifera]	ARFA_ARATH RecName: Full=Auxin response factor 1;	D7TGL8_VITVI RecName: Full=Auxin response factor {ECO:0000256|RuleBase:RU004561};	--	GO:0005634,nucleus; GO:0003677,DNA binding; GO:0003700,DNA-binding transcription factor activity; GO:0042802,identical protein binding; GO:0009734,auxin-activated signaling pathway; GO:0010150,leaf senescence; GO:0045892,negative regulation of transcription, DNA-templated; GO:0009733,response to auxin; GO:0006351,transcription, DNA-templated	Auxin response factor
Cluster-9600.14784	0	0	0	4.33	8.43	19.91	0	0	0	273.68	646.87	1561.3	12.1389	1.28145e-18	2.87231e-16	up	K15535 phosphoglucan, water dikinase [EC:2.7.9.5] | (RefSeq) phosphoglucan, water dikinase, chloroplastic (A)	PREDICTED: phosphoglucan, water dikinase, chloroplastic isoform X1 [Vitis vinifera]	PWD_ARATH RecName: Full=Phosphoglucan, water dikinase, chloroplastic; EC=2.7.9.5; Flags: Precursor;	B9RXZ3_RICCO SubName: Full=Chloroplast alpha-glucan water dikinase, putative {ECO:0000313|EMBL:EEF43754.1}; EC=2.7.9.5 {ECO:0000313|EMBL:EEF43754.1};	--	GO:0009507,chloroplast; GO:0009570,chloroplast stroma; GO:0009536,plastid; GO:0102217,6-phosphoglucan, water dikinase activity; GO:0005524,ATP binding; GO:0019200,carbohydrate kinase activity; GO:0046872,metal ion binding; GO:0051752,phosphoglucan, water dikinase activity; GO:2001070,starch binding; GO:0046777,protein autophosphorylation; GO:0005983,starch catabolic process; GO:0005982,starch met…	Pyruvate phosphate dikinase, PEP/pyruvate binding domain
Cluster-9600.40030	19.22	19.58	18.02	58.14	49.6	48.75	208.57	234.29	176.04	532.25	559.44	559.49	1.51754	1.38914e-18	3.09763e-16	up	K08869 aarF domain-containing kinase | (RefSeq) predicted protein (A)	PREDICTED: transcription factor MYB1R1 [Vitis vinifera]	KUA1_ARATH RecName: Full=Transcription factor KUA1 {ECO:0000303|PubMed:24806884}; AltName: Full=Myb-related protein H {ECO:0000303|PubMed:23888064}; Short=AtMYBH {ECO:0000303|PubMed:23888064}; Short=AtMYBS3 {ECO:0000303|PubMed:25920996}; Short=MYBS3-homolg protein {ECO:0000303|PubMed:25920996}; AltName: Full=Protein KUODA1 {ECO:0000303|PubMed:24806884};	D7STN2_VITVI SubName: Full=Uncharacterized protein {ECO:0000313|EMBL:CBI20631.3};	--	GO:0005634,nucleus; GO:0003700,DNA-binding transcription factor activity; GO:0000976,transcription regulatory region sequence-specific DNA binding; GO:0008270,zinc ion binding; GO:0010252,auxin homeostasis; GO:0048527,lateral root development; GO:0048366,leaf development; GO:0010150,leaf senescence; GO:2000469,negative regulation of peroxidase activity; GO:0000122,negative regulation of transcrip…	Myb-like DNA-binding domain
Cluster-9600.49022	21.35	20.4	40.62	0	0	0	351.47	367.68	597.92	0	0	0	-11.1544	1.55692e-18	3.45396e-16	down	--	PREDICTED: uncharacterized protein LOC104881475 [Vitis vinifera]	--	F6HAB8_VITVI SubName: Full=Uncharacterized protein {ECO:0000313|EMBL:CCB49197.1};	--	--	--
Cluster-9600.37840	0	0	0	9.93	13.47	6.69	0	0	0	330.88	546.13	277.33	11.1217	1.58279e-18	3.49343e-16	up	--	PREDICTED: protein BPS1, chloroplastic-like [Vitis vinifera]	BPS1_ARATH RecName: Full=Protein BPS1, chloroplastic; AltName: Full=Protein BYPASS 1; Flags: Precursor;	F6I657_VITVI SubName: Full=Uncharacterized protein {ECO:0000313|EMBL:CCB62453.1};	--	GO:0009507,chloroplast; GO:0005886,plasma membrane; GO:0009793,embryo development ending in seed dormancy; GO:0048364,root development; GO:0048367,shoot system development	Protein of unknown function (Ytp1)
Cluster-9600.67285	0.47	0	0.8	22.34	30.29	28.62	2.61	0	4.05	104.91	177.98	170.24	6.06358	1.86064e-18	4.08586e-16	up	--	--	--	--	--	--	Late embryogenesis abundant (LEA) group 1
Cluster-9600.30531	13.02	15.8	16.13	33.99	41.26	47.98	615.41	810.29	675.75	1347.03	1988.8	2363.28	1.5089	1.96142e-18	4.2854e-16	up	K10999 cellulose synthase A [EC:2.4.1.12] | (RefSeq) cellulose synthase A catalytic subunit 9 [UDP-forming] (A)	PREDICTED: cellulose synthase-like protein G3 [Vitis vinifera]	CSLG3_ARATH RecName: Full=Cellulose synthase-like protein G3; Short=AtCslG3; EC=2.4.1.-;	D7TVI6_VITVI SubName: Full=Uncharacterized protein {ECO:0000313|EMBL:CBI34511.3};	--	GO:0005794,Golgi apparatus; GO:0000139,Golgi membrane; GO:0016021,integral component of membrane; GO:0005886,plasma membrane; GO:0016760,cellulose synthase (UDP-forming) activity; GO:0016759,cellulose synthase activity; GO:0071555,cell wall organization; GO:0030244,cellulose biosynthetic process; GO:0009833,plant-type primary cell wall biogenesis	Cellulose synthase
Cluster-9600.12300	8.6	6.77	8.19	0.26	0	0.21	205.32	176.15	174.06	5.27	0	5.23	-5.6982	2.13456e-18	4.64025e-16	down	K00660 chalcone synthase [EC:2.3.1.74] | (RefSeq) CHS, CHS1, gVvCHS1; chalcone synthase (A)	PREDICTED: chalcone synthase isoform X1 [Vitis vinifera]	CHSY_VITVI RecName: Full=Chalcone synthase; EC=2.3.1.74; AltName: Full=Naringenin-chalcone synthase;	F6H419_VITVI SubName: Full=Uncharacterized protein {ECO:0000313|EMBL:CCB46962.1};	--	GO:0016210,naringenin-chalcone synthase activity; GO:0009813,flavonoid biosynthetic process	Chalcone and stilbene synthases, N-terminal domain
Cluster-9600.36786	5.11	6.83	6.72	23.44	26.27	27.74	40.8	60.59	48.61	158.36	219.98	235.94	2.10464	2.36006e-18	5.08208e-16	up	K01537 P-type Ca2+ transporter type 2C [EC:7.2.2.10] | (RefSeq) calcium-transporting ATPase 2, plasma membrane-type isoform X1 (A)	PREDICTED: protein C2-DOMAIN ABA-RELATED 7 [Vitis vinifera]	CAR4_ARATH RecName: Full=Protein C2-DOMAIN ABA-RELATED 4 {ECO:0000303|PubMed:25465408}; AltName: Full=C2 domain-containing protein; Short=AtC2; AltName: Full=GTPase activating protein 1 {ECO:0000303|PubMed:23550829}; Short=AtGAP1 {ECO:0000303|PubMed:23550829};	A5BXZ0_VITVI SubName: Full=Uncharacterized protein {ECO:0000313|EMBL:CAN75112.1};	Predicted Ca2+-dependent phospholipid-binding protein	GO:0005829,cytosol; GO:0005634,nucleus; GO:0005886,plasma membrane; GO:0005096,GTPase activator activity; GO:0046872,metal ion binding; GO:0005543,phospholipid binding; GO:0009738,abscisic acid-activated signaling pathway; GO:0006952,defense response; GO:0009789,positive regulation of abscisic acid-activated signaling pathway; GO:1902479,positive regulation of defense response to bacterium, incom…	C2 domain
Cluster-9600.30900	16.87	8.34	7.33	0	0	0	819.78	439.89	315.61	0	0	0	-11.3908	2.3613e-18	5.08208e-16	down	K00679 phospholipid:diacylglycerol acyltransferase [EC:2.3.1.158] | (RefSeq) phospholipid:diacylglycerol acyltransferase 1 (A)	PREDICTED: phospholipid:diacylglycerol acyltransferase 1 [Vitis vinifera]	PDAT1_ARATH RecName: Full=Phospholipid:diacylglycerol acyltransferase 1; Short=AtPDAT; EC=2.3.1.158 {ECO:0000250|UniProtKB:O94680};	A5BP62_VITVI SubName: Full=Uncharacterized protein {ECO:0000313|EMBL:CAN72551.1};	Lecithin:cholesterol acyltransferase (LCAT)/Acyl-ceramide synthase	GO:0005783,endoplasmic reticulum; GO:0016021,integral component of membrane; GO:0005773,vacuole; GO:0008374,O-acyltransferase activity; GO:0046027,phospholipid:diacylglycerol acyltransferase activity; GO:0006071,glycerol metabolic process; GO:0019432,triglyceride biosynthetic process	Lecithin:cholesterol acyltransferase
Cluster-9600.32143	19.71	170.02	252.03	0	0	0	272.33	2578.64	3121.09	0	0	0	-13.3147	2.4955e-18	5.34431e-16	down	K00430 peroxidase [EC:1.11.1.7] | (RefSeq) peroxidase 42-like (A)	PREDICTED: peroxidase 42 [Vitis vinifera]	PER42_ARATH RecName: Full=Peroxidase 42; Short=Atperox P42; EC=1.11.1.7; AltName: Full=ATP1a/ATP1b; AltName: Full=PRXR1; Flags: Precursor;	A5AGY5_VITVI RecName: Full=Peroxidase {ECO:0000256|RuleBase:RU362060, ECO:0000256|SAAS:SAAS00709852}; EC=1.11.1.7 {ECO:0000256|RuleBase:RU362060, ECO:0000256|SAAS:SAAS00709852};	--	GO:0005576,extracellular region; GO:0009505,plant-type cell wall; GO:0009506,plasmodesma; GO:0020037,heme binding; GO:0046872,metal ion binding; GO:0004601,peroxidase activity; GO:0042744,hydrogen peroxide catabolic process; GO:0009664,plant-type cell wall organization; GO:0006979,response to oxidative stress; GO:0048511,rhythmic process	Peroxidase
Cluster-9600.29434	0	0	0	13.2	15.82	16.21	0	0	0	198.92	291.65	304.78	10.5648	2.55862e-18	5.45252e-16	up	K13691 pathogen-inducible salicylic acid glucosyltransferase [EC:2.4.1.-] | (RefSeq) UDP-glycosyltransferase 74G1 (A)	PREDICTED: UDP-glycosyltransferase 74E2 [Vitis vinifera]	U74E2_ARATH RecName: Full=UDP-glycosyltransferase 74E2; EC=2.4.1.-;	D7T2I8_VITVI RecName: Full=Glycosyltransferase {ECO:0000256|RuleBase:RU362057}; EC=2.4.1.- {ECO:0000256|RuleBase:RU362057};	UDP-glucuronosyl and UDP-glucosyl transferase	GO:0043231,intracellular membrane-bounded organelle; GO:0052638,indole-3-butyrate beta-glucosyltransferase activity; GO:0080043,quercetin 3-O-glucosyltransferase activity; GO:0080044,quercetin 7-O-glucosyltransferase activity; GO:0035251,UDP-glucosyltransferase activity; GO:0071475,cellular hyperosmotic salinity response; GO:0071215,cellular response to abscisic acid stimulus; GO:0070301,cellular…	UDP-glucoronosyl and UDP-glucosyl transferase
Cluster-9600.51092	26.6	17.46	20.56	2.3	1.28	0.96	753.82	538.71	518.26	54.75	37	28.32	-3.7846	2.89121e-18	6.13106e-16	down	K09833 homogentisate phytyltransferase / homogentisate geranylgeranyltransferase [EC:2.5.1.115 2.5.1.116] | (RefSeq) HGGT; homogentisate geranylgeranyl transferase (A)	PREDICTED: homogentisate geranylgeranyl transferase isoform X4 [Vitis vinifera]	HPT1_ARATH RecName: Full=Homogentisate phytyltransferase 1, chloroplastic; Short=AtHPT1; EC=2.5.1.115; AltName: Full=Tocopherol polyprenyltransferase 1; AltName: Full=Vitamin E pathway gene 2-1 protein; Short=AtVTE2-1; Flags: Precursor;	D7SQD2_VITVI SubName: Full=Uncharacterized protein {ECO:0000313|EMBL:CBI17863.3};	--	GO:0009507,chloroplast; GO:0031969,chloroplast membrane; GO:0016021,integral component of membrane; GO:0010176,homogentisate phytyltransferase activity; GO:0071555,cell wall organization; GO:0009915,phloem sucrose loading; GO:0031347,regulation of defense response; GO:0009266,response to temperature stimulus; GO:0006636,unsaturated fatty acid biosynthetic process; GO:0010189,vitamin E biosyntheti…	UbiA prenyltransferase family
Cluster-9600.45559	0	0	0	8.37	13.4	10.03	0	0	0	206.15	402.65	307.56	10.7632	3.16461e-18	6.6781e-16	up	--	PREDICTED: uncharacterized protein LOC100245378 [Vitis vinifera]	--	F6I5F9_VITVI SubName: Full=Uncharacterized protein {ECO:0000313|EMBL:CCB62177.1};	--	GO:0009737,response to abscisic acid; GO:0009651,response to salt stress	Protein of unknown function (DUF1005)
Cluster-9600.45226	17.72	27.09	31.32	0.84	1.86	2.36	387.14	646.12	610	15.44	41.78	54	-3.8509	3.5605e-18	7.47706e-16	down	K09264 MADS-box transcription factor, plant | (RefSeq) MADS-box protein GGM13-like isoform X1 (A)	PREDICTED: MADS-box protein SVP [Vitis vinifera]	AGL24_ARATH RecName: Full=MADS-box protein AGL24; AltName: Full=Protein AGAMOUS-LIKE 24;	F6H129_VITVI SubName: Full=Uncharacterized protein {ECO:0000313|EMBL:CCB45651.1};	MADS box transcription factor	GO:0005737,cytoplasm; GO:0005634,nucleus; GO:0003700,DNA-binding transcription factor activity; GO:0046982,protein heterodimerization activity; GO:0000977,RNA polymerase II regulatory region sequence-specific DNA binding; GO:0043565,sequence-specific DNA binding; GO:0030154,cell differentiation; GO:0048438,floral whorl development; GO:0010077,maintenance of inflorescence meristem identity; GO:004…	SRF-type transcription factor (DNA-binding and dimerisation domain)
Cluster-9600.21704	6.7	15.72	18.08	0	0	0	247.11	630.16	592.13	0	0	0	-11.2809	3.9973e-18	8.35377e-16	down	K06130 lysophospholipase II [EC:3.1.1.5] | (RefSeq) probable carboxylesterase SOBER1-like isoform X1 (A)	PREDICTED: protein COFACTOR ASSEMBLY OF COMPLEX C SUBUNIT B CCB4, chloroplastic [Vitis vinifera]	SOBRL_ARATH RecName: Full=Probable carboxylesterase SOBER1-like {ECO:0000305}; EC=3.1.1.- {ECO:0000305};	D7TNJ2_VITVI SubName: Full=Uncharacterized protein {ECO:0000313|EMBL:CBI32065.3};	--	GO:0005737,cytoplasm; GO:0005886,plasma membrane; GO:0052689,carboxylic ester hydrolase activity; GO:0008474,palmitoyl-(protein) hydrolase activity; GO:0009814,defense response, incompatible interaction; GO:0006631,fatty acid metabolic process; GO:0002084,protein depalmitoylation; GO:0010363,regulation of plant-type hypersensitive response	Phospholipase/Carboxylesterase
Cluster-9600.24627	1.87	1.5	2.47	7.45	8.49	9.28	116.21	101.29	135.91	388.48	538.39	601.18	2.16999	4.07023e-18	8.46529e-16	up	--	PREDICTED: ribonuclease E/G-like protein, chloroplastic isoform X3 [Vitis vinifera]	RNE_ARATH RecName: Full=Ribonuclease E/G-like protein, chloroplastic; Short=RNase E/G-like protein; EC=3.1.26.-; AltName: Full=RNase E; Flags: Precursor;	F6HHQ9_VITVI SubName: Full=Uncharacterized protein {ECO:0000313|EMBL:CCB51755.1};	--	GO:0009507,chloroplast; GO:0009570,chloroplast stroma; GO:0004521,endoribonuclease activity; GO:0003723,RNA binding; GO:2001070,starch binding; GO:0010239,chloroplast mRNA processing; GO:0009658,chloroplast organization; GO:1901259,chloroplast rRNA processing	Ribonuclease E/G family
Cluster-9600.24795	23.71	26.81	38.18	135.29	118.48	146.11	67.49	88.11	102.16	331.45	372.04	460.39	2.25305	5.32253e-18	1.10169e-15	up	K00799 glutathione S-transferase [EC:2.5.1.18] | (RefSeq) glutathione transferase GST 23 (A)	PREDICTED: glutathione transferase GST 23 [Vitis vinifera]	GSTX6_SOYBN RecName: Full=Probable glutathione S-transferase; EC=2.5.1.18; AltName: Full=G2-4; AltName: Full=Heat shock protein 26A;	F6H8N9_VITVI SubName: Full=Uncharacterized protein {ECO:0000313|EMBL:CCB48585.1};	Glutathione S-transferase	GO:0005737,cytoplasm; GO:0004364,glutathione transferase activity; GO:0006749,glutathione metabolic process; GO:0009737,response to abscisic acid; GO:0009733,response to auxin; GO:0009735,response to cytokinin; GO:0009739,response to gibberellin; GO:0009408,response to heat; GO:0010038,response to metal ion; GO:0009407,toxin catabolic process	Glutathione S-transferase, C-terminal domain
Cluster-9600.40620	0.84	1.12	1.26	5.32	4.18	5.13	48.52	70.3	64.64	257.84	245.8	308.79	2.23835	5.67376e-18	1.16879e-15	up	K13459 disease resistance protein RPS2 | (RefSeq) disease resistance protein RPS2 (A)	PREDICTED: disease resistance protein RPS2 [Vitis vinifera]	DRL27_ARATH RecName: Full=Disease resistance protein At4g27190;	D7TGQ6_VITVI SubName: Full=Uncharacterized protein {ECO:0000313|EMBL:CBI29678.3};	Apoptotic ATPase	GO:0005886,plasma membrane; GO:0043531,ADP binding; GO:0005524,ATP binding; GO:0006952,defense response; GO:0007165,signal transduction	NB-ARC domain
Cluster-9600.25186	5.8	9.8	18.57	0	0	0	281.4	516.14	799.1	0	0	0	-11.4282	5.90249e-18	1.21015e-15	down	K14510 serine/threonine-protein kinase CTR1 [EC:2.7.11.1] | (RefSeq) serine/threonine-protein kinase CTR1 (A)	PREDICTED: serine/threonine-protein kinase CTR1 [Vitis vinifera]	CTR1_ARATH RecName: Full=Serine/threonine-protein kinase CTR1 {ECO:0000303|PubMed:8431946}; EC=2.7.11.1 {ECO:0000305}; AltName: Full=Protein CONSTITUTIVE TRIPLE RESPONSE1 {ECO:0000303|PubMed:8431946};	D7UBV2_VITVI SubName: Full=Uncharacterized protein {ECO:0000313|EMBL:CBI40217.3};	Tyrosine kinase specific for activated (GTP-bound) p21cdc42Hs	GO:0005789,endoplasmic reticulum membrane; GO:0005524,ATP binding; GO:0004674,protein serine/threonine kinase activity; GO:0004712,protein serine/threonine/tyrosine kinase activity; GO:0004871,NA; GO:0071281,cellular response to iron ion; GO:0009873,ethylene-activated signaling pathway; GO:0009686,gibberellin biosynthetic process; GO:0010105,negative regulation of ethylene-activated signaling pat…	Ethylene-responsive protein kinase Le-CTR1
Cluster-9600.45245	21.89	25.36	28.51	10.59	9.49	9.68	1134.6	1426.15	1309.98	460.36	501.3	522.7	-1.29089	6.14919e-18	1.25478e-15	down	K11434 type I protein arginine methyltransferase [EC:2.1.1.319] | (RefSeq) probable protein arginine N-methyltransferase 1 (A)	PREDICTED: probable protein arginine N-methyltransferase 1 [Vitis vinifera]	ANM11_ARATH RecName: Full=Protein arginine N-methyltransferase 1.1; Short=AtPRMT11; EC=2.1.1.319; AltName: Full=Arginine methyltransferase pam1; AltName: Full=Histone-arginine N-methyltransferase PRMT11;	D7TBA7_VITVI SubName: Full=Uncharacterized protein {ECO:0000313|EMBL:CBI27942.3};	Protein arginine N-methyltransferase PRMT1 and related enzymes	GO:0005737,cytoplasm; GO:0005829,cytosol; GO:0005634,nucleus; GO:0008469,histone-arginine N-methyltransferase activity; GO:0016274,protein-arginine N-methyltransferase activity; GO:0035242,protein-arginine omega-N asymmetric methyltransferase activity; GO:0006355,regulation of transcription, DNA-templated; GO:0006351,transcription, DNA-templated	Isy1-like splicing family
Cluster-9600.31506	10.16	9.27	9.45	25.09	28.02	24.01	181.03	180.55	150.44	375.92	513.97	449	1.47333	6.36849e-18	1.29343e-15	up	K13430 serine/threonine-protein kinase PBS1 [EC:2.7.11.1] | (RefSeq) serine/threonine-protein kinase PBS1 (A)	PREDICTED: serine/threonine-protein kinase PBS1 [Vitis vinifera]	PBS1_ARATH RecName: Full=Serine/threonine-protein kinase PBS1 {ECO:0000303|PubMed:11359614}; EC=2.7.11.1 {ECO:0000269|PubMed:11359614}; AltName: Full=AvrPphB susceptible protein 1 {ECO:0000303|PubMed:11359614};	F6I1N7_VITVI SubName: Full=Uncharacterized protein {ECO:0000313|EMBL:CCB60854.1};	Serine/threonine protein kinase	GO:0005886,plasma membrane; GO:0005524,ATP binding; GO:0004672,protein kinase activity; GO:0004674,protein serine/threonine kinase activity; GO:0004675,transmembrane receptor protein serine/threonine kinase activity; GO:0007166,cell surface receptor signaling pathway; GO:0006952,defense response; GO:0042742,defense response to bacterium; GO:0009816,defense response to bacterium, incompatible inte…	--
Cluster-9600.51055	4.77	7.18	8.57	0	0	0	235.34	384.86	375.12	0	0	0	-10.7239	6.49669e-18	1.3133e-15	down	--	PREDICTED: uncharacterized protein LOC100262529 [Vitis vinifera]	--	F6HPA7_VITVI SubName: Full=Uncharacterized protein {ECO:0000313|EMBL:CCB56513.1};	--	GO:0016021,integral component of membrane	--
Cluster-9600.40343	23.26	29.68	40.19	215.13	157.5	168.33	46	69	76	370	353	376	2.62237	6.6235e-18	1.33271e-15	up	K18875 enhanced disease susceptibility 1 protein | (RefSeq) protein EDS1L-like isoform X1 (A)	PREDICTED: senescence-associated carboxylesterase 101 [Vitis vinifera]	SG101_ARATH RecName: Full=Senescence-associated carboxylesterase 101; EC=3.1.1.1; Flags: Precursor;	F6HV24_VITVI SubName: Full=Uncharacterized protein {ECO:0000313|EMBL:CCB58542.1};	--	GO:0005737,cytoplasm; GO:0016021,integral component of membrane; GO:0005634,nucleus; GO:0052689,carboxylic ester hydrolase activity; GO:0007568,aging; GO:0006952,defense response; GO:0016042,lipid catabolic process; GO:1900426,positive regulation of defense response to bacterium; GO:1902290,positive regulation of defense response to oomycetes; GO:0002230,positive regulation of defense response to…	--
Cluster-9600.9741	2.28	4.68	5.22	0.27	0.21	0.27	155.11	344.72	314.06	15.44	14.47	18.77	-3.99007	6.95576e-18	1.39308e-15	down	K20181 vacuolar protein sorting-associated protein 18 | (GenBank) vacuolar sorting-associated-like protein (A)	PREDICTED: probable LRR receptor-like serine/threonine-protein kinase At3g47570, partial [Vitis vinifera]	Y3471_ARATH RecName: Full=Putative receptor-like protein kinase At3g47110; EC=2.7.11.1; Flags: Precursor;	F6HCE1_VITVI SubName: Full=Uncharacterized protein {ECO:0000313|EMBL:CCB49876.1};	--	GO:0016021,integral component of membrane; GO:0005886,plasma membrane; GO:0005524,ATP binding; GO:0004674,protein serine/threonine kinase activity	Protein kinase domain
Cluster-9600.30185	0	0	0	9.2	17.11	11.18	0	0	0	202.29	459.11	306.22	10.8355	7.28322e-18	1.45194e-15	up	K13429 chitin elicitor receptor kinase 1 | (RefSeq) lysM domain receptor-like kinase 3 (A)	PREDICTED: protein LYK5 [Vitis vinifera]	LYK5_ARATH RecName: Full=Protein LYK5; AltName: Full=LysM domain receptor-like kinase 5; AltName: Full=LysM-containing receptor-like kinase 5; Flags: Precursor;	F6I6Y0_VITVI SubName: Full=Uncharacterized protein {ECO:0000313|EMBL:CCB62698.1};	--	GO:0016021,integral component of membrane; GO:0005886,plasma membrane; GO:0005524,ATP binding; GO:0008061,chitin binding; GO:0042803,protein homodimerization activity; GO:0004675,transmembrane receptor protein serine/threonine kinase activity; GO:0007166,cell surface receptor signaling pathway; GO:0071323,cellular response to chitin; GO:0045087,innate immune response; GO:0006468,protein phosphory…	Protein kinase domain
Cluster-9600.16732	0.24	0.61	0.41	3.64	4.82	5.79	13.53	37.48	20.71	173.29	278.67	341.92	3.54382	7.43669e-18	1.47574e-15	up	K16224 senescence-induced receptor-like serine/threonine-protein kinase | (RefSeq) senescence-induced receptor-like serine/threonine-protein kinase (A)	hypothetical protein VITISV_044244 [Vitis vinifera]	Y2921_ARATH RecName: Full=Putative leucine-rich repeat receptor-like protein kinase At2g19210; EC=2.7.11.1; Flags: Precursor;	A5AE95_VITVI SubName: Full=Uncharacterized protein {ECO:0000313|EMBL:CAN68923.1};	--	GO:0016021,integral component of membrane; GO:0005886,plasma membrane; GO:0005524,ATP binding; GO:0004674,protein serine/threonine kinase activity	Protein tyrosine kinase
Cluster-9600.19292	7.71	6.61	11.58	0	0	0.13	340.15	316.55	453.05	0	0	6.15	-7.51914	8.37826e-18	1.65499e-15	down	K10615 E3 ubiquitin-protein ligase HERC4 [EC:2.3.2.26] | (RefSeq) probable E3 ubiquitin-protein ligase HERC4 isoform X1 (A)	PREDICTED: ultraviolet-B receptor UVR8 isoform X1 [Vitis vinifera]	Y1705_ARATH RecName: Full=Uncharacterized protein At1g27050;	F6HPF8_VITVI SubName: Full=Uncharacterized protein {ECO:0000313|EMBL:CCB56586.1};	FOG: RCC1 domain	GO:0003700,DNA-binding transcription factor activity; GO:0003723,RNA binding; GO:0006351,transcription, DNA-templated	RNA recognition motif. (a.k.a. RRM, RBD, or RNP domain)
Cluster-9600.32151	13.3	7.53	13.96	0	0	0	418.58	257.63	390.29	0	0	0	-10.8493	8.46124e-18	1.66379e-15	down	K00654 serine palmitoyltransferase [EC:2.3.1.50] | (RefSeq) long chain base biosynthesis protein 2a (A)	PREDICTED: long chain base biosynthesis protein 2a [Vitis vinifera]	LCB2A_ARATH RecName: Full=Long chain base biosynthesis protein 2a; Short=AtLCB2a; EC=2.3.1.50; AltName: Full=Long chain base biosynthesis protein 2; Short=AtLCB2;	D7SH55_VITVI SubName: Full=Uncharacterized protein {ECO:0000313|EMBL:CBI15735.3};	Serine palmitoyltransferase	GO:0005783,endoplasmic reticulum; GO:0005789,endoplasmic reticulum membrane; GO:0016021,integral component of membrane; GO:0016020,membrane; GO:0005773,vacuole; GO:0030170,pyridoxal phosphate binding; GO:0004758,serine C-palmitoyltransferase activity; GO:0009640,photomorphogenesis; GO:0009555,pollen development; GO:0043067,regulation of programmed cell death; GO:0046512,sphingosine biosynthetic p…	Aminotransferase class I and II
Cluster-9600.36177	0	0	0	9.26	8.61	9.68	0	0	0	203.07	230.37	264.41	10.3866	8.61153e-18	1.67808e-15	up	K00924 kinase [EC:2.7.1.-] | (RefSeq) probable serine/threonine-protein kinase Cx32, chloroplastic isoform X1 (A)	PREDICTED: probable serine/threonine-protein kinase NAK isoform X2 [Vitis vinifera]	PIX13_ARATH RecName: Full=Probable serine/threonine-protein kinase PIX13 {ECO:0000305}; EC=2.7.11.1 {ECO:0000305};	F6I6T4_VITVI SubName: Full=Uncharacterized protein {ECO:0000313|EMBL:CCB62652.1};	Serine/threonine protein kinase	GO:0005634,nucleus; GO:0005886,plasma membrane; GO:0005524,ATP binding; GO:0004675,transmembrane receptor protein serine/threonine kinase activity; GO:0007166,cell surface receptor signaling pathway; GO:0006952,defense response; GO:0006468,protein phosphorylation	Protein tyrosine kinase
Cluster-9600.44568	0	0	0	17.46	11.75	16.21	0	0	0	265.11	218.38	307.13	10.5812	9.82387e-18	1.90574e-15	up	K07574 RNA-binding protein | (RefSeq) uncharacterized LOC100243481 (A)	PREDICTED: uncharacterized protein LOC100243481 [Vitis vinifera]	--	D7U5J2_VITVI SubName: Full=Uncharacterized protein {ECO:0000313|EMBL:CBI38011.3};	--	GO:0003723,RNA binding	CRS1 / YhbY (CRM) domain
Cluster-9600.25225	2.98	5.44	5.69	0	0	0	222.22	439.63	375.76	0	0	0	-10.7771	1.03828e-17	2.00518e-15	down	K14485 transport inhibitor response 1 | (RefSeq) protein TRANSPORT INHIBITOR RESPONSE 1 (A)	PREDICTED: protein TRANSPORT INHIBITOR RESPONSE 1 [Vitis vinifera]	TIR1_ARATH RecName: Full=Protein TRANSPORT INHIBITOR RESPONSE 1; AltName: Full=Weak ethylene-insensitive protein 1;	F6H7S9_VITVI SubName: Full=Uncharacterized protein {ECO:0000313|EMBL:CCB48271.1};	Leucine rich repeat proteins, some proteins contain F-box	GO:0005634,nucleus; GO:0019005,SCF ubiquitin ligase complex; GO:0010011,auxin binding; GO:0038198,auxin receptor activity; GO:0000822,inositol hexakisphosphate binding; GO:0004842,ubiquitin-protein transferase activity; GO:0009734,auxin-activated signaling pathway; GO:0007049,cell cycle; GO:0016036,cellular response to phosphate starvation; GO:0006952,defense response; GO:0009873,ethylene-activat…	Leucine Rich repeats (2 copies)
Cluster-9600.7794	22.31	20.03	25.1	0	0	0	262	259	265	0	0	0	-10.39	1.14754e-17	2.20634e-15	down	--	--	--	--	--	--	--
Cluster-9600.21887	2.07	3.54	3.63	0	0	0	219.46	406.93	340.41	0	0	0	-10.6729	1.18777e-17	2.27358e-15	down	K12879 THO complex subunit 2 | (RefSeq) THO complex subunit 2 (A)	PREDICTED: THO complex subunit 2 isoform X4 [Vitis vinifera]	THOC2_ARATH RecName: Full=THO complex subunit 2; Short=AtTHO2; AltName: Full=Protein EMBRYO DEFECTIVE 2793;	A0A067F0B6_CITSI SubName: Full=Uncharacterized protein {ECO:0000313|EMBL:KDO60824.1};	KEKE-like motif-containing transcription regulator (Rlr1)/suppressor of sin4	GO:0016607,nuclear speck; GO:0005634,nucleus; GO:0000347,THO complex; GO:0000445,THO complex part of transcription export complex; GO:0003729,mRNA binding; GO:0003723,RNA binding; GO:1990428,miRNA transport; GO:0006406,mRNA export from nucleus; GO:0006397,mRNA processing; GO:0035196,production of miRNAs involved in gene silencing by miRNA; GO:0008380,RNA splicing	THO complex subunit 2 N-terminus
Cluster-9600.44705	7.42	9.28	7.91	0.13	0	0	198.91	270.97	188.58	2.83	0	0	-7.66538	1.24673e-17	2.37592e-15	down	K04773 protease IV [EC:3.4.21.-] | (RefSeq) serine protease SPPA, chloroplastic (A)	PREDICTED: serine protease SPPA, chloroplastic [Vitis vinifera]	SPPA1_ARATH RecName: Full=Serine protease SPPA, chloroplastic; EC=3.4.21.-; AltName: Full=Signal peptide peptidase SPPA; Flags: Precursor;	A0A200QPZ6_9MAGN SubName: Full=Peptidase S49 {ECO:0000313|EMBL:OVA12529.1};	--	GO:0009507,chloroplast; GO:0009941,chloroplast envelope; GO:0009570,chloroplast stroma; GO:0009534,chloroplast thylakoid; GO:0009535,chloroplast thylakoid membrane; GO:0016021,integral component of membrane; GO:0004252,serine-type endopeptidase activity; GO:0006508,proteolysis; GO:0006465,signal peptide processing	Peptidase family S49
Cluster-9600.60536	0	0	0	4.66	6.75	5.43	0	0	0.1	177.9	313.06	257.68	10.4752	1.44358e-17	2.739e-15	up	--	PREDICTED: uncharacterized protein LOC100253141 [Vitis vinifera]	--	F6H905_VITVI SubName: Full=Uncharacterized protein {ECO:0000313|EMBL:CCB48665.1};	SOK1 kinase belonging to the STE20/SPS1/GC kinase family	--	T-complex protein 11
Cluster-9600.26758	0	0.47	0	18.55	23.19	19.38	0	4.48	0	134.34	207.82	176.4	7.11728	1.47914e-17	2.79421e-15	up	K25108 licheninase [EC:3.2.1.73] | (RefSeq) glucan endo-1,3-beta-glucosidase-like (A)	PREDICTED: glucan endo-1,3-beta-glucosidase, basic isoform [Vitis vinifera]	E13B_PRUPE RecName: Full=Glucan endo-1,3-beta-glucosidase, basic isoform; EC=3.2.1.39; AltName: Full=(1->3)-beta-glucan endohydrolase; Short=(1->3)-beta-glucanase; AltName: Full=Beta-1,3-endoglucanase; AltName: Full=PpGns1; Flags: Precursor;	F6HLM0_VITVI SubName: Full=Uncharacterized protein {ECO:0000313|EMBL:CCB55276.1};	--	GO:0042973,glucan endo-1,3-beta-D-glucosidase activity; GO:0005975,carbohydrate metabolic process; GO:0006952,defense response; GO:0009607,response to biotic stimulus	Glycosyl hydrolases family 17
Cluster-9600.19388	0	0	0	10.03	13.52	10.63	0	0	0	183.54	302.13	242.39	10.4399	1.52297e-17	2.86451e-15	up	--	PREDICTED: TMV resistance protein N [Vitis vinifera]	--	A5BHL0_VITVI SubName: Full=Uncharacterized protein {ECO:0000313|EMBL:CAN67940.1};	--	GO:0043531,ADP binding; GO:0007165,signal transduction	--
Cluster-9600.18041	0	0	0	5.07	6.26	8.9	0	0	0	178.03	267.37	388.62	10.614	1.62691e-17	3.04676e-15	up	K10899 ATP-dependent DNA helicase Q1 [EC:3.6.4.12] | (RefSeq) mediator of RNA polymerase II transcription subunit 34 (A)	unnamed protein product, partial [Vitis vinifera]	MED34_ARATH RecName: Full=Mediator of RNA polymerase II transcription subunit 34; AltName: Full=ATP-dependent DNA helicase Q-like 2; EC=3.6.4.12; AltName: Full=RecQ-like protein 2; Short=AtRecQ2; Short=AtRecQl2;	F6HJ58_VITVI RecName: Full=ATP-dependent DNA helicase {ECO:0000256|RuleBase:RU364117}; EC=3.6.4.12 {ECO:0000256|RuleBase:RU364117};	ATP-dependent DNA helicase	GO:0005694,chromosome; GO:0005737,cytoplasm; GO:0016592,mediator complex; GO:0043138,3'-5' DNA helicase activity; GO:0005524,ATP binding; GO:0043140,ATP-dependent 3'-5' DNA helicase activity; GO:0003677,DNA binding; GO:0009378,four-way junction helicase activity; GO:0046872,metal ion binding; GO:0006310,DNA recombination; GO:0006281,DNA repair; GO:0006260,DNA replication; GO:0000724,double-strand…	RecQ zinc-binding
Cluster-9600.28590	7.45	115.3	146.97	0	0	0	206.31	3475.86	3619.16	0	0	0	-13.5941	1.63728e-17	3.05297e-15	down	K17873 11-oxo-beta-amyrin 30-oxidase [EC:1.14.14.115] | (RefSeq) 11-oxo-beta-amyrin 30-oxidase-like (A)	PREDICTED: cytochrome P450 CYP72A219 [Vitis vinifera]	C7A29_PANGI RecName: Full=Cytochrome P450 CYP72A219; EC=1.14.-.-; AltName: Full=Cytochrome P450 CYP72A129;	D7UB08_VITVI SubName: Full=Uncharacterized protein {ECO:0000313|EMBL:CBI39923.3};	Cytochrome P450 CYP4/CYP19/CYP26 subfamilies	GO:0016021,integral component of membrane; GO:0020037,heme binding; GO:0005506,iron ion binding; GO:0004497,monooxygenase activity; GO:0016705,oxidoreductase activity, acting on paired donors, with incorporation or reduction of molecular oxygen	Cytochrome P450
Cluster-9600.26993	44.33	67.39	146.05	5.16	4.67	5.52	799.38	1329.06	2352.34	78.29	86.66	104.58	-3.99822	1.74091e-17	3.23226e-15	down	K14709 solute carrier family 39 (zinc transporter), member 1/2/3 | (RefSeq) zinc transporter 8 (A)	PREDICTED: zinc transporter 8 [Vitis vinifera]	ZIP5_ORYSJ RecName: Full=Zinc transporter 5; AltName: Full=ZRT/IRT-like protein 5; Short=OsZIP5; Flags: Precursor;	F6HTP5_VITVI SubName: Full=Uncharacterized protein {ECO:0000313|EMBL:CCB58056.1};	Fe2+/Zn2+ regulated transporter	GO:0016021,integral component of membrane; GO:0005886,plasma membrane; GO:0005385,zinc ion transmembrane transporter activity; GO:0071577,zinc ion transmembrane transport; GO:0006829,zinc ion transport	ZIP Zinc transporter
Cluster-9600.32394	8.68	6.98	9.71	0	0	0	278.72	243.73	276.95	0	0	0	-10.4207	1.77446e-17	3.27045e-15	down	--	--	--	--	--	--	--
Cluster-9600.34303	29.18	23.85	23.95	59.5	69.02	74.09	1055.04	937.48	769.08	1805.03	2549.55	2796.05	1.44488	1.7766e-17	3.27045e-15	up	K13229 2,4-dihydroxy-1,4-benzoxazin-3-one-glucoside dioxygenase [EC:1.14.11.59] | (RefSeq) DIBOA-glucoside dioxygenase BX6 (A)	hypothetical protein VITISV_042886 [Vitis vinifera]	ACCH1_ARATH RecName: Full=1-aminocyclopropane-1-carboxylate oxidase homolog 1;	A5BTR8_VITVI SubName: Full=Uncharacterized protein {ECO:0000313|EMBL:CAN66006.1};	Iron/ascorbate family oxidoreductases	GO:0046872,metal ion binding; GO:0016491,oxidoreductase activity	2OG-Fe(II) oxygenase superfamily
Cluster-9600.37703	0	0	0	8.83	9.92	10.66	0	0	0	168.24	230.71	253.15	10.2792	2.30603e-17	4.22708e-15	up	--	PREDICTED: trihelix transcription factor GT-3b [Vitis vinifera]	TGT3A_ARATH RecName: Full=Trihelix transcription factor GT-3a; AltName: Full=Trihelix DNA-binding protein GT-3a;	F6HJ54_VITVI SubName: Full=Uncharacterized protein {ECO:0000313|EMBL:CCB52251.1};	Transcription factor GT-2 and related proteins, contains trihelix DNA-binding/SANT domain	GO:0005634,nucleus; GO:0003700,DNA-binding transcription factor activity; GO:0042802,identical protein binding; GO:0000981,DNA-binding transcription factor activity, RNA polymerase II-specific; GO:0043565,sequence-specific DNA binding; GO:0006355,regulation of transcription, DNA-templated; GO:0006351,transcription, DNA-templated	Myb/SANT-like DNA-binding domain
Cluster-9600.32367	4.26	5.18	7.2	0	0	0	220.64	291.28	330.72	0	0	0	-10.4934	2.77448e-17	5.0643e-15	down	K14494 DELLA protein | (RefSeq) uncharacterized protein LOC18106830 (A)	PREDICTED: protein NLP9 isoform X1 [Vitis vinifera]	NLP9_ARATH RecName: Full=Protein NLP9; Short=AtNLP9; AltName: Full=NIN-like protein 9; AltName: Full=Nodule inception protein-like protein 8;	F6HB00_VITVI SubName: Full=Uncharacterized protein {ECO:0000313|EMBL:CCB49353.1};	--	GO:0005634,nucleus; GO:0003677,DNA binding; GO:0003700,DNA-binding transcription factor activity; GO:0006351,transcription, DNA-templated	RWP-RK domain
Cluster-9600.30189	0	0	0	39.75	56.39	44.53	0	0	0	170.21	303.02	241.95	10.4086	2.87466e-17	5.22513e-15	up	K20547 basic endochitinase B [EC:3.2.1.14] | (RefSeq) endochitinase-like (A)	PREDICTED: pathogenesis-related protein PR-4 [Vitis vinifera]	HEVL_ARATH RecName: Full=Hevein-like preproprotein; Contains: RecName: Full=CB-HEL; Contains: RecName: Full=CD-HEL; EC=3.1.-.-; AltName: Full=RNase; Flags: Precursor;	F6HVL6_VITVI SubName: Full=Uncharacterized protein {ECO:0000313|EMBL:CCB58729.1};	Predicted chitinase	GO:0005773,vacuole; GO:0008061,chitin binding; GO:0004540,ribonuclease activity; GO:0042742,defense response to bacterium; GO:0009817,defense response to fungus, incompatible interaction; GO:0031640,killing of cells of other organism; GO:0009723,response to ethylene; GO:0080027,response to herbivore; GO:0009651,response to salt stress; GO:0009615,response to virus; GO:0009627,systemic acquired re…	Barwin family
Cluster-9600.50770	1.24	2.27	2.62	10.69	12.3	13.73	71.07	141.78	133.46	515.44	721.18	822.59	2.64687	2.94144e-17	5.32413e-15	up	K13459 disease resistance protein RPS2 | (RefSeq) disease resistance protein RPS2 (A)	PREDICTED: disease resistance protein RPS2 [Vitis vinifera]	DRL27_ARATH RecName: Full=Disease resistance protein At4g27190;	F6HK28_VITVI SubName: Full=Uncharacterized protein {ECO:0000313|EMBL:CCB55031.1};	Apoptotic ATPase	GO:0005886,plasma membrane; GO:0043531,ADP binding; GO:0005524,ATP binding; GO:0006952,defense response; GO:0007165,signal transduction	NB-ARC domain
Cluster-9600.35925	7.08	3.26	4.8	35.25	44.75	35.63	221.06	110.86	133.39	924.37	1430.19	1162.96	2.98077	2.98003e-17	5.3715e-15	up	K13424 WRKY transcription factor 33 | (RefSeq) WRKY transcription factor WRKY24-like (A)	PREDICTED: probable WRKY transcription factor 31 [Vitis vinifera]	WRKY6_ARATH RecName: Full=WRKY transcription factor 6 {ECO:0000303|PubMed:11722756}; AltName: Full=WRKY DNA-binding protein 6 {ECO:0000303|PubMed:11722756}; Short=AtWRKY6 {ECO:0000303|PubMed:11722756};	F6H7H0_VITVI SubName: Full=Uncharacterized protein {ECO:0000313|EMBL:CCB48186.1};	--	GO:0005634,nucleus; GO:0003700,DNA-binding transcription factor activity; GO:0043565,sequence-specific DNA binding; GO:0044212,transcription regulatory region DNA binding; GO:0080169,cellular response to boron-containing substance deprivation; GO:0016036,cellular response to phosphate starvation; GO:0009873,ethylene-activated signaling pathway; GO:0045892,negative regulation of transcription, DNA…	WRKY DNA -binding domain
Cluster-9600.47680	0	0	0	12.84	11.17	13.27	0	0	0	189.32	201.64	244.38	10.2539	3.16717e-17	5.68514e-15	up	K00121 S-(hydroxymethyl)glutathione dehydrogenase / alcohol dehydrogenase [EC:1.1.1.284 1.1.1.1] | (RefSeq) alcohol dehydrogenase-like 7 (A)	PREDICTED: alcohol dehydrogenase-like 7 [Vitis vinifera]	ADHL7_ARATH RecName: Full=Alcohol dehydrogenase-like 7; EC=1.1.1.1 {ECO:0000250|UniProtKB:P06525};	F6H0C5_VITVI SubName: Full=Uncharacterized protein {ECO:0000313|EMBL:CCB45397.1};	Alcohol dehydrogenase, class III	GO:0005737,cytoplasm; GO:0004022,alcohol dehydrogenase (NAD) activity; GO:0008270,zinc ion binding	Alcohol dehydrogenase GroES-like domain
Cluster-9600.34299	12.05	16.04	13.71	28.39	30.3	30.55	860.18	1241.02	866.61	1698.93	2202.56	2270.63	1.14984	3.37355e-17	6.03057e-15	up	K13229 2,4-dihydroxy-1,4-benzoxazin-3-one-glucoside dioxygenase [EC:1.14.11.59] | (RefSeq) DIBOA-glucoside dioxygenase BX6 (A)	hypothetical protein VITISV_042886 [Vitis vinifera]	ACCH1_ARATH RecName: Full=1-aminocyclopropane-1-carboxylate oxidase homolog 1;	A5BTR8_VITVI SubName: Full=Uncharacterized protein {ECO:0000313|EMBL:CAN66006.1};	Iron/ascorbate family oxidoreductases	GO:0046872,metal ion binding; GO:0016491,oxidoreductase activity	2OG-Fe(II) oxygenase superfamily
Cluster-9600.19756	5.36	4.1	3.24	19.67	26.15	20.17	237.85	197.38	127.38	731.89	1183.88	933.17	2.42569	3.50223e-17	6.23484e-15	up	K18875 enhanced disease susceptibility 1 protein | (RefSeq) protein EDS1 (A)	PREDICTED: protein EDS1 [Vitis vinifera]	EDS1L_ARATH RecName: Full=Protein EDS1L {ECO:0000305}; AltName: Full=Enhanced disease susceptibility 1-like;	D7SI01_VITVI SubName: Full=Uncharacterized protein {ECO:0000313|EMBL:CBI15111.3};	--	GO:0005783,endoplasmic reticulum; GO:0005634,nucleus; GO:0016787,hydrolase activity; GO:0006952,defense response; GO:0006629,lipid metabolic process	Lipase (class 3)
Cluster-9600.2491	9.32	8.22	7.48	0	0	0	276	265	197	0	0	0	-10.2881	3.69763e-17	6.5272e-15	down	--	--	--	--	--	--	--
Cluster-9600.30035	2.26	4.29	2.36	16.89	25.18	26.32	73.2	151.17	67.92	459.18	834	890.53	2.99237	3.70391e-17	6.5272e-15	up	--	PREDICTED: uncharacterized protein LOC100259997 [Vitis vinifera]	--	D7T3C7_VITVI SubName: Full=Uncharacterized protein {ECO:0000313|EMBL:CBI25012.3};	--	GO:0016757,transferase activity, transferring glycosyl groups	Glycosyl transferases group 1
Cluster-9600.45080	0.41	0.07	0.18	6.95	6.42	7.56	10.6	2.06	4.2	152.61	172.12	206.77	5.03438	3.71172e-17	6.5272e-15	up	K03686 molecular chaperone DnaJ | (RefSeq) chaperone protein dnaJ A6, chloroplastic (A)	PREDICTED: uncharacterized protein LOC100854700 [Vitis vinifera]	DJC76_ARATH RecName: Full=Chaperone protein dnaJ C76, chloroplastic {ECO:0000305}; Short=atDjC76 {ECO:0000303|PubMed:23894646}; AltName: Full=AtDjC17 {ECO:0000303|PubMed:25339971}; AltName: Full=AtJ17 {ECO:0000305}; Flags: Precursor;	D7T0C2_VITVI SubName: Full=Uncharacterized protein {ECO:0000313|EMBL:CBI23951.3};	Molecular chaperone (DnaJ superfamily)	GO:0009507,chloroplast	DnaJ domain
Cluster-9600.22345	0	0	0	10.7	13.89	13.85	0	0	0	156.17	248.32	252.47	10.2817	3.79711e-17	6.65033e-15	up	K13435 serine/threonine-protein kinase Pto | (RefSeq) Pto; serine/threonine protein kinase Pto (A)	unnamed protein product, partial [Vitis vinifera]	FERON_ARATH RecName: Full=Receptor-like protein kinase FERONIA; EC=2.7.11.1; AltName: Full=Protein SIRENE; Flags: Precursor;	F6H469_VITVI SubName: Full=Uncharacterized protein {ECO:0000313|EMBL:CCB46911.1};	Serine/threonine protein kinase	GO:0043680,filiform apparatus; GO:0016021,integral component of membrane; GO:0005622,intracellular; GO:0016020,membrane; GO:0005886,plasma membrane; GO:0009506,plasmodesma; GO:0005524,ATP binding; GO:0004672,protein kinase activity; GO:0004674,protein serine/threonine kinase activity; GO:0009738,abscisic acid-activated signaling pathway; GO:0009742,brassinosteroid mediated signaling pathway; GO:0…	Protein tyrosine kinase
Cluster-9600.22444	6.9	12.75	13.07	0	0	0	198.22	398.8	334.04	0	0	0	-10.619	3.81358e-17	6.65223e-15	down	K20283 golgin subfamily A member 4 | (RefSeq) early endosome antigen 1-like (A)	PREDICTED: FRIGIDA-like protein 2 [Vitis vinifera]	FRL1A_ARATH RecName: Full=FRIGIDA-like protein 1; Short=AtFRIL1; AltName: Full=Protein SUPPRESSOR OF FRI 8;	A5AIV0_VITVI RecName: Full=FRIGIDA-like protein {ECO:0000256|RuleBase:RU364012};	--	GO:0030154,cell differentiation; GO:0009908,flower development	Frigida-like protein
Cluster-9600.17244	0	0	0	2.43	3.89	4.18	0	0	0	152.27	296.46	325.83	10.5035	4.02302e-17	6.98939e-15	up	--	PREDICTED: pentatricopeptide repeat-containing protein At5g27270 [Vitis vinifera]	PP399_ARATH RecName: Full=Pentatricopeptide repeat-containing protein At5g27270; AltName: Full=Protein EMBRYO DEFECTIVE 976;	F6HEG0_VITVI SubName: Full=Uncharacterized protein {ECO:0000313|EMBL:CCB50606.1};	FOG: PPR repeat	GO:0043231,intracellular membrane-bounded organelle; GO:0004519,endonuclease activity; GO:0003723,RNA binding; GO:0009451,RNA modification	PPR repeat family
Cluster-9600.44937	0	0	0	4.98	9.85	8.94	0	0	0	152.64	367.28	340.82	10.6521	4.12322e-17	7.13482e-15	up	K22390 acid phosphatase type 7 | (RefSeq) probable inactive purple acid phosphatase 27 (A)	PREDICTED: probable inactive purple acid phosphatase 27 [Vitis vinifera]	PPA27_ARATH RecName: Full=Probable inactive purple acid phosphatase 27; Flags: Precursor;	D7SGY6_VITVI RecName: Full=Purple acid phosphatase {ECO:0000256|RuleBase:RU361203}; EC=3.1.3.2 {ECO:0000256|RuleBase:RU361203};	Purple acid phosphatase	GO:0005576,extracellular region; GO:0003993,acid phosphatase activity; GO:0046872,metal ion binding	Calcineurin-like phosphoesterase
Cluster-9600.38649	8.39	16.18	19.76	0	0	0	200.6	421.93	421	0	0	0	-10.7926	4.1759e-17	7.19718e-15	down	--	PREDICTED: protein RETICULATA-RELATED 3, chloroplastic [Vitis vinifera]	RER3_ARATH RecName: Full=Protein RETICULATA-RELATED 3, chloroplastic {ECO:0000303|PubMed:23596191}; Flags: Precursor;	F6HMT6_VITVI SubName: Full=Uncharacterized protein {ECO:0000313|EMBL:CCB55961.1};	--	GO:0009507,chloroplast; GO:0009941,chloroplast envelope; GO:0031969,chloroplast membrane; GO:0016021,integral component of membrane; GO:0009536,plastid; GO:0009793,embryo development ending in seed dormancy; GO:0048366,leaf development; GO:0009648,photoperiodism; GO:0000302,response to reactive oxygen species	Protein RETICULATA-related
Cluster-9600.62849	11.18	20.81	11.13	0.78	0.34	1.05	370.46	749.97	327.52	21.68	11.6	36.36	-4.24965	4.4914e-17	7.71024e-15	down	K15803 (-)-germacrene D synthase [EC:4.2.3.75] | (RefSeq) (-)-germacrene D synthase (A)	unnamed protein product, partial [Vitis vinifera]	TPSVS_VITVI RecName: Full=Valencene synthase; Short=VvVal; EC=4.2.3.73 {ECO:0000269|PubMed:15464152, ECO:0000269|PubMed:19359488}; AltName: Full=7-epi-alpha-selinene synthase; EC=4.2.3.86 {ECO:0000269|PubMed:15464152, ECO:0000269|PubMed:19359488};	F6H2H8_VITVI SubName: Full=Uncharacterized protein {ECO:0000313|EMBL:CCB46458.1};	--	GO:0005737,cytoplasm; GO:0102906,7-epi-alpha-selinene synthase activity; GO:0000287,magnesium ion binding; GO:0010333,terpene synthase activity; GO:0102905,valencene synthase activity; GO:0016114,terpenoid biosynthetic process	Terpene synthase family, metal binding domain
Cluster-9600.23624	8.44	8.67	9.64	2.66	3.05	3.36	307.59	343.59	312.14	81.43	113.54	127.88	-1.50266	4.81464e-17	8.23247e-15	down	--	--	--	--	--	--	--
Cluster-9600.26724	0	0	0	3.4	5.95	4.08	0	0	0	165.78	352.84	247.26	10.5017	5.71512e-17	9.7337e-15	up	K05387 glutamate receptor, ionotropic, plant | (RefSeq) glutamate receptor 2.2 (A)	PREDICTED: glutamate receptor 2.2 [Vitis vinifera]	GLR27_ARATH RecName: Full=Glutamate receptor 2.7; AltName: Full=Ligand-gated ion channel 2.7; Flags: Precursor;	F6GXG0_VITVI RecName: Full=Glutamate receptor {ECO:0000256|PIRNR:PIRNR037090};	Glutamate-gated kainate-type ion channel receptor subunit GluR5 and related subunits	GO:0016021,integral component of membrane; GO:0005886,plasma membrane; GO:0005773,vacuole; GO:0005262,calcium channel activity; GO:0008066,glutamate receptor activity; GO:0004970,ionotropic glutamate receptor activity; GO:0006816,calcium ion transport; GO:0019722,calcium-mediated signaling; GO:0071230,cellular response to amino acid stimulus	Receptor family ligand binding region
Cluster-9600.29663	0	0	0	11.62	7.72	15.09	0	0	0	231.23	187.58	374.19	10.5669	6.23078e-17	1.05703e-14	up	K00167 2-oxoisovalerate dehydrogenase E1 component beta subunit [EC:1.2.4.4] | (RefSeq) 2-oxoisovalerate dehydrogenase subunit beta 1, mitochondrial (A)	PREDICTED: 2-oxoisovalerate dehydrogenase subunit beta 1, mitochondrial isoform X1 [Vitis vinifera]	ODBB1_ARATH RecName: Full=2-oxoisovalerate dehydrogenase subunit beta 1, mitochondrial; EC=1.2.4.4; AltName: Full=Branched-chain alpha-keto acid dehydrogenase E1 component beta chain; Short=BCKDE1B; Short=BCKDH E1-beta; Flags: Precursor;	D7SLN4_VITVI SubName: Full=Uncharacterized protein {ECO:0000313|EMBL:CBI16562.3};	Branched chain alpha-keto acid dehydrogenase E1, beta subunit	GO:0005759,mitochondrial matrix; GO:0003863,3-methyl-2-oxobutanoate dehydrogenase (2-methylpropanoyl-transferring) activity	Transketolase, pyrimidine binding domain
Cluster-9600.58820	39.88	62.41	83.72	7.13	5.42	7.66	278.05	485.1	530.97	42.15	39.84	57.08	-3.13781	6.29893e-17	1.06442e-14	down	K04532 NEDD8-activating enzyme E1 regulatory subunit | (RefSeq) NEDD8-activating enzyme E1 regulatory subunit AXR1 (A)	hypothetical protein B456_005G149600 [Gossypium raimondii]	AXR1_ARATH RecName: Full=NEDD8-activating enzyme E1 regulatory subunit AXR1 {ECO:0000305}; AltName: Full=Auxin-resistance protein AXR1 {ECO:0000303|PubMed:8321287}; AltName: Full=Protein AUXIN-RESISTANT 1 {ECO:0000303|PubMed:21311953};	A0A0D2ND33_GOSRA SubName: Full=Uncharacterized protein {ECO:0000313|EMBL:KJB30557.1};	NEDD8-activating complex, APP-BP1/UBA5 component	GO:0005829,cytosol; GO:0005634,nucleus; GO:0019781,NEDD8 activating enzyme activity; GO:0000166,nucleotide binding; GO:0010252,auxin homeostasis; GO:0009734,auxin-activated signaling pathway; GO:0006281,DNA repair; GO:0009965,leaf morphogenesis; GO:0045116,protein neddylation; GO:0007131,reciprocal meiotic recombination; GO:0009735,response to cytokinin; GO:0009414,response to water deprivation	--
Cluster-9600.38704	0	0	0	14.18	17.05	18.69	0	0	0	150.37	222.21	248.11	10.2007	6.57892e-17	1.10741e-14	up	K07953 GTP-binding protein SAR1 [EC:3.6.5.-] | (RefSeq) GTP-binding protein SAR1A (A)	PREDICTED: GTP-binding protein SAR1A [Ziziphus jujuba]	SAR1A_ARATH RecName: Full=GTP-binding protein SAR1A;	A0A1U8AL21_NELNU SubName: Full=GTP-binding protein SAR1A {ECO:0000313|RefSeq:XP_010268019.1};	Vesicle coat complex COPII, GTPase subunit SAR1	GO:0005783,endoplasmic reticulum; GO:0005794,Golgi apparatus; GO:0005886,plasma membrane; GO:0005525,GTP binding; GO:0006886,intracellular protein transport; GO:0016192,vesicle-mediated transport	ADP-ribosylation factor family
Cluster-9600.49026	18.06	64.06	68.2	0.39	0	0.46	176.54	692.09	601.44	3.25	0	4.75	-7.42086	6.7638e-17	1.13412e-14	down	K08770 ubiquitin C | (RefSeq) polyubiquitin-like (A)	PREDICTED: polyubiquitin 11 isoform X2 [Brachypodium distachyon]	UBQ3_ARATH RecName: Full=Polyubiquitin 3; Contains: RecName: Full=Ubiquitin; Flags: Precursor;	I1ICU3_BRADI SubName: Full=Uncharacterized protein {ECO:0000313|EMBL:KQK00864.1, ECO:0000313|EnsemblPlants:BRADI3G52300.1};	Ubiquitin and ubiquitin-like proteins	GO:0005634,nucleus; GO:0005773,vacuole; GO:0010224,response to UV-B; GO:0006511,ubiquitin-dependent protein catabolic process	Ubiquitin family
Cluster-9600.47950	1.22	1.39	1.73	0	0	0	201.45	247.79	251.58	0	0	0	-10.2227	6.88945e-17	1.15072e-14	down	K17592 sacsin | (RefSeq) hypothetical protein (A)	PREDICTED: uncharacterized protein LOC100258878 [Vitis vinifera]	--	A0A2I4FZK7_9ROSI SubName: Full=uncharacterized protein LOC109003427 isoform X1 {ECO:0000313|RefSeq:XP_018837084.1};	--	--	Domain of unknown function (DUF3883)
Cluster-9600.67892	6	6.25	6.85	12.87	12.91	12.57	252.9	286.4	256.14	455.21	555.49	552.55	1.06244	7.1263e-17	1.18571e-14	up	K13430 serine/threonine-protein kinase PBS1 [EC:2.7.11.1] | (RefSeq) serine/threonine-protein kinase PBS1 (A)	PREDICTED: probable LRR receptor-like serine/threonine-protein kinase At1g53440 isoform X1 [Vitis vinifera]	Y5343_ARATH RecName: Full=Probable LRR receptor-like serine/threonine-protein kinase At1g53430; EC=2.7.11.1; Flags: Precursor;	F6H1V3_VITVI SubName: Full=Uncharacterized protein {ECO:0000313|EMBL:CCB46217.1};	--	GO:0016021,integral component of membrane; GO:0005886,plasma membrane; GO:0005524,ATP binding; GO:0004674,protein serine/threonine kinase activity	Protein tyrosine kinase
Cluster-9600.37973	43.19	51.88	67.23	5.57	7.65	10.81	533.87	705.45	746.32	58	98	141	-2.69529	7.20849e-17	1.19479e-14	down	K19784 chromate reductase, NAD(P)H dehydrogenase (quinone) | (RefSeq) NADPH:quinone oxidoreductase (A)	PREDICTED: NADPH:quinone oxidoreductase [Vitis vinifera]	NQR_ARATH RecName: Full=NADPH:quinone oxidoreductase; EC=1.6.5.2;	D7TX98_VITVI SubName: Full=Uncharacterized protein {ECO:0000313|EMBL:CBI35123.3};	Predicted flavoprotein	GO:0009507,chloroplast; GO:0009570,chloroplast stroma; GO:0005829,cytosol; GO:0005886,plasma membrane; GO:0010181,FMN binding; GO:0052873,FMN reductase (NADPH) activity; GO:0003955,NAD(P)H dehydrogenase (quinone) activity; GO:0042742,defense response to bacterium; GO:0009735,response to cytokinin; GO:0009651,response to salt stress	NADPH-dependent FMN reductase
Cluster-9600.14056	6.36	11.28	7.19	0.61	0.59	0.87	158.07	305.51	159.17	12.71	15.06	22.73	-3.50804	7.84162e-17	1.29137e-14	down	K18823 soyasaponin III rhamnosyltransferase [EC:2.4.1.273] | (RefSeq) soyasaponin III rhamnosyltransferase (A)	PREDICTED: UDP-glycosyltransferase 91C1-like [Vitis vinifera]	URT1_FRAAN RecName: Full=Putative UDP-rhamnose:rhamnosyltransferase 1; Short=FaRT1 {ECO:0000303|PubMed:16443693}; EC=2.4.1.- {ECO:0000250|UniProtKB:Q940V3}; AltName: Full=Glycosyltransferase 4; Short=FaGT4 {ECO:0000312|EMBL:AAU09445.1};	A5BQ02_VITVI SubName: Full=Uncharacterized protein {ECO:0000313|EMBL:CAN68180.1};	UDP-glucuronosyl and UDP-glucosyl transferase	GO:0016021,integral component of membrane; GO:0016758,transferase activity, transferring hexosyl groups; GO:0008152,metabolic process	UDP-glucoronosyl and UDP-glucosyl transferase
Cluster-9600.85327	1.03	0.66	0	24.59	33.97	31.03	4.19	3.07	0	85.48	149.26	137.54	5.80925	7.85091e-17	1.29137e-14	up	--	--	--	--	--	--	--
Cluster-9600.13107	8.44	11.98	19.38	0	0	0	209.2	323.65	427.48	0	0	0	-10.6871	7.99934e-17	1.3108e-14	down	K00167 2-oxoisovalerate dehydrogenase E1 component beta subunit [EC:1.2.4.4] | (RefSeq) 2-oxoisovalerate dehydrogenase subunit beta 1, mitochondrial (A)	PREDICTED: 2-oxoisovalerate dehydrogenase subunit beta 1, mitochondrial isoform X1 [Vitis vinifera]	ODBB1_ARATH RecName: Full=2-oxoisovalerate dehydrogenase subunit beta 1, mitochondrial; EC=1.2.4.4; AltName: Full=Branched-chain alpha-keto acid dehydrogenase E1 component beta chain; Short=BCKDE1B; Short=BCKDH E1-beta; Flags: Precursor;	D7SLN4_VITVI SubName: Full=Uncharacterized protein {ECO:0000313|EMBL:CBI16562.3};	Branched chain alpha-keto acid dehydrogenase E1, beta subunit	GO:0005759,mitochondrial matrix; GO:0003863,3-methyl-2-oxobutanoate dehydrogenase (2-methylpropanoyl-transferring) activity	Transketolase, pyrimidine binding domain
Cluster-9600.30405	1.16	1.25	0.53	9.86	19.26	26.02	39	46	16	279	663.79	916	4.25943	8.19998e-17	1.33861e-14	up	K08237 hydroquinone glucosyltransferase [EC:2.4.1.218] | (RefSeq) anthocyanidin 3-O-glucosyltransferase 5 (A)	PREDICTED: anthocyanidin 3-O-glucosyltransferase 5 isoform X1 [Vitis vinifera]	HQGT_RAUSE RecName: Full=Hydroquinone glucosyltransferase; EC=2.4.1.218; AltName: Full=Arbutin synthase;	E0CQ07_VITVI RecName: Full=Glycosyltransferase {ECO:0000256|RuleBase:RU362057}; EC=2.4.1.- {ECO:0000256|RuleBase:RU362057};	UDP-glucuronosyl and UDP-glucosyl transferase	GO:0050505,hydroquinone glucosyltransferase activity; GO:0008152,metabolic process	UDP-glucoronosyl and UDP-glucosyl transferase
Cluster-9600.55829	7.43	7.18	12.01	0	0	0	228.51	240.43	328.45	0	0	0	-10.4219	8.4639e-17	1.3765e-14	down	K15015 solute carrier family 32 (vesicular inhibitory amino acid transporter) | (RefSeq) vacuolar amino acid transporter 1-like (A)	PREDICTED: vacuolar amino acid transporter 1 [Vitis vinifera]	AVT1I_ARATH RecName: Full=Amino acid transporter AVT1I {ECO:0000305}; Short=AtAvt1I {ECO:0000303|PubMed:27925655};	A5BU32_VITVI SubName: Full=Uncharacterized protein {ECO:0000313|EMBL:CAN75004.1};	Amino acid transporters	GO:0016021,integral component of membrane; GO:0005774,vacuolar membrane; GO:0015171,amino acid transmembrane transporter activity; GO:0003333,amino acid transmembrane transport	Transmembrane amino acid transporter protein
Cluster-9600.30707	4.53	11.84	18.71	0	0	0	202.86	576.49	744.01	0	0	0	-11.3498	8.6026e-17	1.39381e-14	down	K17046 protein DEK | (RefSeq) factor of DNA methylation 4-like (A)	PREDICTED: protein INVOLVED IN DE NOVO 2 isoform X2 [Vitis vinifera]	IDN2_ARATH RecName: Full=Protein INVOLVED IN DE NOVO 2 {ECO:0000303|PubMed:19915591}; AltName: Full=Protein RNA-DIRECTED DNA METHYLATION 12 {ECO:0000303|PubMed:20059743};	D7TLS7_VITVI SubName: Full=Uncharacterized protein {ECO:0000313|EMBL:CBI31664.3};	--	GO:0005655,nucleolar ribonuclease P complex; GO:0003723,RNA binding; GO:0006342,chromatin silencing; GO:0006306,DNA methylation; GO:0031047,gene silencing by RNA; GO:0010569,regulation of double-strand break repair via homologous recombination; GO:0046686,response to cadmium ion	XH domain
Cluster-9600.18580	0	0.12	0	7.64	5.14	7.57	0	3.8	0	184.38	151.42	227.68	7.26195	8.95304e-17	1.44518e-14	up	K00729 dolichyl-phosphate beta-glucosyltransferase [EC:2.4.1.117] | (RefSeq) dolichyl-phosphate beta-glucosyltransferase (A)	PREDICTED: RHOMBOID-like protein 2 [Vitis vinifera]	RBL2_ARATH RecName: Full=RHOMBOID-like protein 2 {ECO:0000303|PubMed:16223493, ECO:0000303|PubMed:17181860}; Short=AtRBL2 {ECO:0000303|PubMed:16223493, ECO:0000303|PubMed:17181860}; EC=3.4.21.105 {ECO:0000269|PubMed:16223493};	D7TW49_VITVI RecName: Full=Rhomboid-like protein {ECO:0000256|RuleBase:RU362115}; EC=3.4.21.- {ECO:0000256|RuleBase:RU362115};	Rhomboid family proteins	GO:0005794,Golgi apparatus; GO:0000139,Golgi membrane; GO:0016021,integral component of membrane; GO:0009506,plasmodesma; GO:0004252,serine-type endopeptidase activity	Rhomboid family
Cluster-9600.70066	26.36	62.8	74.96	0	0	0	188	499	486	0	0	0	-10.9579	9.16491e-17	1.47388e-14	down	--	--	--	--	--	--	--
Cluster-9600.36808	0	0	0	3.21	3.66	4.02	0	0	0	148.12	205.52	230.71	10.1208	9.50992e-17	1.5237e-14	up	--	PREDICTED: protein GRIP [Vitis vinifera]	GRIP_ARATH RecName: Full=Protein GRIP; Short=AtGRIP;	F6I279_VITVI SubName: Full=Uncharacterized protein {ECO:0000313|EMBL:CCB61046.1};	--	GO:0000795,synaptonemal complex; GO:0005802,trans-Golgi network; GO:0048193,Golgi vesicle transport; GO:0007131,reciprocal meiotic recombination	GRIP domain
Cluster-9600.29499	19.69	19.75	19.77	9.74	8.4	8.97	878	956	782	364.22	381.93	417.19	-1.07475	9.96481e-17	1.59069e-14	down	K14486 auxin response factor | (RefSeq) auxin response factor 1 (A)	PREDICTED: auxin response factor 1 isoform X2 [Vitis vinifera]	ARFA_ARATH RecName: Full=Auxin response factor 1;	D7TGL8_VITVI RecName: Full=Auxin response factor {ECO:0000256|RuleBase:RU004561};	--	GO:0005634,nucleus; GO:0003677,DNA binding; GO:0003700,DNA-binding transcription factor activity; GO:0042802,identical protein binding; GO:0009734,auxin-activated signaling pathway; GO:0010150,leaf senescence; GO:0045892,negative regulation of transcription, DNA-templated; GO:0009733,response to auxin; GO:0006351,transcription, DNA-templated	Auxin response factor
Cluster-9600.6628	2.4	5.38	5.53	0	0	0	181.56	441.82	370.99	0	0	0	-10.7134	1.06311e-16	1.69082e-14	down	K12818 ATP-dependent RNA helicase DHX8/PRP22 [EC:3.6.4.13] | (RefSeq) probable pre-mRNA-splicing factor ATP-dependent RNA helicase DEAH5 (A)	PREDICTED: probable pre-mRNA-splicing factor ATP-dependent RNA helicase DEAH5 [Vitis vinifera]	DEAH5_ARATH RecName: Full=Probable pre-mRNA-splicing factor ATP-dependent RNA helicase DEAH5 {ECO:0000305}; EC=3.6.4.13; AltName: Full=DEAH RNA helicase homolog PRP22 {ECO:0000303|PubMed:17008405};	F6HMT1_VITVI SubName: Full=Uncharacterized protein {ECO:0000313|EMBL:CCB55956.1};	DEAH-box RNA helicase	GO:0005737,cytoplasm; GO:0005829,cytosol; GO:0005739,mitochondrion; GO:0009506,plasmodesma; GO:0005681,spliceosomal complex; GO:0005524,ATP binding; GO:0004004,ATP-dependent RNA helicase activity; GO:0003729,mRNA binding; GO:0003723,RNA binding; GO:0000398,mRNA splicing, via spliceosome	Helicase associated domain (HA2)
Cluster-9600.24190	2.27	2.03	4.19	54.26	25.23	29.95	72.87	70.82	119.38	1459.83	827.26	1002.75	3.76021	1.09357e-16	1.73289e-14	up	K10260 F-box and WD-40 domain protein 7 | (RefSeq) WD40/YVTN repeat-like-containing domain (A)	PREDICTED: U-box domain-containing protein 21 [Vitis vinifera]	PUB21_ARATH RecName: Full=U-box domain-containing protein 21; EC=2.3.2.27; AltName: Full=Plant U-box protein 21; AltName: Full=RING-type E3 ubiquitin transferase PUB21 {ECO:0000305};	F6HFB5_VITVI RecName: Full=RING-type E3 ubiquitin transferase {ECO:0000256|SAAS:SAAS00702733}; EC=2.3.2.27 {ECO:0000256|SAAS:SAAS00702733};	--	GO:0004842,ubiquitin-protein transferase activity; GO:0010200,response to chitin	U-box domain
Cluster-9600.14084	19.52	17.23	113.38	0.17	0.37	0.41	406.73	392.03	2106.87	3	8	9.04	-7.21316	1.12342e-16	1.7737e-14	down	K03695 ATP-dependent Clp protease ATP-binding subunit ClpB | (RefSeq) LOW QUALITY PROTEIN: chaperone protein ClpB3, chloroplastic-like (A)	hypothetical protein POPTR_017G010900v3, partial [Populus trichocarpa]	LEC_PARPC RecName: Full=Mannose/glucose-specific lectin; Flags: Fragment;	B9MYG5_POPTR SubName: Full=Mannose/glucose-specific lectin family protein {ECO:0000313|EMBL:ERP50122.1};	--	GO:0005536,glucose binding; GO:0005537,mannose binding; GO:0000771,agglutination involved in conjugation	Jacalin-like lectin domain
Cluster-9600.25565	0	0	0	11.81	17.39	19.05	0	0	0	138.43	250.15	279.22	10.2928	1.25988e-16	1.9819e-14	up	K04728 serine-protein kinase ATM [EC:2.7.11.1] | (RefSeq) serine/threonine-protein kinase ATM (A)	PREDICTED: uncharacterized protein LOC100267992 [Vitis vinifera]	ATM_ARATH RecName: Full=Serine/threonine-protein kinase ATM; EC=2.7.11.1; AltName: Full=Ataxia telangiectasia mutated homolog; Short=AtATM;	F6HUY8_VITVI SubName: Full=Uncharacterized protein {ECO:0000313|EMBL:CCB58506.1};	--	GO:0005634,nucleus; GO:0005524,ATP binding; GO:0003677,DNA binding; GO:0004674,protein serine/threonine kinase activity; GO:0006974,cellular response to DNA damage stimulus; GO:0051321,meiotic cell cycle	RNA recognition motif. (a.k.a. RRM, RBD, or RNP domain)
Cluster-9600.39904	123.38	19.97	58.4	0	0	0	1402.53	250.03	597.04	0	0	0	-11.9403	1.29119e-16	2.02379e-14	down	K11855 ubiquitin carboxyl-terminal hydrolase 36/42 [EC:3.4.19.12] | (RefSeq) ubiquitin carboxyl-terminal hydrolase 36 (A)	PREDICTED: 36.4 kDa proline-rich protein-like isoform X1 [Gossypium raimondii]	PRF1_SOLLC RecName: Full=36.4 kDa proline-rich protein;	A0A1U8MFW2_GOSHI SubName: Full=36.4 kDa proline-rich protein-like {ECO:0000313|RefSeq:XP_016725665.1};	--	--	Hydrophobic seed protein
Cluster-9600.25183	13.05	10.57	11.9	31.18	40.12	46.33	335.1	295.67	271.87	672.28	1055.44	1244.46	1.776	1.37705e-16	2.14761e-14	up	K13464 jasmonate ZIM domain-containing protein | (RefSeq) protein TIFY 6B (A)	hypothetical protein VITISV_032938 [Vitis vinifera]	TIF6B_ARATH RecName: Full=Protein TIFY 6B; AltName: Full=Jasmonate ZIM domain-containing protein 3; AltName: Full=Protein JASMONATE INSENSITIVE 3;	A5BAU1_VITVI SubName: Full=Uncharacterized protein {ECO:0000313|EMBL:CAN80969.1};	--	GO:0005634,nucleus; GO:0042802,identical protein binding; GO:0003714,transcription corepressor activity; GO:0006952,defense response; GO:0009867,jasmonic acid mediated signaling pathway; GO:1903507,negative regulation of nucleic acid-templated transcription; GO:0031347,regulation of defense response; GO:2000022,regulation of jasmonic acid mediated signaling pathway; GO:0006355,regulation of trans…	tify domain
Cluster-9600.41876	4.85	7.61	9.41	0	0	0	180.81	308.51	311.77	0	0	0	-10.4142	1.38011e-16	2.14761e-14	down	K07198 5'-AMP-activated protein kinase, catalytic alpha subunit [EC:2.7.11.11] | (RefSeq) CBL-interacting protein kinase 18-like (A)	PREDICTED: CBL-interacting protein kinase 11 isoform X1 [Vitis vinifera]	CIPKI_ORYSJ RecName: Full=CBL-interacting protein kinase 18; EC=2.7.11.1; AltName: Full=OsCIPK18;	F6GUC6_VITVI RecName: Full=Non-specific serine/threonine protein kinase {ECO:0000256|SAAS:SAAS00351747}; EC=2.7.11.1 {ECO:0000256|SAAS:SAAS00351747};	Serine/threonine protein kinase	GO:0005622,intracellular; GO:0005524,ATP binding; GO:0004674,protein serine/threonine kinase activity; GO:0035556,intracellular signal transduction; GO:0018105,peptidyl-serine phosphorylation; GO:0018107,peptidyl-threonine phosphorylation	Protein kinase domain
Cluster-9600.38709	19.81	23.89	29.92	5.79	4.96	6.67	404.09	532.36	544.39	99.24	103.99	142.7	-2.01909	1.46261e-16	2.26784e-14	down	K13265 vestitone reductase [EC:1.1.1.348] | (Kazusa) Lj6g3v0294050.1; - (A)	unnamed protein product, partial [Vitis vinifera]	VESTR_MEDSA RecName: Full=Vestitone reductase; EC=1.1.1.348;	F6I367_VITVI SubName: Full=Uncharacterized protein {ECO:0000313|EMBL:CCB61384.1};	Flavonol reductase/cinnamoyl-CoA reductase	GO:0050662,coenzyme binding; GO:0016491,oxidoreductase activity; GO:0006952,defense response; GO:0009813,flavonoid biosynthetic process	NAD dependent epimerase/dehydratase family
Cluster-9600.70567	0	0	0	6.74	6.08	8.1	0	0	0	160.36	176.64	240.14	10.1073	1.55685e-16	2.40533e-14	up	K00013 histidinol dehydrogenase [EC:1.1.1.23] | (RefSeq) histidinol dehydrogenase, chloroplastic (A)	PREDICTED: histidinol dehydrogenase, chloroplastic isoform X1 [Vitis vinifera]	HIS8_ARATH RecName: Full=Histidinol dehydrogenase, chloroplastic; Short=HDH; EC=1.1.1.23; AltName: Full=Protein HISTIDINE BIOSYNTHESIS 8; Flags: Precursor;	F6HW95_VITVI SubName: Full=Uncharacterized protein {ECO:0000313|EMBL:CCB58959.1};	Histidinol dehydrogenase	GO:0009507,chloroplast; GO:0009570,chloroplast stroma; GO:0004399,histidinol dehydrogenase activity; GO:0051287,NAD binding; GO:0008270,zinc ion binding; GO:0000105,histidine biosynthetic process; GO:0009555,pollen development; GO:0009411,response to UV	Histidinol dehydrogenase
Cluster-9600.11836	2.98	4.01	2.53	0	0	0	226.97	331.66	170.66	0	0	0	-10.2525	1.7796e-16	2.73969e-14	down	--	PREDICTED: uncharacterized protein LOC100254476 [Vitis vinifera]	--	A5C6S7_VITVI SubName: Full=Uncharacterized protein {ECO:0000313|EMBL:CAN81894.1};	--	--	N-terminal C2 in EEIG1 and EHBP1 proteins
Cluster-9600.83830	20.31	24.19	31.49	1.12	0.89	1.1	85	115	122	4	4	5	-4.55066	1.85787e-16	2.85005e-14	down	--	--	--	--	--	--	--
Cluster-9600.20293	0	0	0	2.76	3.63	3.3	0	0	0	139	222	206	10.0751	1.89378e-16	2.89488e-14	up	K13459 disease resistance protein RPS2 | (RefSeq) disease resistance protein At4g27190-like (A)	PREDICTED: disease resistance protein At4g27190-like [Vitis vinifera]	RPS2_ARATH RecName: Full=Disease resistance protein RPS2; AltName: Full=Resistance to Pseudomonas syringae protein 2;	A5ALL9_VITVI SubName: Full=Uncharacterized protein {ECO:0000313|EMBL:CAN60375.1};	Apoptotic ATPase	GO:0005737,cytoplasm; GO:0005886,plasma membrane; GO:0043531,ADP binding; GO:0005524,ATP binding; GO:0006952,defense response; GO:0042742,defense response to bacterium; GO:0016045,detection of bacterium; GO:0009626,plant-type hypersensitive response; GO:0007165,signal transduction	NB-ARC domain
Cluster-9600.37903	53.92	42.62	27.92	252.2	531.89	348.86	589.34	513.54	274.65	2325.69	6042.33	4032.83	3.23646	1.91377e-16	2.91513e-14	up	K15813 beta-amyrin synthase [EC:5.4.99.39] | (RefSeq) beta-amyrin synthase (A)	unnamed protein product, partial [Vitis vinifera]	TARS_KALDA RecName: Full=Taraxerol synthase; Short=KdTAS; EC=5.4.99.35;	F6GYJ8_VITVI RecName: Full=Terpene cyclase/mutase family member {ECO:0000256|RuleBase:RU362003}; EC=5.4.99.- {ECO:0000256|RuleBase:RU362003};	Oxidosqualene-lanosterol cyclase and related proteins	GO:0016866,intramolecular transferase activity; GO:0016104,triterpenoid biosynthetic process	Squalene-hopene cyclase C-terminal domain
Cluster-9600.60674	26.32	31.25	53.74	2.11	1.11	1.98	142.26	189.94	266.4	9.69	6.39	11.53	-4.34031	2.00238e-16	3.03941e-14	down	K13899 cystatin-C | (RefSeq) cysteine proteinase inhibitor 5-like (A)	PREDICTED: cysteine proteinase inhibitor 5-like [Vitis vinifera]	CYT5_ARATH RecName: Full=Cysteine proteinase inhibitor 5; Short=AtCYS-5; Flags: Precursor;	F6HRL4_VITVI RecName: Full=Cysteine proteinase inhibitor {ECO:0000256|RuleBase:RU362130};	--	GO:0005618,cell wall; GO:0005576,extracellular region; GO:0004869,cysteine-type endopeptidase inhibitor activity; GO:0002020,protease binding; GO:0034605,cellular response to heat; GO:0006952,defense response; GO:2000117,negative regulation of cysteine-type endopeptidase activity; GO:0010030,positive regulation of seed germination	Aspartic acid proteinase inhibitor
Cluster-9600.30609	42.53	35.74	38.78	83.23	79.85	87.84	376	350	310	622	737.98	825	1.15878	2.02863e-16	3.06848e-14	up	K00213 7-dehydrocholesterol reductase [EC:1.3.1.21] | (RefSeq) 7-dehydrocholesterol reductase (A)	PREDICTED: 7-dehydrocholesterol reductase isoform X2 [Vitis vinifera]	--	D7SS04_VITVI SubName: Full=Uncharacterized protein {ECO:0000313|EMBL:CBI18436.3};	Conserved alpha-helical protein	GO:0005730,nucleolus	Eukaryotic family of unknown function (DUF1754)
Cluster-9600.27354	0.57	0.41	0.7	4.09	3.79	3.47	21.61	16.94	23.44	130.2	146.68	137.15	2.82443	2.20954e-16	3.33048e-14	up	--	PREDICTED: probable inactive poly [ADP-ribose]	SRO5_ARATH RecName: Full=Probable inactive poly [ADP-ribose] polymerase SRO5; AltName: Full=Protein SIMILAR TO RCD ONE 5;	D7SHS2_VITVI SubName: Full=Uncharacterized protein {ECO:0000313|EMBL:CBI15032.3};	--	GO:0005739,mitochondrion; GO:0016363,nuclear matrix; GO:0003950,NAD+ ADP-ribosyltransferase activity; GO:0007275,multicellular organism development; GO:0072593,reactive oxygen species metabolic process; GO:0009651,response to salt stress	RCD1-SRO-TAF4 (RST) plant domain
Cluster-9600.29060	3.46	7.14	9.54	0.23	0.33	0.17	130.79	293.43	320.21	7.15	12.82	6.84	-4.70495	2.22655e-16	3.34447e-14	down	K19355 mannan endo-1,4-beta-mannosidase [EC:3.2.1.78] | (RefSeq) mannan endo-1,4-beta-mannosidase 5 (A)	unnamed protein product, partial [Vitis vinifera]	MAN3_SOLLC RecName: Full=Mannan endo-1,4-beta-mannosidase 3; EC=3.2.1.78; AltName: Full=Beta-mannanase 3; AltName: Full=Endo-beta-1,4-mannanase 3; AltName: Full=LeMAN3; Flags: Precursor;	F6GW24_VITVI SubName: Full=Uncharacterized protein {ECO:0000313|EMBL:CCB44159.1};	--	GO:0005576,extracellular region; GO:0016985,mannan endo-1,4-beta-mannosidase activity; GO:0046355,mannan catabolic process	--
Cluster-9600.9221	2.89	5.87	7.4	0	0	0	174.09	382.83	394.43	0	0	0	-10.6593	2.26825e-16	3.39531e-14	down	K05658 ATP-binding cassette, subfamily B (MDR/TAP), member 1 [EC:7.6.2.2] | (RefSeq) uncharacterized protein LOC111274727 isoform X1 (A)	unnamed protein product, partial [Vitis vinifera]	--	F6HCE8_VITVI SubName: Full=Uncharacterized protein {ECO:0000313|EMBL:CCB49893.1};	--	--	--
Cluster-9600.41349	0	0	0	14	14.1	23.08	0	0	0	155.03	191.7	319.67	10.2972	2.35667e-16	3.5155e-14	up	--	--	--	--	--	--	--
Cluster-9600.29528	71.98	43.36	8.65	0	0.03	0	2539.63	1662.96	270.98	0	1.16	0	-11.9046	2.36797e-16	3.52023e-14	down	--	germin-like protein 6 precursor [Vitis vinifera]	AB19A_PRUPE RecName: Full=Auxin-binding protein ABP19a; Flags: Precursor;	A8QK92_VITVI SubName: Full=Germin-like protein 6 {ECO:0000313|EMBL:ABL60875.1};	--	GO:0048046,apoplast; GO:0005618,cell wall; GO:0030145,manganese ion binding; GO:0045735,nutrient reservoir activity; GO:0009734,auxin-activated signaling pathway	Cupin
Cluster-9600.47407	1.06	1.11	1.26	6.59	5.83	5.8	22.27	25.39	23.48	115.88	125.33	127.34	2.48889	2.61918e-16	3.88033e-14	up	K07766 diphosphoinositol-polyphosphate diphosphatase [EC:3.6.1.52] | (RefSeq) nudix hydrolase 18, mitochondrial (A)	unnamed protein product, partial [Vitis vinifera]	NUD17_ARATH RecName: Full=Nudix hydrolase 17, mitochondrial; Short=AtNUDT17; EC=3.6.1.-; Flags: Precursor;	D7SJE0_VITVI SubName: Full=Uncharacterized protein {ECO:0000313|EMBL:CBI15601.3};	Diadenosine and diphosphoinositol polyphosphate phosphohydrolase	GO:0005737,cytoplasm; GO:0005739,mitochondrion; GO:0005634,nucleus; GO:0016818,hydrolase activity, acting on acid anhydrides, in phosphorus-containing anhydrides; GO:0046872,metal ion binding	--
Cluster-9600.27689	46.65	58.18	67.91	7.23	9.87	4.8	394.85	546.05	520.16	51.74	87.46	43.22	-2.91411	2.633e-16	3.8875e-14	down	--	PREDICTED: cinnamoyl-CoA reductase 1 [Vitis vinifera]	--	D7SL25_VITVI SubName: Full=Uncharacterized protein {ECO:0000313|EMBL:CBI16353.3};	Flavonol reductase/cinnamoyl-CoA reductase	GO:0003824,catalytic activity; GO:0050662,coenzyme binding	--
Cluster-9600.40171	1	1.15	1.03	26.84	24.54	26.17	3.03	4.02	2.92	69.98	81.8	87.62	4.67537	3.10264e-16	4.56531e-14	up	K08150 MFS transporter, SP family, solute carrier family 2 (myo-inositol transporter), member 13 | (RefSeq) INT2; probable inositol transporter 2 (A)	PREDICTED: probable inositol transporter 2 [Vitis vinifera]	INT2_ARATH RecName: Full=Probable inositol transporter 2;	D7TKB0_VITVI SubName: Full=Putative inositol transporter {ECO:0000313|EMBL:ADP37180.1};	Predicted transporter (major facilitator superfamily)	GO:0016021,integral component of membrane; GO:0005886,plasma membrane; GO:0090406,pollen tube; GO:0005355,glucose transmembrane transporter activity; GO:0005366,myo-inositol:proton symporter activity; GO:0005351,carbohydrate:proton symporter activity; GO:0046323,glucose import; GO:0035428,NA; GO:0015798,myo-inositol transport; GO:0023052,signaling	--
Cluster-9600.55753	0.12	0.31	0.31	2.85	2.78	4.31	6.86	19.71	16.31	139.88	166.02	262.83	3.80198	3.22091e-16	4.72328e-14	up	K17604 zinc finger SWIM domain-containing protein 3 | (RefSeq) protein FAR1-RELATED SEQUENCE 8-like isoform X1 (A)	PREDICTED: protein FAR-RED IMPAIRED RESPONSE 1 isoform X1 [Vitis vinifera]	FAR1_ARATH RecName: Full=Protein FAR-RED IMPAIRED RESPONSE 1;	F6HTN0_VITVI SubName: Full=Uncharacterized protein {ECO:0000313|EMBL:CCB58040.1};	--	GO:0005634,nucleus; GO:0003700,DNA-binding transcription factor activity; GO:0008270,zinc ion binding; GO:0010018,far-red light signaling pathway; GO:0042753,positive regulation of circadian rhythm; GO:0045893,positive regulation of transcription, DNA-templated; GO:0010017,red or far-red light signaling pathway; GO:0009585,red, far-red light phototransduction; GO:0010218,response to far red light…	FAR1 DNA-binding domain
Cluster-9600.38565	0	0	0	5.35	12.8	9.26	0	0	0	135.1	394.43	291.25	10.5798	3.23957e-16	4.73459e-14	up	--	PREDICTED: putative receptor-like protein kinase At3g47110 [Vitis vinifera]	--	A5AN28_VITVI SubName: Full=Uncharacterized protein {ECO:0000313|EMBL:CAN73589.1};	FOG: Leucine rich repeat	--	Leucine rich repeat
Cluster-9600.10530	9.83	20.55	23.24	0	0.21	0.17	116.08	267.11	246.55	0	2.52	2.1	-6.91282	3.33525e-16	4.858e-14	down	--	--	--	--	--	--	--
Cluster-9600.29022	0.36	0.27	0.37	2.12	3.53	3.52	19.54	15.98	18.15	97.72	197.22	201.15	3.24656	3.37235e-16	4.89557e-14	up	K07198 5'-AMP-activated protein kinase, catalytic alpha subunit [EC:2.7.11.11] | (RefSeq) CIPK07; CBL-interacting protein kinase 07 (A)	CBL-interacting protein kinase 07 [Vitis vinifera]	CIPKI_ORYSJ RecName: Full=CBL-interacting protein kinase 18; EC=2.7.11.1; AltName: Full=OsCIPK18;	A5BJJ8_VITVI RecName: Full=Non-specific serine/threonine protein kinase {ECO:0000256|SAAS:SAAS00351747}; EC=2.7.11.1 {ECO:0000256|SAAS:SAAS00351747};	Serine/threonine protein kinase	GO:0005622,intracellular; GO:0005524,ATP binding; GO:0004674,protein serine/threonine kinase activity; GO:0035556,intracellular signal transduction; GO:0018105,peptidyl-serine phosphorylation; GO:0018107,peptidyl-threonine phosphorylation	Protein kinase domain
Cluster-9600.54156	0	0	0	5.57	5.95	7.45	0	0	0	135.79	176.71	226.15	10.0008	3.6347e-16	5.25876e-14	up	K23280 rhamnogalacturonan I rhamnosyltransferase [EC:2.4.1.351] | (RefSeq) uncharacterized protein At1g04910 (A)	PREDICTED: uncharacterized protein At1g04910 isoform X1 [Vitis vinifera]	OFT13_ARATH RecName: Full=O-fucosyltransferase 13 {ECO:0000305}; Short=O-FucT-13 {ECO:0000305}; EC=2.4.1.- {ECO:0000305}; AltName: Full=O-fucosyltransferase family protein {ECO:0000312|EMBL:ARJ31413.1};	F6HXB7_VITVI SubName: Full=Uncharacterized protein {ECO:0000313|EMBL:CCB59587.1};	--	GO:0005737,cytoplasm; GO:0016021,integral component of membrane; GO:0016757,transferase activity, transferring glycosyl groups; GO:0006004,fucose metabolic process; GO:0006486,protein glycosylation	GDP-fucose protein O-fucosyltransferase
Cluster-9600.16143	0	0	0	12.55	13.75	14.85	0	0	0	133.73	180	198.08	9.93184	3.66607e-16	5.28648e-14	up	--	hypothetical protein VITISV_005164 [Vitis vinifera]	--	A5API3_VITVI SubName: Full=Uncharacterized protein {ECO:0000313|EMBL:CAN66988.1};	Uncharacterized conserved protein	--	Uncharacterized conserved protein (DUF2039)
Cluster-9600.26325	3.85	6.57	5.25	0.3	0.38	0.36	91.48	170.27	111.13	6.08	9.37	8.9	-3.85749	3.82187e-16	5.49283e-14	down	K15503 serine/threonine-protein phosphatase 6 regulatory ankyrin repeat subunit B | (RefSeq) uncharacterized LOC105779167 (A)	PREDICTED: ankyrin-1-like [Vitis vinifera]	--	D7U8Y0_VITVI SubName: Full=Uncharacterized protein {ECO:0000313|EMBL:CBI39194.3};	--	GO:0016021,integral component of membrane; GO:0016020,membrane; GO:0071446,cellular response to salicylic acid stimulus; GO:0031347,regulation of defense response; GO:2000031,regulation of salicylic acid mediated signaling pathway; GO:0007165,signal transduction	Ankyrin repeats (3 copies)
Cluster-9600.45762	3.32	5.1	4.89	0	0	0	161.58	269.8	211.08	0	0	0	-10.084	4.01611e-16	5.75288e-14	down	K14510 serine/threonine-protein kinase CTR1 [EC:2.7.11.1] | (RefSeq) serine/threonine-protein kinase CTR1 (A)	PREDICTED: serine/threonine-protein kinase CTR1 [Vitis vinifera]	CTR1_ARATH RecName: Full=Serine/threonine-protein kinase CTR1 {ECO:0000303|PubMed:8431946}; EC=2.7.11.1 {ECO:0000305}; AltName: Full=Protein CONSTITUTIVE TRIPLE RESPONSE1 {ECO:0000303|PubMed:8431946};	D7UBV2_VITVI SubName: Full=Uncharacterized protein {ECO:0000313|EMBL:CBI40217.3};	Tyrosine kinase specific for activated (GTP-bound) p21cdc42Hs	GO:0005789,endoplasmic reticulum membrane; GO:0005524,ATP binding; GO:0004674,protein serine/threonine kinase activity; GO:0004712,protein serine/threonine/tyrosine kinase activity; GO:0004871,NA; GO:0071281,cellular response to iron ion; GO:0009873,ethylene-activated signaling pathway; GO:0009686,gibberellin biosynthetic process; GO:0010105,negative regulation of ethylene-activated signaling pat…	Ethylene-responsive protein kinase Le-CTR1
Cluster-9600.81863	4.22	5.73	9.42	0	0	0	181.68	268.24	359.95	0	0	0	-10.4431	4.31591e-16	6.16192e-14	down	--	PREDICTED: protein LAZ1 homolog 1 isoform X1 [Vitis vinifera]	LAZH1_ARATH RecName: Full=Protein LAZ1 homolog 1 {ECO:0000303|PubMed:20830211}; AltName: Full=Lazarus1 homolog 1 {ECO:0000303|PubMed:20830211}; Flags: Precursor;	E0CQP6_VITVI SubName: Full=Uncharacterized protein {ECO:0000313|EMBL:CBI19975.3};	Predicted seven transmembrane receptor - rhodopsin family	GO:0016021,integral component of membrane; GO:0005215,transporter activity	Organic solute transporter Ostalpha
Cluster-9600.10191	18.13	15.5	16.57	0.51	0	0.11	293.07	274.39	239.48	6.94	0	1.79	-6.32616	4.70402e-16	6.69395e-14	down	K13945 LOB domain-containing protein 29 | (RefSeq) LOB domain-containing protein 29-like (A)	PREDICTED: universal stress protein PHOS32 [Vitis vinifera]	PHO32_ARATH RecName: Full=Universal stress protein PHOS32 {ECO:0000303|PubMed:12644671}; AltName: Full=Phosphorylated protein of 32 kDa {ECO:0000303|PubMed:18285339}; Short=AtPHOS32 {ECO:0000303|PubMed:18285339}; Flags: Precursor;	A5BW05_VITVI SubName: Full=Uncharacterized protein {ECO:0000313|EMBL:CAN75054.1};	--	GO:0009507,chloroplast; GO:0005829,cytosol; GO:0005634,nucleus; GO:0005886,plasma membrane; GO:0005524,ATP binding; GO:0002238,response to molecule of fungal origin; GO:0006950,response to stress	Universal stress protein family
Cluster-9600.28363	70.22	193.93	295.1	6.76	9.62	10.49	713.02	2174.3	2700.78	57.97	101.7	112.87	-4.30733	4.77247e-16	6.76909e-14	down	K12173 BRCA1-A complex subunit BRE | (RefSeq) BRISC and BRCA1-A complex member 2 (A)	thaumatin-like protein [Vitis vinifera]	TLP_ACTDE RecName: Full=Thaumatin-like protein; AltName: Allergen=Act d 2; Flags: Precursor;	Q7XAU7_VITVI SubName: Full=Thaumatin-like protein {ECO:0000313|EMBL:AAQ10092.1};	--	GO:0005576,extracellular region; GO:0050832,defense response to fungus; GO:0031640,killing of cells of other organism	Thaumatin family
Cluster-9600.61584	37.02	55.49	50.05	0	0	0	160	272	200	0	0	0	-10.0562	5.11178e-16	7.22665e-14	down	--	hypothetical protein VITISV_043140 [Vitis vinifera]	--	A5BRY3_VITVI SubName: Full=Uncharacterized protein {ECO:0000313|EMBL:CAN81415.1};	--	--	--
Cluster-9600.11093	6.75	4.65	8.53	0.23	0.37	0.54	169	127	190.21	4.76	9.54	14.19	-4.03043	5.41042e-16	7.62393e-14	down	--	--	--	--	--	--	--
Cluster-9600.18281	4.3	7.49	7.52	0.29	0.45	0.39	91.81	174.66	143.41	5.29	9.98	8.83	-4.01374	5.47903e-16	7.69555e-14	down	K12818 ATP-dependent RNA helicase DHX8/PRP22 [EC:3.6.4.13] | (GenBank) NB-ARC domain disease resistance protein, putative (A)	PREDICTED: putative disease resistance RPP13-like protein 1 [Vitis vinifera]	R13L1_ARATH RecName: Full=Putative disease resistance RPP13-like protein 1;	A5BKR6_VITVI SubName: Full=Uncharacterized protein {ECO:0000313|EMBL:CAN74717.1};	Apoptotic ATPase	GO:0005886,plasma membrane; GO:0043531,ADP binding; GO:0005524,ATP binding; GO:0009626,plant-type hypersensitive response; GO:0007165,signal transduction	NB-ARC domain
Cluster-9600.23017	4.46	3.94	3.96	10.94	15.53	14.53	154.37	148.18	121.53	317.5	549.04	524.64	1.78183	5.61459e-16	7.86042e-14	up	K19307 25S rRNA (uracil2634-N3)-methyltransferase [EC:2.1.1.313] | (RefSeq) uncharacterized LOC100853612 (A)	PREDICTED: uncharacterized protein LOC100853612 [Vitis vinifera]	Y4648_ARATH RecName: Full=Uncharacterized protein At4g26485;	D7UAS9_VITVI SubName: Full=Uncharacterized protein {ECO:0000313|EMBL:CBI39844.3};	Uncharacterized conserved protein	GO:0005737,cytoplasm; GO:0070042,rRNA (uridine-N3-)-methyltransferase activity; GO:0070475,rRNA base methylation	Domain of unknown function (DUF2431)
Cluster-9600.27024	10.17	11.99	9.3	25.36	29.92	25.65	383.25	490.76	311.12	801.35	1151.21	1008.38	1.41575	5.79968e-16	8.09336e-14	up	K14803 protein phosphatase PTC2/3 [EC:3.1.3.16] | (RefSeq) probable protein phosphatase 2C 27 (A)	PREDICTED: probable protein phosphatase 2C 27 isoform X1 [Vitis vinifera]	P2C27_ARATH RecName: Full=Probable protein phosphatase 2C 27 {ECO:0000303|PubMed:19021904}; Short=AtPP2C27 {ECO:0000303|PubMed:19021904}; EC=3.1.3.16 {ECO:0000255|PROSITE-ProRule:PRU01082}; AltName: Full=Probable protein phosphatase 2C G group 1 {ECO:0000303|PubMed:22627139}; Short=AtPP2CG1 {ECO:0000303|PubMed:22627139};	F6I6U3_VITVI SubName: Full=Uncharacterized protein {ECO:0000313|EMBL:CCB62661.1};	Serine/threonine protein phosphatase	GO:0005737,cytoplasm; GO:0005634,nucleus; GO:0046872,metal ion binding; GO:0004722,protein serine/threonine phosphatase activity; GO:0061416,regulation of transcription from RNA polymerase II promoter in response to salt stress; GO:0009737,response to abscisic acid; GO:0009651,response to salt stress; GO:0009414,response to water deprivation	Protein phosphatase 2C
Cluster-9600.53483	0.33	0.36	0.35	5.98	5.02	5.75	4.83	5.89	4.7	74.47	76.61	89.45	4.00065	6.11218e-16	8.50203e-14	up	--	PREDICTED: heavy metal-associated isoprenylated plant protein 39 [Vitis vinifera]	HIP39_ARATH RecName: Full=Heavy metal-associated isoprenylated plant protein 39 {ECO:0000303|PubMed:21072340, ECO:0000303|PubMed:23368984}; Short=AtHIP39 {ECO:0000303|PubMed:21072340, ECO:0000303|PubMed:23368984}; Flags: Precursor;	D7TV62_VITVI SubName: Full=Uncharacterized protein {ECO:0000313|EMBL:CBI34387.3};	Copper chaperone	GO:0005737,cytoplasm; GO:0046914,transition metal ion binding; GO:0046916,cellular transition metal ion homeostasis; GO:0030001,metal ion transport	--
Cluster-9600.9224	0	0	0	2.46	4.5	3.51	0	0	0	125.36	279.13	222.34	10.2028	6.4823e-16	8.98796e-14	up	K05658 ATP-binding cassette, subfamily B (MDR/TAP), member 1 [EC:7.6.2.2] | (RefSeq) uncharacterized protein LOC111274727 isoform X1 (A)	unnamed protein product, partial [Vitis vinifera]	--	F6HCE8_VITVI SubName: Full=Uncharacterized protein {ECO:0000313|EMBL:CCB49893.1};	--	--	--
Cluster-9600.16281	0	0	0	6.82	4.84	8.22	0	0	0	173.79	150.27	260.71	10.1317	6.8998e-16	9.53627e-14	up	K10999 cellulose synthase A [EC:2.4.1.12] | (RefSeq) hypothetical protein (A)	PREDICTED: cellulose synthase-like protein E6 [Vitis vinifera]	CSLE6_ORYSJ RecName: Full=Cellulose synthase-like protein E6; EC=2.4.1.-; AltName: Full=OsCslE6;	F6I568_VITVI SubName: Full=Uncharacterized protein {ECO:0000313|EMBL:CCB62023.1};	--	GO:0005794,Golgi apparatus; GO:0000139,Golgi membrane; GO:0016021,integral component of membrane; GO:0005886,plasma membrane; GO:0016760,cellulose synthase (UDP-forming) activity; GO:0016759,cellulose synthase activity; GO:0071555,cell wall organization; GO:0030244,cellulose biosynthetic process; GO:0009833,plant-type primary cell wall biogenesis	Cellulose synthase
Cluster-9600.26321	5.1	11.08	10.84	0	0	0	152.12	359.86	287.57	0	0	0	-10.3965	7.6677e-16	1.05638e-13	down	--	PREDICTED: ankyrin repeat domain-containing protein 27-like [Vitis vinifera]	--	F6I3T8_VITVI SubName: Full=Uncharacterized protein {ECO:0000313|EMBL:CCB61606.1};	--	GO:0016021,integral component of membrane; GO:0016020,membrane; GO:0071446,cellular response to salicylic acid stimulus; GO:0031347,regulation of defense response; GO:2000031,regulation of salicylic acid mediated signaling pathway; GO:0007165,signal transduction	Ankyrin repeats (3 copies)
Cluster-9600.37325	0	0	0	3.22	3.96	2.68	0	0	0	153.55	229.89	159.21	10.0294	7.77386e-16	1.06761e-13	up	K13416 brassinosteroid insensitive 1-associated receptor kinase 1 [EC:2.7.10.1 2.7.11.1] | (RefSeq) BRASSINOSTEROID INSENSITIVE 1-associated receptor kinase 1-like (A)	PREDICTED: somatic embryogenesis receptor kinase 1 [Vitis vinifera]	LRR2_ARATH RecName: Full=Leucine-rich repeat protein 2 {ECO:0000305}; Short=AtLRR2 {ECO:0000305}; Flags: Precursor;	D7SXS8_VITVI SubName: Full=Uncharacterized protein {ECO:0000313|EMBL:CBI22478.3};	FOG: Leucine rich repeat	GO:0006952,defense response	Leucine Rich repeats (2 copies)
Cluster-9600.484	0	0	0	10.67	13.71	11.77	0	0	0	125.07	197.22	172.55	9.88241	8.90477e-16	1.21905e-13	up	K17302 coatomer subunit beta' | (RefSeq) coatomer subunit beta'-1-like isoform X1 (A)	PREDICTED: coatomer subunit beta'-2 [Vitis vinifera]	COB22_ORYSJ RecName: Full=Coatomer subunit beta'-2; AltName: Full=Beta'-coat protein 2; Short=Beta'-COP 2;	D7SS78_VITVI SubName: Full=Uncharacterized protein {ECO:0000313|EMBL:CBI18510.3};	Vesicle coat complex COPI, beta' subunit	GO:0030126,COPI vesicle coat; GO:0000139,Golgi membrane; GO:0005198,structural molecule activity; GO:0006888,ER to Golgi vesicle-mediated transport; GO:0006891,intra-Golgi vesicle-mediated transport; GO:0006886,intracellular protein transport; GO:0006890,retrograde vesicle-mediated transport, Golgi to ER	WD domain, G-beta repeat
Cluster-9600.53747	0	0	0	12.4	11.76	12.25	0	0	0	137.09	159.72	169.49	9.80756	9.06185e-16	1.23664e-13	up	K02866 large subunit ribosomal protein L10e | (RefSeq) 60S ribosomal protein L10 (A)	PREDICTED: 60S ribosomal protein L10 [Vitis vinifera]	RL10_VITRI RecName: Full=60S ribosomal protein L10; AltName: Full=QM protein homolog;	F6HJ95_VITVI SubName: Full=Uncharacterized protein {ECO:0000313|EMBL:CCB52293.1};	60s ribosomal protein L10	GO:0005840,ribosome; GO:0003735,structural constituent of ribosome; GO:0006412,translation	Ribosomal protein L16p/L10e
Cluster-9600.19257	8.31	43.48	86.43	0	0	0	163.14	932.3	1513.5	0	0	0	-12.1385	9.1905e-16	1.25025e-13	down	--	PREDICTED: cucumber peeling cupredoxin-like isoform X1 [Vitis vinifera]	CPC_CUCSA RecName: Full=Cucumber peeling cupredoxin; Short=CPC; AltName: Full=Stellacyanin;	A5AR70_VITVI SubName: Full=Uncharacterized protein {ECO:0000313|EMBL:CAN69318.1};	--	GO:0009055,electron transfer activity; GO:0046872,metal ion binding	Plastocyanin-like domain
Cluster-9600.22571	7.76	9.91	26.7	0	0	0	217.35	302.26	664.94	0	0	0	-11.0148	9.50994e-16	1.28965e-13	down	K00121 S-(hydroxymethyl)glutathione dehydrogenase / alcohol dehydrogenase [EC:1.1.1.284 1.1.1.1] | (RefSeq) alcohol dehydrogenase-like 7 (A)	PREDICTED: alcohol dehydrogenase-like 7 [Vitis vinifera]	ADHL7_ARATH RecName: Full=Alcohol dehydrogenase-like 7; EC=1.1.1.1 {ECO:0000250|UniProtKB:P06525};	F6H0C5_VITVI SubName: Full=Uncharacterized protein {ECO:0000313|EMBL:CCB45397.1};	Alcohol dehydrogenase, class III	GO:0005737,cytoplasm; GO:0004022,alcohol dehydrogenase (NAD) activity; GO:0008270,zinc ion binding	Alcohol dehydrogenase GroES-like domain
Cluster-9600.38410	0.46	0.8	0.62	5.23	4.6	3.62	21	40	25	201	215	173	2.89834	9.85676e-16	1.33251e-13	up	K13418 somatic embryogenesis receptor kinase 1 [EC:2.7.10.1 2.7.11.1] | (RefSeq) somatic embryogenesis receptor kinase 1 isoform X1 (A)	PREDICTED: G-type lectin S-receptor-like serine/threonine-protein kinase LECRK2 [Vitis vinifera]	LERK1_ORYSJ RecName: Full=G-type lectin S-receptor-like serine/threonine-protein kinase LECRK1 {ECO:0000305}; Short=OsLecRK1 {ECO:0000303|PubMed:25485617}; EC=2.7.11.1 {ECO:0000305}; AltName: Full=OsRLCK134 {ECO:0000303|PubMed:19825577}; Flags: Precursor;	A5C0M1_VITVI SubName: Full=Uncharacterized protein {ECO:0000313|EMBL:CAN77457.1};	--	GO:0016021,integral component of membrane; GO:0005886,plasma membrane; GO:0005524,ATP binding; GO:0030246,carbohydrate binding; GO:0004674,protein serine/threonine kinase activity; GO:0006952,defense response; GO:0006468,protein phosphorylation	Protein tyrosine kinase
Cluster-9600.3279	0	0	0	4.91	14.02	6.46	0	0	0	152	528.71	249	10.7665	1.01022e-15	1.36144e-13	up	--	PREDICTED: F-box protein At1g47056 isoform X2 [Vitis vinifera]	--	F6HSZ2_VITVI SubName: Full=Uncharacterized protein {ECO:0000313|EMBL:CCB57802.1};	--	--	--
Cluster-9600.48548	1.76	2.23	1.53	11.92	9.34	9.78	27.65	38.41	21.54	157.35	151.11	161.26	2.52738	1.14289e-15	1.53544e-13	up	--	PREDICTED: receptor-like protein kinase FERONIA [Vitis vinifera]	FERON_ARATH RecName: Full=Receptor-like protein kinase FERONIA; EC=2.7.11.1; AltName: Full=Protein SIRENE; Flags: Precursor;	A0A1R3FXS8_9ROSI SubName: Full=Uncharacterized protein {ECO:0000313|EMBL:OMO50625.1};	Serine/threonine protein kinase	GO:0043680,filiform apparatus; GO:0016021,integral component of membrane; GO:0005622,intracellular; GO:0016020,membrane; GO:0005886,plasma membrane; GO:0009506,plasmodesma; GO:0005524,ATP binding; GO:0004672,protein kinase activity; GO:0004674,protein serine/threonine kinase activity; GO:0009738,abscisic acid-activated signaling pathway; GO:0009742,brassinosteroid mediated signaling pathway; GO:0…	Carbohydrate-binding protein of the ER
Cluster-9600.7145	15.87	19.63	24.51	0	0	0	153.3	209.58	213.6	0	0	0	-9.94118	1.17132e-15	1.56877e-13	down	K09775 uncharacterized protein | (RefSeq) uncharacterized membrane protein YuiD (A)	PREDICTED: uncharacterized protein LOC100243628 isoform X1 [Vitis vinifera]	--	D7T820_VITVI SubName: Full=Uncharacterized protein {ECO:0000313|EMBL:CBI26679.3};	--	GO:0016021,integral component of membrane	Divergent PAP2 family
Cluster-9600.20620	6.17	5.5	5	0	0	0	199.9	193.71	143.84	0	0	0	-9.83185	1.3181e-15	1.75991e-13	down	K14803 protein phosphatase PTC2/3 [EC:3.1.3.16] | (RefSeq) probable protein phosphatase 2C 47 (A)	PREDICTED: probable protein phosphatase 2C 47 [Vitis vinifera]	P2C47_ARATH RecName: Full=Probable protein phosphatase 2C 47; Short=AtPP2C47; EC=3.1.3.16;	F6H4D2_VITVI SubName: Full=Uncharacterized protein {ECO:0000313|EMBL:CCB47143.1};	Serine/threonine protein phosphatase	GO:0046872,metal ion binding; GO:0004722,protein serine/threonine phosphatase activity	Protein phosphatase 2C
Cluster-9600.6966	0.68	0.57	0.53	2.86	3.11	4.71	49.38	44.79	34.27	173.84	229.84	356.02	2.63278	1.37853e-15	1.83492e-13	up	K14442 ATP-dependent RNA helicase DHX36 [EC:3.6.4.13] | (RefSeq) DExH-box ATP-dependent RNA helicase DExH3 (A)	PREDICTED: DExH-box ATP-dependent RNA helicase DExH3 isoform X1 [Vitis vinifera]	DEXH3_ARATH RecName: Full=DExH-box ATP-dependent RNA helicase DExH3 {ECO:0000305}; EC=3.6.4.13 {ECO:0000305};	A0A200PRN8_9MAGN SubName: Full=Helicase {ECO:0000313|EMBL:OVA00884.1};	ATP-dependent RNA helicase A	GO:0005524,ATP binding; GO:0004386,helicase activity; GO:0003723,RNA binding	Helicase associated domain (HA2)
Cluster-9600.37880	3.18	2.21	1.23	35.5	24.67	49.36	17.05	13.31	6.05	162	141	285.43	4.11314	1.38396e-15	1.83651e-13	up	--	hypothetical protein VITISV_012013 [Vitis vinifera]	--	A5AMR8_VITVI SubName: Full=Uncharacterized protein {ECO:0000313|EMBL:CAN69217.1};	--	--	--
Cluster-9600.38866	20.85	22.48	22.12	9.13	8.58	11.06	882.12	1032.97	830.2	324.09	370.33	487.83	-1.13276	1.43556e-15	1.89916e-13	down	K18810 cyclin D1/2/4, plant | (RefSeq) cyclin-D2-1 (A)	PREDICTED: cyclin-D2-1 [Vitis vinifera]	CCD21_ORYSJ RecName: Full=Cyclin-D2-1; AltName: Full=G1/S-specific cyclin-D2-1; Short=CycD2;1;	D7SXN5_VITVI SubName: Full=Uncharacterized protein {ECO:0000313|EMBL:CBI22435.3};	G1/S-specific cyclin D	GO:0005634,nucleus; GO:0007049,cell cycle; GO:0051301,cell division	Cyclin, N-terminal domain
Cluster-9600.47480	5.06	5.01	6.23	0	0	0	162.45	175.09	177.62	0	0	0	-9.77898	1.53985e-15	2.03091e-13	down	K03006 DNA-directed RNA polymerase II subunit RPB1 [EC:2.7.7.6] | (RefSeq) LOW QUALITY PROTEIN: DNA-directed RNA polymerase II subunit 1-like (A)	uncharacterized protein LOC109842624 [Asparagus officinalis]	--	Q6L3Y5_SOLDE SubName: Full=Gag-pol polyprotein, putative {ECO:0000313|EMBL:AAT38786.2};	FOG: Transposon-encoded proteins with TYA, reverse transcriptase, integrase domains in various combinations	GO:0003676,nucleic acid binding; GO:0015074,DNA integration	--
Cluster-9600.27138	56.71	57.7	49.83	113.82	111.75	104.84	1055.38	1174.01	828.03	1781.22	2139.73	2047.52	1.06389	1.61004e-15	2.11703e-13	up	K13265 vestitone reductase [EC:1.1.1.348] | (RefSeq) vestitone reductase-like (A)	hypothetical protein VITISV_025424 [Vitis vinifera]	VESTR_MEDSA RecName: Full=Vestitone reductase; EC=1.1.1.348;	A5BIY6_VITVI SubName: Full=Uncharacterized protein {ECO:0000313|EMBL:CAN76937.1};	Flavonol reductase/cinnamoyl-CoA reductase	GO:0050662,coenzyme binding; GO:0016491,oxidoreductase activity; GO:0006952,defense response; GO:0009813,flavonoid biosynthetic process	NAD dependent epimerase/dehydratase family
Cluster-9600.18614	15.34	10.51	16.66	1.81	1.01	0.81	321.86	240.78	311.56	31.86	21.82	17.86	-3.49281	1.62055e-15	2.12439e-13	down	K07574 RNA-binding protein | (RefSeq) uncharacterized LOC100243481 (A)	PREDICTED: uncharacterized protein LOC100243481 [Vitis vinifera]	--	D7U5J2_VITVI SubName: Full=Uncharacterized protein {ECO:0000313|EMBL:CBI38011.3};	--	GO:0003723,RNA binding	CRS1 / YhbY (CRM) domain
Cluster-9600.66311	4.32	5.85	5.67	0	0	0	145	213.49	168.85	0	0	0	-9.79913	1.6907e-15	2.20966e-13	down	K10529 alpha-dioxygenase [EC:1.14.99.-] | (RefSeq) alpha-dioxygenase 1 (A)	PREDICTED: alpha-dioxygenase 1 [Vitis vinifera]	DOX1_ARATH RecName: Full=Alpha-dioxygenase 1; Short=Alpha DOX1; EC=1.14.99.-; AltName: Full=Fatty acid dioxygenase AlphaDOX1; AltName: Full=Pathogen-induced oxygenase; AltName: Full=Plant alpha dioxygenase 1; Flags: Precursor;	D7TWT2_VITVI SubName: Full=Uncharacterized protein {ECO:0000313|EMBL:CBI34957.3};	Peroxidase/oxygenase	GO:0012511,monolayer-surrounded lipid storage body; GO:0020037,heme binding; GO:0046872,metal ion binding; GO:0016702,oxidoreductase activity, acting on single donors with incorporation of molecular oxygen, incorporation of two atoms of oxygen; GO:0004601,peroxidase activity; GO:1902609,(R)-2-hydroxy-alpha-linolenic acid biosynthetic process; GO:0008219,cell death; GO:0071732,cellular response to…	Animal haem peroxidase
Cluster-9600.62923	0	0	0	2.78	5.7	6.6	0	0	0	110	274.47	324.55	10.3598	1.69908e-15	2.21392e-13	up	K01595 phosphoenolpyruvate carboxylase [EC:4.1.1.31] | (RefSeq) phosphoenolpyruvate carboxylase-like (A)	PREDICTED: protein RETICULATA-RELATED 5, chloroplastic [Vitis vinifera]	RER6_ARATH RecName: Full=Protein RETICULATA-RELATED 6, chloroplastic {ECO:0000303|PubMed:23596191}; Flags: Precursor;	F6HC98_VITVI SubName: Full=Uncharacterized protein {ECO:0000313|EMBL:CCB49822.1};	--	GO:0009507,chloroplast; GO:0031969,chloroplast membrane; GO:0016021,integral component of membrane; GO:0007275,multicellular organism development	Protein RETICULATA-related
Cluster-9600.33158	15.33	22.11	21.06	46.08	50	51.63	381	599	466	962	1274	1343	1.39496	1.76255e-15	2.28972e-13	up	K17500 integrin-linked kinase-associated serine/threonine phosphatase 2C [EC:3.1.3.16] | (RefSeq) WAT1-related protein At3g18200 isoform X1 (A)	PREDICTED: WAT1-related protein At5g40240 [Vitis vinifera]	WTR18_ARATH RecName: Full=WAT1-related protein At3g28050;	D7TNN5_VITVI RecName: Full=WAT1-related protein {ECO:0000256|RuleBase:RU363077};	--	GO:0016021,integral component of membrane; GO:0005886,plasma membrane; GO:0022857,transmembrane transporter activity	EamA-like transporter family
Cluster-9600.27853	1.02	1.78	1.93	13.95	14.4	26.67	14.31	27.51	24.35	165.14	209.2	394.74	3.60033	1.88621e-15	2.44304e-13	up	--	PREDICTED: late embryogenesis abundant protein At1g64065 [Vitis vinifera]	Y1465_ARATH RecName: Full=Late embryogenesis abundant protein At1g64065 {ECO:0000305};	A5CBV1_VITVI SubName: Full=Uncharacterized protein {ECO:0000313|EMBL:CAN73280.1};	--	GO:0016021,integral component of membrane	Late embryogenesis abundant protein
Cluster-9600.49278	7.3	8.77	11.34	0	0	0	148.64	194.94	205.87	0	0	0	-9.87397	1.92402e-15	2.48457e-13	down	K13115 coiled-coil domain-containing protein 130 | (RefSeq) coiled-coil domain-containing protein 130 (A)	unnamed protein product, partial [Vitis vinifera]	--	F6HF19_VITVI SubName: Full=Uncharacterized protein {ECO:0000313|EMBL:CCB50949.1};	C2C2-type Zn-finger protein	--	Family of unknown function (DUF572)
Cluster-9600.42706	10.79	8.9	12.09	25.89	30.86	28.18	287.3	258.25	286.4	579.01	841.8	784.71	1.47692	1.9556e-15	2.51784e-13	up	K01381 saccharopepsin [EC:3.4.23.25] | (RefSeq) aspartic proteinase CDR1-like (A)	PREDICTED: aspartic proteinase CDR1-like [Vitis vinifera]	CDR1_ARATH RecName: Full=Aspartic proteinase CDR1; EC=3.4.23.-; AltName: Full=Protein CONSTITUTIVE DISEASE RESISTANCE 1; Flags: Precursor;	F6HJ53_VITVI SubName: Full=Uncharacterized protein {ECO:0000313|EMBL:CCB52250.1};	Aspartyl protease	GO:0048046,apoplast; GO:0004190,aspartic-type endopeptidase activity; GO:0042742,defense response to bacterium; GO:0030163,protein catabolic process; GO:0010310,regulation of hydrogen peroxide metabolic process; GO:0010337,regulation of salicylic acid metabolic process	Xylanase inhibitor N-terminal
Cluster-9600.18499	0	0	0	2.01	2.97	2.73	0	0	0	109.85	197.3	185.34	9.86242	2.0061e-15	2.57519e-13	up	K17604 zinc finger SWIM domain-containing protein 3 | (RefSeq) uncharacterized protein LOC107407447 (A)	PREDICTED: protein FAR1-RELATED SEQUENCE 6 [Vitis vinifera]	FRS6_ARATH RecName: Full=Protein FAR1-RELATED SEQUENCE 6;	F6HXG3_VITVI SubName: Full=Uncharacterized protein {ECO:0000313|EMBL:CCB59633.1};	--	GO:0005634,nucleus; GO:0003700,DNA-binding transcription factor activity; GO:0008270,zinc ion binding; GO:0010018,far-red light signaling pathway; GO:0042753,positive regulation of circadian rhythm; GO:0045893,positive regulation of transcription, DNA-templated; GO:0009585,red, far-red light phototransduction	MULE transposase domain
Cluster-9600.46380	0	0	0	3.09	7.92	9.51	0	0	0	108.61	338.37	415.18	10.6297	2.05999e-15	2.63655e-13	up	K19891 glucan endo-1,3-beta-glucosidase 1/2/3 [EC:3.2.1.39] | (RefSeq) glucan endo-1,3-beta-glucosidase 1 (A)	PREDICTED: glucan endo-1,3-beta-glucosidase 1 [Vitis vinifera]	E131_ARATH RecName: Full=Glucan endo-1,3-beta-glucosidase 1; EC=3.2.1.39; AltName: Full=(1->3)-beta-glucan endohydrolase 1; Short=(1->3)-beta-glucanase 1; AltName: Full=Beta-1,3-endoglucanase 1; Short=Beta-1,3-glucanase 1; Flags: Precursor;	F6H7K8_VITVI SubName: Full=Uncharacterized protein {ECO:0000313|EMBL:CCB48208.1};	--	GO:0046658,anchored component of plasma membrane; GO:0042973,glucan endo-1,3-beta-D-glucosidase activity; GO:0004553,hydrolase activity, hydrolyzing O-glycosyl compounds; GO:0030247,polysaccharide binding; GO:0005975,carbohydrate metabolic process; GO:0006952,defense response	Glycosyl hydrolases family 17
Cluster-9600.31233	3.28	7.27	11.48	0	0	0	149.05	358.46	462.54	0	0	0	-10.6995	2.39367e-15	3.05458e-13	down	K18081 myotubularin-related protein 1/2 [EC:3.1.3.64 3.1.3.95] | (RefSeq) phosphatidylinositol-3-phosphatase myotubularin-2-like (A)	PREDICTED: uncharacterized protein LOC100243738 [Vitis vinifera]	--	F6I5W1_VITVI SubName: Full=Uncharacterized protein {ECO:0000313|EMBL:CCB62329.1};	--	--	Protein of unknown function (DUF668)
Cluster-9600.17050	12.11	26.32	34.8	0.5	0.27	1.24	502.51	1186.24	1281.25	17.42	11.48	53.57	-5.13865	2.51949e-15	3.20568e-13	down	K01853 cycloartenol synthase [EC:5.4.99.8] | (RefSeq) cycloartenol synthase (A)	PREDICTED: cycloartenol synthase [Vitis vinifera]	CAS2_BETPL RecName: Full=Cycloartenol synthase 2; EC=5.4.99.8;	F6GYI4_VITVI RecName: Full=Terpene cyclase/mutase family member {ECO:0000256|RuleBase:RU362003}; EC=5.4.99.- {ECO:0000256|RuleBase:RU362003};	Oxidosqualene-lanosterol cyclase and related proteins	GO:0016871,cycloartenol synthase activity; GO:0010686,tetracyclic triterpenoid biosynthetic process	Squalene-hopene cyclase N-terminal domain
Cluster-9600.39063	29.12	42.03	49.22	6.88	7.52	8.13	225	361	345	45	61	67	-2.35085	2.63447e-15	3.34214e-13	down	K02639 ferredoxin | (RefSeq) ferredoxin-2 (A)	ferredoxin-2 [Spinacia oleracea]	FER2_SPIOL RecName: Full=Ferredoxin-2; AltName: Full=Ferredoxin II;	A0A0K9S0Y6_SPIOL RecName: Full=Ferredoxin {ECO:0000256|RuleBase:RU364001};	--	GO:0009507,chloroplast; GO:0051537,2 iron, 2 sulfur cluster binding; GO:0009055,electron transfer activity; GO:0046872,metal ion binding	--
Cluster-9600.15269	5.31	5.62	13.02	0	0	0	189.18	217.93	412.02	0	0	0	-10.4757	2.71397e-15	3.43294e-13	down	K03155 timeless | (RefSeq) protein timeless homolog (A)	unnamed protein product, partial [Vitis vinifera]	--	F6H6I2_VITVI SubName: Full=Uncharacterized protein {ECO:0000313|EMBL:CCB47784.1};	DNA topoisomerase I-interacting protein	--	Timeless protein C terminal region
Cluster-9600.54652	12.19	18.25	19.33	3.13	2.04	3.3	324.71	529.65	458.3	69.93	55.71	92.11	-2.4944	2.72348e-15	3.43492e-13	down	K14347 solute carrier family 10 (sodium/bile acid cotransporter), member 7 | (RefSeq) probable sodium/metabolite cotransporter BASS4, chloroplastic (A)	PREDICTED: probable sodium/metabolite cotransporter BASS4, chloroplastic isoform X1 [Vitis vinifera]	BASS4_ARATH RecName: Full=Probable sodium/metabolite cotransporter BASS4, chloroplastic; AltName: Full=Bile acid transporter 4; AltName: Full=Bile acid-sodium symporter family protein 4; Flags: Precursor;	F6HVQ6_VITVI SubName: Full=Uncharacterized protein {ECO:0000313|EMBL:CCB58769.1};	Predicted Na+-dependent cotransporter	GO:0009507,chloroplast; GO:0009941,chloroplast envelope; GO:0016021,integral component of membrane	SBF-like CPA transporter family (DUF4137)
Cluster-9600.19759	0	0	0	5.38	4.68	5.03	0	0	0	133.45	141.34	155.39	9.69332	2.91705e-15	3.66836e-13	up	K18875 enhanced disease susceptibility 1 protein | (RefSeq) protein EDS1L-like (A)	PREDICTED: protein EDS1L-like [Vitis vinifera]	EDS1C_ARATH RecName: Full=Protein EDS1 {ECO:0000305}; AltName: Full=Enhanced disease susceptibility 1 {ECO:0000303|PubMed:10077677};	G3F1Q7_VITVI SubName: Full=Enhanced disease susceptibility 1 {ECO:0000313|EMBL:AEM75096.1};	--	GO:0005737,cytoplasm; GO:0005783,endoplasmic reticulum; GO:0005634,nucleus; GO:0016298,lipase activity; GO:0042803,protein homodimerization activity; GO:0010618,aerenchyma formation; GO:0006629,lipid metabolic process; GO:0009626,plant-type hypersensitive response; GO:0010942,positive regulation of cell death; GO:0010310,regulation of hydrogen peroxide metabolic process; GO:0001666,response to hy…	Lipase (class 3)
Cluster-9600.37518	12.44	40.26	42.09	2.13	2.33	1.99	567.76	1994.9	1704.05	81.44	108.32	94.78	-3.81078	2.94577e-15	3.69374e-13	down	K16911 ATP-dependent RNA helicase DDX21 [EC:3.6.4.13] | (RefSeq) DEAD-box ATP-dependent RNA helicase 3, chloroplastic-like (A)	PREDICTED: DEAD-box ATP-dependent RNA helicase 3, chloroplastic [Vitis vinifera]	RH3_ARATH RecName: Full=DEAD-box ATP-dependent RNA helicase 3, chloroplastic; EC=3.6.4.13; AltName: Full=Protein EMBRYO DEFECTIVE 1138; Flags: Precursor;	D7UAC9_VITVI SubName: Full=Uncharacterized protein {ECO:0000313|EMBL:CBI39694.3};	ATP-dependent RNA helicase	GO:0009507,chloroplast; GO:0009941,chloroplast envelope; GO:0009570,chloroplast stroma; GO:0016020,membrane; GO:0005730,nucleolus; GO:0005524,ATP binding; GO:0004004,ATP-dependent RNA helicase activity; GO:0003729,mRNA binding; GO:0008270,zinc ion binding; GO:0009658,chloroplast organization; GO:0000373,Group II intron splicing; GO:0009651,response to salt stress; GO:0042254,ribosome biogenesis; …	DEAD/DEAH box helicase
Cluster-9600.23696	4.73	9.2	6.71	0	0	0	142.71	301.82	179.73	0	0	0	-10.028	3.06927e-15	3.83747e-13	down	K03165 DNA topoisomerase III [EC:5.6.2.1] | (RefSeq) DNA topoisomerase 3-alpha-like (A)	PREDICTED: uncharacterized protein LOC100242119 [Vitis vinifera]	--	F6HT99_VITVI SubName: Full=Uncharacterized protein {ECO:0000313|EMBL:CCB57909.1};	--	--	--
Cluster-9600.30128	6.87	10.7	11.27	0	0	0	133.3	226.88	195.15	0	0	0	-9.87557	3.4057e-15	4.24583e-13	down	K15095 (+)-neomenthol dehydrogenase [EC:1.1.1.208] | (RefSeq) (+)-neomenthol dehydrogenase (A)	PREDICTED: (+)-neomenthol dehydrogenase isoform X1 [Vitis vinifera]	SDR1_ARATH RecName: Full=(+)-neomenthol dehydrogenase {ECO:0000303|PubMed:18599651}; EC=1.1.1.- {ECO:0000269|PubMed:21169366}; EC=1.1.1.208 {ECO:0000269|PubMed:18599651}; AltName: Full=Menthone:neomenthol reductase; AltName: Full=Short-chain dehydrogenase/reductase 1; Short=AtSDR1;	D7UC32_VITVI SubName: Full=Uncharacterized protein {ECO:0000313|EMBL:CBI40297.3};	Dehydrogenases with different specificities (related to short-chain alcohol dehydrogenases)	GO:0005737,cytoplasm; GO:0047501,(+)-neomenthol dehydrogenase activity; GO:0006952,defense response	short chain dehydrogenase
Cluster-9600.28410	2.49	1.62	1.69	10.56	8.49	10.45	68.31	48.26	41.24	243.24	238.36	299.61	2.40317	3.7085e-15	4.61005e-13	up	--	--	--	--	--	--	--
Cluster-9600.77080	13.23	23.37	17.99	0	0.14	0	208.34	403.16	253.41	0	2.31	0	-8.65504	3.8527e-15	4.77558e-13	down	K13413 mitogen-activated protein kinase kinase 4/5 [EC:2.7.12.2] | (RefSeq) mitogen-activated protein kinase kinase 5-like (A)	PREDICTED: protein LIGHT-DEPENDENT SHORT HYPOCOTYLS 1 [Vitis vinifera]	LSH4_ARATH RecName: Full=Protein LIGHT-DEPENDENT SHORT HYPOCOTYLS 4; AltName: Full=Protein ORGAN BOUNDARY 4;	F6H618_VITVI SubName: Full=Uncharacterized protein {ECO:0000313|EMBL:CCB47657.1};	--	GO:0005634,nucleus; GO:0003677,DNA binding; GO:0009299,mRNA transcription; GO:0007275,multicellular organism development; GO:0090698,post-embryonic plant morphogenesis; GO:0006355,regulation of transcription, DNA-templated; GO:0009416,response to light stimulus	Protein of unknown function (DUF640)
Cluster-9600.48493	2.22	1.78	1.63	12.83	23.19	19.82	18	16	12	88	197	171	3.36646	4.04625e-15	5.00116e-13	up	--	PREDICTED: UPF0481 protein At3g47200-like [Vitis vinifera]	--	A5BW85_VITVI SubName: Full=Uncharacterized protein {ECO:0000313|EMBL:CAN79378.1};	--	GO:0016021,integral component of membrane	Plant protein of unknown function
Cluster-9600.39908	1.97	7.02	11.92	0	0	0	140.29	541.08	750.5	0	0	0	-11.2632	4.26196e-15	5.25277e-13	down	K00626 acetyl-CoA C-acetyltransferase [EC:2.3.1.9] | (RefSeq) acetyl-CoA acetyltransferase, cytosolic 1 (A)	PREDICTED: cellulose synthase-like protein E6 isoform X1 [Vitis vinifera]	CSLE6_ORYSJ RecName: Full=Cellulose synthase-like protein E6; EC=2.4.1.-; AltName: Full=OsCslE6;	F6HJV3_VITVI SubName: Full=Uncharacterized protein {ECO:0000313|EMBL:CCB54374.1};	--	GO:0005794,Golgi apparatus; GO:0000139,Golgi membrane; GO:0016021,integral component of membrane; GO:0005886,plasma membrane; GO:0016760,cellulose synthase (UDP-forming) activity; GO:0016759,cellulose synthase activity; GO:0071555,cell wall organization; GO:0030244,cellulose biosynthetic process; GO:0009833,plant-type primary cell wall biogenesis	Thiolase, N-terminal domain
Cluster-9600.53264	0	0	0	3.14	7.44	2.09	0.05	0	0	205.28	590.58	169.38	10.8427	4.88942e-15	6.00899e-13	up	K20715 phototropin [EC:2.7.11.1] | (RefSeq) phototropin-2 (A)	putative LOV domain-containing protein [Tetrastigma voinierianum]	PHOT2_ARATH RecName: Full=Phototropin-2; EC=2.7.11.1; AltName: Full=Defective in chloroplast avoidance protein 1; AltName: Full=Non-phototropic hypocotyl 1-like protein 1; Short=AtKin7; Short=NPH1-like protein 1;	A0A126X1S8_TETVO SubName: Full=Putative LOV domain-containing protein {ECO:0000313|EMBL:AML78675.1};	--	GO:0005794,Golgi apparatus; GO:0016020,membrane; GO:0005634,nucleus; GO:0005886,plasma membrane; GO:0005524,ATP binding; GO:0009882,blue light photoreceptor activity; GO:0010181,FMN binding; GO:0042802,identical protein binding; GO:0016301,kinase activity; GO:0000155,phosphorelay sensor kinase activity; GO:0004674,protein serine/threonine kinase activity; GO:0009902,chloroplast relocation; GO:000…	Protein kinase domain
Cluster-9600.40685	0	0	0	5.87	10.4	7.56	0	0	0	108	234.07	173.45	9.92593	4.94538e-15	6.06055e-13	up	K03011 DNA-directed RNA polymerase II subunit RPB3 | (RefSeq) DNA-directed RNA polymerases II, IV and V subunit 3 (A)	PREDICTED: DNA-directed RNA polymerases II, IV and V subunit 3 [Vitis vinifera]	NRPB3_ARATH RecName: Full=DNA-directed RNA polymerases II, IV and V subunit 3; AltName: Full=DNA-directed RNA polymerase II 36 kDa polypeptide A; AltName: Full=DNA-directed RNA polymerase II subunit RPB3-A; Short=RNA polymerase II subunit 3-A; Short=RNA polymerase II subunit B3-A;	F6I5Z0_VITVI SubName: Full=Uncharacterized protein {ECO:0000313|EMBL:CCB62358.1};	RNA polymerase II, subunit POLR2C/RPB3	GO:0005737,cytoplasm; GO:0005665,RNA polymerase II, core complex; GO:0000418,RNA polymerase IV complex; GO:0000419,RNA polymerase V complex; GO:0005730,nucleolus; GO:0005634,nucleus; GO:0003677,DNA binding; GO:0003899,DNA-directed 5'-3' RNA polymerase activity; GO:0046983,protein dimerization activity; GO:0010374,stomatal complex development; GO:0010375,stomatal complex patterning; GO:0006366,tra…	RNA polymerase Rpb3/RpoA insert domain
Cluster-9600.38452	3.7	5.39	3.67	0	0	0	151.14	239.39	133.24	0	0	0	-9.77297	5.50447e-15	6.72664e-13	down	--	PREDICTED: zinc finger protein CONSTANS-LIKE 9 [Vitis vinifera]	COL9_ARATH RecName: Full=Zinc finger protein CONSTANS-LIKE 9;	D7TDA3_VITVI SubName: Full=CONSTANS-like protein 9b {ECO:0000313|EMBL:ATD87380.1};	--	GO:0005634,nucleus; GO:0003700,DNA-binding transcription factor activity; GO:0008270,zinc ion binding; GO:0007623,circadian rhythm; GO:0048579,negative regulation of long-day photoperiodism, flowering; GO:0006355,regulation of transcription, DNA-templated	CCT motif
Cluster-9600.53759	0	0	0	1.97	4.28	4.57	0	0	0	98.02	259.22	282.74	10.2126	5.55825e-15	6.77323e-13	up	K03798 cell division protease FtsH [EC:3.4.24.-] | (RefSeq) cell division protein FtsH (A)	unnamed protein product, partial [Vitis vinifera]	FTSI2_ARATH RecName: Full=Probable inactive ATP-dependent zinc metalloprotease FTSHI 2, chloroplastic; Short=AtFTSHI2 {ECO:0000303|PubMed:12185496}; AltName: Full=Protein EMBRYO DEFECTIVE 2083 {ECO:0000303|PubMed:21286311}; AltName: Full=Protein FTSH INACTIVE PROTEASE 2 {ECO:0000303|PubMed:12185496}; Flags: Precursor;	F6HYC2_VITVI SubName: Full=Uncharacterized protein {ECO:0000313|EMBL:CCB59445.1};	AAA+-type ATPase containing the peptidase M41 domain	GO:0009507,chloroplast; GO:0009941,chloroplast envelope; GO:0031969,chloroplast membrane; GO:0016021,integral component of membrane; GO:0005739,mitochondrion; GO:0005524,ATP binding; GO:0004176,ATP-dependent peptidase activity; GO:0004222,metalloendopeptidase activity; GO:0008237,metallopeptidase activity; GO:0006508,proteolysis	ATPase family associated with various cellular activities (AAA)
Cluster-9600.80481	0	0	0	3.1	5.94	4.48	0	0	0	103.83	241.99	186.34	9.96701	5.58363e-15	6.78506e-13	up	--	PREDICTED: uncharacterized protein LOC100243840 [Vitis vinifera]	--	F6I395_VITVI SubName: Full=Uncharacterized protein {ECO:0000313|EMBL:CCB61413.1};	--	GO:0016491,oxidoreductase activity	Nitroreductase family
Cluster-9600.25991	3.75	4.15	4.51	0	0	0	136.9	164.4	146.18	0	0	0	-9.56845	5.86015e-15	7.10112e-13	down	K20537 mitogen-activated protein kinase 7/14 [EC:2.7.11.24] | (RefSeq) mitogen-activated protein kinase 7 (A)	PREDICTED: mitogen-activated protein kinase 7 [Vitis vinifera]	MPK7_ARATH RecName: Full=Mitogen-activated protein kinase 7; Short=AtMPK7; Short=MAP kinase 7; EC=2.7.11.24;	F6GWT2_VITVI RecName: Full=Mitogen-activated protein kinase {ECO:0000256|RuleBase:RU361165, ECO:0000256|SAAS:SAAS00652812}; EC=2.7.11.24 {ECO:0000256|RuleBase:RU361165, ECO:0000256|SAAS:SAAS00652812};	Mitogen-activated protein kinase	GO:0005737,cytoplasm; GO:0005634,nucleus; GO:0005524,ATP binding; GO:0004707,MAP kinase activity; GO:0006952,defense response; GO:0010468,regulation of gene expression; GO:0042542,response to hydrogen peroxide	Protein kinase domain
Cluster-9600.25442	3.66	14.93	14.99	0	0	0	126.15	560.26	459.54	0	0	0	-10.9117	5.92721e-15	7.16232e-13	down	K00847 fructokinase [EC:2.7.1.4] | (RefSeq) probable fructokinase-6, chloroplastic (A)	PREDICTED: fructokinase-like 2, chloroplastic isoform X2 [Vitis vinifera]	SCKL2_ARATH RecName: Full=Fructokinase-like 2, chloroplastic {ECO:0000303|PubMed:20511297}; AltName: Full=pfkB-type carbohydrate kinase family protein 1 {ECO:0000303|PubMed:16326926}; Flags: Precursor;	D7T9Y5_VITVI SubName: Full=Uncharacterized protein {ECO:0000313|EMBL:CBI27307.3};	Ribokinase	GO:0042644,chloroplast nucleoid; GO:0009295,nucleoid; GO:0000427,plastid-encoded plastid RNA polymerase complex; GO:0016301,kinase activity; GO:0009658,chloroplast organization; GO:0009662,etioplast organization; GO:0006355,regulation of transcription, DNA-templated; GO:0042793,plastid transcription	pfkB family carbohydrate kinase
Cluster-9600.42245	0	0	0	3.86	5.08	6.01	0	0	0	99.94	160.22	193.52	9.74208	6.12336e-15	7.37873e-13	up	K24104 GPN-loop GTPase | (RefSeq) LOW QUALITY PROTEIN: uncharacterized protein LOC104799061 (A)	PREDICTED: G-type lectin S-receptor-like serine/threonine-protein kinase At4g27290 isoform X1 [Vitis vinifera]	Y4729_ARATH RecName: Full=G-type lectin S-receptor-like serine/threonine-protein kinase At4g27290; EC=2.7.11.1; Flags: Precursor;	F6H2B3_VITVI SubName: Full=Uncharacterized protein {ECO:0000313|EMBL:CCB46433.1};	--	GO:0005886,plasma membrane; GO:0005524,ATP binding; GO:0005516,calmodulin binding; GO:0030246,carbohydrate binding; GO:0004674,protein serine/threonine kinase activity; GO:0006468,protein phosphorylation; GO:0048544,recognition of pollen	D-mannose binding lectin
Cluster-9600.16259	3.53	3.78	5.42	0	0	0	142.08	164.93	193.46	0	0	0	-9.7417	6.46129e-15	7.76432e-13	down	--	PREDICTED: protein saal1 [Vitis vinifera]	--	D7SN73_VITVI SubName: Full=Uncharacterized protein {ECO:0000313|EMBL:CBI17102.3};	--	--	--
Cluster-9600.35958	0	0	0	3.58	4.82	3.46	0	0	0	114.56	187.78	137.7	9.72061	6.75032e-15	8.08916e-13	up	K13254 spastin [EC:5.6.1.1] | (RefSeq) spastin (A)	PREDICTED: spastin [Vitis vinifera]	FIGL1_ARATH RecName: Full=ATPase family AAA domain-containing protein FIGL1 {ECO:0000305}; AltName: Full=AAA-ATPase FIDGETIN-LIKE 1 {ECO:0000303|PubMed:26161528}; EC=3.6.4.- {ECO:0000305};	D7U7L3_VITVI SubName: Full=Uncharacterized protein {ECO:0000313|EMBL:CBI38792.3};	AAA+-type ATPase	GO:0005634,nucleus; GO:0005524,ATP binding; GO:0016787,hydrolase activity; GO:0006310,DNA recombination; GO:0006281,DNA repair; GO:0045128,negative regulation of reciprocal meiotic recombination; GO:0010569,regulation of double-strand break repair via homologous recombination	ATPase family associated with various cellular activities (AAA)
Cluster-9600.31937	2.78	2.35	2.65	11.26	13.06	20.2	55.46	51.17	47.08	188.66	267.48	422.02	2.57263	7.18984e-15	8.59206e-13	up	--	--	--	--	--	--	--
Cluster-9600.44205	3.68	15.95	13.01	0	0	0	125.29	590.74	393.64	0	0	0	-10.8534	7.60171e-15	9.05923e-13	down	--	PREDICTED: uncharacterized protein LOC100240792 [Vitis vinifera]	TAUE4_ARATH RecName: Full=Sulfite exporter TauE/SafE family protein 4 {ECO:0000312|EMBL:AEC09275.1};	D7TIY9_VITVI SubName: Full=Uncharacterized protein {ECO:0000313|EMBL:CBI30215.3};	--	GO:0016021,integral component of membrane	Sulfite exporter TauE/SafE
Cluster-9600.22478	30.72	16.97	28.32	217.3	200.35	276.79	11	8	11	74	97	129	3.38261	7.64146e-15	9.06594e-13	up	--	unnamed protein product, partial [Vitis vinifera]	U89B2_STERE RecName: Full=UDP-glycosyltransferase 89B2 {ECO:0000303|PubMed:15610349}; EC=2.4.1.- {ECO:0000305};	F6GTF4_VITVI SubName: Full=Uncharacterized protein {ECO:0000313|EMBL:CCB43163.1};	UDP-glucuronosyl and UDP-glucosyl transferase	GO:0016758,transferase activity, transferring hexosyl groups; GO:0008152,metabolic process	--
Cluster-9600.29990	0	0	0	2.9	3.89	6.31	0	0	0	106.97	174.33	289.35	10.0533	7.64926e-15	9.06594e-13	up	K00695 sucrose synthase [EC:2.4.1.13] | (RefSeq) sucrose synthase-like (A)	hypothetical protein VITISV_008433 [Vitis vinifera]	SUS2_SOLTU RecName: Full=Sucrose synthase; EC=2.4.1.13; AltName: Full=SS65; AltName: Full=Sucrose-UDP glucosyltransferase;	A5CAU6_VITVI SubName: Full=Uncharacterized protein {ECO:0000313|EMBL:CAN62257.1};	--	GO:0016157,sucrose synthase activity; GO:0005985,sucrose metabolic process	--
Cluster-9600.61952	0	0	0	3.85	6.3	4.65	0	0	0	104.37	208.45	156.94	9.79517	7.89663e-15	9.33356e-13	up	K12486 stromal membrane-associated protein | (RefSeq) probable ADP-ribosylation factor GTPase-activating protein AGD11 (A)	PREDICTED: probable ADP-ribosylation factor GTPase-activating protein AGD11 isoform X1 [Vitis vinifera]	AGD11_ARATH RecName: Full=Probable ADP-ribosylation factor GTPase-activating protein AGD11; Short=ARF GAP AGD11; AltName: Full=Protein ARF-GAP DOMAIN 11; Short=AtAGD11;	F6I5T3_VITVI SubName: Full=Uncharacterized protein {ECO:0000313|EMBL:CCB62301.1};	Predicted Ca2+-dependent phospholipid-binding protein	GO:0005096,GTPase activator activity; GO:0046872,metal ion binding	Putative GTPase activating protein for Arf
Cluster-9600.25422	4.62	13.74	17.56	0.11	0	0	212.72	686.57	717.2	4.15	0	0.11	-8.47217	8.02092e-15	9.44737e-13	down	K12836 splicing factor U2AF 35 kDa subunit | (RefSeq) splicing factor U2af small subunit B-like (A)	PREDICTED: splicing factor U2af small subunit B-like [Daucus carota subsp. sativus]	U2AFA_ARATH RecName: Full=Splicing factor U2af small subunit A; AltName: Full=U2 auxiliary factor 35 kDa subunit A; AltName: Full=U2 small nuclear ribonucleoprotein auxiliary factor small subunit A; Short=U2 snRNP auxiliary factor small subunit A; AltName: Full=Zinc finger CCCH domain-containing protein 8; Short=AtC3H8;	A0A103YF55_CYNCS SubName: Full=Nucleotide-binding, alpha-beta plait {ECO:0000313|EMBL:KVI07945.1};	U2 snRNP splicing factor, small subunit, and related proteins	GO:0016607,nuclear speck; GO:0005634,nucleus; GO:0005681,spliceosomal complex; GO:0089701,U2AF; GO:0003677,DNA binding; GO:0046872,metal ion binding; GO:0030628,pre-mRNA 3'-splice site binding; GO:0000398,mRNA splicing, via spliceosome; GO:0048573,photoperiodism, flowering	Zinc finger C-x8-C-x5-C-x3-H type (and similar)
Cluster-9600.23500	6.34	5.76	9.34	0	0	0	154.08	152.64	202.22	0	0	0	-9.77353	8.0366e-15	9.44737e-13	down	K12737 peptidyl-prolyl cis-trans isomerase SDCCAG10 [EC:5.2.1.8] | (RefSeq) peptidyl-prolyl cis-trans isomerase CYP57-like (A)	uncharacterized protein LOC110606300 [Manihot esculenta]	--	A0A067L1T8_JATCU SubName: Full=Uncharacterized protein {ECO:0000313|EMBL:KDP42436.1};	--	--	Plant transposase (Ptta/En/Spm family)
Cluster-9600.18242	2.96	2.59	2.52	11.15	11.32	13.56	33.07	31.94	25.4	105.24	131.53	160.41	2.2203	8.19705e-15	9.60988e-13	up	K00799 glutathione S-transferase [EC:2.5.1.18] | (RefSeq) glutathione transferase GST 23 (A)	PREDICTED: glutathione transferase GST 23 [Vitis vinifera]	GSTX6_SOYBN RecName: Full=Probable glutathione S-transferase; EC=2.5.1.18; AltName: Full=G2-4; AltName: Full=Heat shock protein 26A;	F6H8N9_VITVI SubName: Full=Uncharacterized protein {ECO:0000313|EMBL:CCB48585.1};	Glutathione S-transferase	GO:0005737,cytoplasm; GO:0004364,glutathione transferase activity; GO:0006749,glutathione metabolic process; GO:0009737,response to abscisic acid; GO:0009733,response to auxin; GO:0009735,response to cytokinin; GO:0009739,response to gibberellin; GO:0009408,response to heat; GO:0010038,response to metal ion; GO:0009407,toxin catabolic process	Glutathione S-transferase, N-terminal domain
Cluster-9600.23793	0	0	0	12.57	48	19.72	0	0	0	127.25	597.59	249.98	10.8237	9.06225e-15	1.05955e-12	up	K22418 11beta/17beta-hydroxysteroid dehydrogenase [EC:1.1.1.146 1.1.1.-] | (RefSeq) 11-beta-hydroxysteroid dehydrogenase 1B (A)	PREDICTED: 11-beta-hydroxysteroid dehydrogenase 1B isoform X1 [Vitis vinifera]	HSD2_ARATH RecName: Full=11-beta-hydroxysteroid dehydrogenase-like 2; EC=1.1.1.-; AltName: Full=17-beta-hydroxysteroid dehydrogenase-like 2; EC=1.1.1.-; AltName: Full=Hydroxysteroid dehydrogenase 2; Short=AtHSD2;	D7U5Y1_VITVI SubName: Full=Uncharacterized protein {ECO:0000313|EMBL:CBI38150.3};	Predicted dehydrogenase	GO:0016021,integral component of membrane; GO:0016491,oxidoreductase activity; GO:0006694,steroid biosynthetic process	--
Cluster-9600.22866	3.94	3.47	3.97	0	0	0	152.21	145.43	136.15	0	0	0	-9.5269	9.76534e-15	1.13867e-12	down	K14724 solute carrier family 9 (sodium/hydrogen exchanger), member 8 | (RefSeq) sodium/hydrogen exchanger 6 (A)	PREDICTED: sodium/hydrogen exchanger 6 [Vitis vinifera]	NHX6_ARATH RecName: Full=Sodium/hydrogen exchanger 6; AltName: Full=Na(+)/H(+) exchanger 6; Short=NHE-6;	A0A251PDG1_PRUPE RecName: Full=Sodium/hydrogen exchanger {ECO:0000256|RuleBase:RU003722};	Sodium/hydrogen exchanger protein	GO:0005768,endosome; GO:0010008,endosome membrane; GO:0032580,Golgi cisterna membrane; GO:0016021,integral component of membrane; GO:0005886,plasma membrane; GO:0015386,potassium:proton antiporter activity; GO:0015385,sodium:proton antiporter activity; GO:0071805,potassium ion transmembrane transport; GO:0051453,regulation of intracellular pH; GO:0098719,sodium ion import across plasma membrane	Sodium/hydrogen exchanger family
Cluster-9600.15468	3.84	4.8	5.44	0	0	0	125.4	170.33	157.64	0	0	0	-9.58819	9.96796e-15	1.15918e-12	down	K24739 WD repeat-containing protein 13 | (RefSeq) WD repeat-containing protein 13 (A)	PREDICTED: WD repeat-containing protein 13 [Vitis vinifera]	COP1_ARATH RecName: Full=E3 ubiquitin-protein ligase COP1 {ECO:0000303|PubMed:1423630}; EC=2.3.2.27 {ECO:0000269|PubMed:14597662}; AltName: Full=Constitutive photomorphogenesis protein 1 {ECO:0000303|PubMed:1423630}; AltName: Full=RING-type E3 ubiquitin transferase COP1 {ECO:0000303|PubMed:1423630};	D7U5K5_VITVI SubName: Full=Uncharacterized protein {ECO:0000313|EMBL:CBI38024.3};	WD40 repeat-containing protein	GO:0080008,Cul4-RING E3 ubiquitin ligase complex; GO:0005737,cytoplasm; GO:0016604,nuclear body; GO:0000152,nuclear ubiquitin ligase complex; GO:0005634,nucleus; GO:0042802,identical protein binding; GO:0046872,metal ion binding; GO:0061630,ubiquitin protein ligase activity; GO:0004842,ubiquitin-protein transferase activity; GO:0046283,anthocyanin-containing compound metabolic process; GO:0006281…	WD domain, G-beta repeat
Cluster-9600.68500	0	0	0	2.14	2.11	3.04	0	0	0	106.98	128.53	188.86	9.65607	1.07458e-14	1.24629e-12	up	K14486 auxin response factor | (RefSeq) auxin response factor 1-like isoform X1 (A)	PREDICTED: auxin response factor 2 [Vitis vinifera]	ARF2A_SOLLC RecName: Full=Auxin response factor 2A {ECO:0000303|PubMed:26716451, ECO:0000303|PubMed:26959229}; Short=SlARF2A {ECO:0000303|PubMed:26716451};	F6HWQ3_VITVI RecName: Full=Auxin response factor {ECO:0000256|RuleBase:RU004561};	--	GO:0005634,nucleus; GO:0003677,DNA binding; GO:0046982,protein heterodimerization activity; GO:0042803,protein homodimerization activity; GO:0009734,auxin-activated signaling pathway; GO:0009835,fruit ripening; GO:0009836,fruit ripening, climacteric; GO:0009911,positive regulation of flower development; GO:0006355,regulation of transcription, DNA-templated; GO:0006351,transcription, DNA-templated	Auxin response factor
Cluster-9600.21912	53.43	44.73	51.24	20.61	18.77	18.66	626.46	577.45	540	203.8	228.37	231.14	-1.30724	1.11686e-14	1.29186e-12	down	--	unnamed protein product, partial [Vitis vinifera]	--	F6GWA4_VITVI SubName: Full=Uncharacterized protein {ECO:0000313|EMBL:CCB44239.1};	--	--	Bacterial signalling protein N terminal repeat
Cluster-9600.36727	0	0	0	5.57	5.37	2.47	0	0	0	219.33	257.11	120.71	10.1996	1.13819e-14	1.31302e-12	up	K04371 mitogen-activated protein kinase 1/3 [EC:2.7.11.24] | (RefSeq) mitogen-activated protein kinase homolog NTF6 (A)	PREDICTED: mitogen-activated protein kinase homolog NTF6 [Vitis vinifera]	NTF6_TOBAC RecName: Full=Mitogen-activated protein kinase homolog NTF6; EC=2.7.11.24; AltName: Full=P43;	D7SKQ9_VITVI RecName: Full=Mitogen-activated protein kinase {ECO:0000256|RuleBase:RU361165, ECO:0000256|SAAS:SAAS00652812}; EC=2.7.11.24 {ECO:0000256|RuleBase:RU361165, ECO:0000256|SAAS:SAAS00652812};	Mitogen-activated protein kinase	GO:0005622,intracellular; GO:0005524,ATP binding; GO:0004707,MAP kinase activity	Protein kinase domain
Cluster-9600.27248	0	0	0	15.42	19.85	21.31	0	0	0	94.21	150.65	164.06	9.59652	1.15353e-14	1.32717e-12	up	K10523 speckle-type POZ protein | (RefSeq) BTB/POZ domain-containing protein At1g55760-like isoform X1 (A)	BTB and TAZ domain protein [Vitis hybrid cultivar]	BT1_ARATH RecName: Full=BTB/POZ and TAZ domain-containing protein 1; AltName: Full=BTB and TAZ domain protein 1;	E3WHE1_9ROSI SubName: Full=BTB and TAZ domain protein {ECO:0000313|EMBL:BAJ34934.1};	CREB binding protein/P300 and related TAZ Zn-finger proteins	GO:0005737,cytoplasm; GO:0005634,nucleus; GO:0019005,SCF ubiquitin ligase complex; GO:0005516,calmodulin binding; GO:0004402,histone acetyltransferase activity; GO:0003712,transcription coregulator activity; GO:0031625,ubiquitin protein ligase binding; GO:0008270,zinc ion binding; GO:0009553,embryo sac development; GO:0009555,pollen development; GO:0043161,proteasome-mediated ubiquitin-dependent …	BTB/POZ domain
Cluster-9600.21920	4.94	9.16	7.51	0	0	0	122.12	246.7	165.22	0	0	0	-9.80669	1.16084e-14	1.33204e-12	down	--	PREDICTED: uncharacterized protein LOC100257260 [Vitis vinifera]	--	F6H2D9_VITVI SubName: Full=Uncharacterized protein {ECO:0000313|EMBL:CCB46383.1};	--	GO:0016021,integral component of membrane	Zinc ribbon domain
Cluster-9600.43701	5.33	16.56	18.71	0	0	0.13	188.34	636.44	587.12	0	0	4.78	-8.11013	1.17294e-14	1.34237e-12	down	--	PREDICTED: uncharacterized protein LOC100251040 [Vitis vinifera]	--	F6HDW3_VITVI SubName: Full=Uncharacterized protein {ECO:0000313|EMBL:CCB50484.1};	--	--	PDDEXK-like family of unknown function
Cluster-9600.22743	7.37	14.94	17.42	0.1	0	0	181.52	400.96	381.93	2	0	0	-8.79876	1.28313e-14	1.4646e-12	down	K15503 serine/threonine-protein phosphatase 6 regulatory ankyrin repeat subunit B | (RefSeq) uncharacterized protein LOC110673220 (A)	PREDICTED: ankyrin-1-like [Vitis vinifera]	--	D7U8Y0_VITVI SubName: Full=Uncharacterized protein {ECO:0000313|EMBL:CBI39194.3};	FOG: Ankyrin repeat	GO:0016021,integral component of membrane; GO:0016020,membrane; GO:0071446,cellular response to salicylic acid stimulus; GO:0031347,regulation of defense response; GO:2000031,regulation of salicylic acid mediated signaling pathway; GO:0007165,signal transduction	Ankyrin repeats (3 copies)
Cluster-9600.18624	0	0	0	6.61	4.28	3.22	0	0	0	220.06	173.3	133.3	10.0301	1.33952e-14	1.52493e-12	up	K13098 RNA-binding protein FUS | (RefSeq) transcription initiation factor TFIID subunit 15b (A)	PREDICTED: transcription initiation factor TFIID subunit 15b [Vitis vinifera]	TA15B_ARATH RecName: Full=Transcription initiation factor TFIID subunit 15b; AltName: Full=TBP-associated factor 15b; Short=AtTAF15b;	F6HHN8_VITVI SubName: Full=Uncharacterized protein {ECO:0000313|EMBL:CCB51734.1};	Conserved Zn-finger protein	GO:0009507,chloroplast; GO:0005634,nucleus; GO:0046872,metal ion binding; GO:0003723,RNA binding; GO:0006355,regulation of transcription, DNA-templated; GO:0006351,transcription, DNA-templated	Zn-finger in Ran binding protein and others
Cluster-9600.15314	12.7	18.38	11.47	0	0	0.03	148.17	236.03	120.32	0	0	0.39	-9.71604	1.40749e-14	1.59811e-12	down	--	PREDICTED: protein EFFECTOR OF TRANSCRIPTION 2 [Vitis vinifera]	ET2_ARATH RecName: Full=Protein EFFECTOR OF TRANSCRIPTION 2 {ECO:0000303|PubMed:17991462}; Short=AtET2 {ECO:0000303|PubMed:17991462};	D7TB99_VITVI SubName: Full=Uncharacterized protein {ECO:0000313|EMBL:CBI27934.3};	--	GO:0005737,cytoplasm; GO:0005634,nucleus; GO:0097100,supercoiled DNA binding; GO:0045892,negative regulation of transcription, DNA-templated; GO:2000033,regulation of seed dormancy process; GO:0006351,transcription, DNA-templated; GO:0010089,xylem development	--
Cluster-9600.13586	3.77	9.03	14.25	0	0	0	124.95	325.5	419.39	0	0	0	-10.542	1.41435e-14	1.6017e-12	down	K22683 aspartyl protease family protein [EC:3.4.23.-] | (RefSeq) protein ASPARTIC PROTEASE IN GUARD CELL 2 (A)	PREDICTED: probable aspartyl protease At4g16563 [Vitis vinifera]	ASP63_ARATH RecName: Full=Probable aspartyl protease At4g16563 {ECO:0000305}; EC=3.4.23.- {ECO:0000305}; Flags: Precursor;	F6HPB4_VITVI SubName: Full=Uncharacterized protein {ECO:0000313|EMBL:CCB56520.1};	Aspartyl protease	GO:0009505,plant-type cell wall; GO:0004190,aspartic-type endopeptidase activity; GO:0030163,protein catabolic process; GO:0006508,proteolysis	Xylanase inhibitor C-terminal
Cluster-9600.49495	46.24	34.27	28.23	0	0	0	208.01	174.58	117.22	0	0	0	-9.72502	1.46219e-14	1.65049e-12	down	K12449 UDP-apiose/xylose synthase | (RefSeq) UDP-D-apiose/UDP-D-xylose synthase 2 (A)	PREDICTED: UDP-D-apiose/UDP-D-xylose synthase 2 [Vitis vinifera]	AXS1_ARATH RecName: Full=UDP-D-apiose/UDP-D-xylose synthase 1;	D7SN69_VITVI SubName: Full=Uncharacterized protein {ECO:0000313|EMBL:CBI17098.3};	dTDP-glucose 4-6-dehydratase/UDP-glucuronic acid decarboxylase	GO:0005737,cytoplasm; GO:0005829,cytosol; GO:0051287,NAD binding; GO:0048040,UDP-glucuronate decarboxylase activity; GO:0071555,cell wall organization; GO:0009226,nucleotide-sugar biosynthetic process	--
Cluster-9600.66590	2.46	5.12	5.57	0	0	0	115.57	260.99	231.64	0	0	0	-10.0087	1.46507e-14	1.65049e-12	down	K08176 MFS transporter, PHS family, inorganic phosphate transporter | (RefSeq) probable inorganic phosphate transporter 1-4 (A)	PREDICTED: uncharacterized protein LOC100852661 [Vitis vinifera]	--	F6HP96_VITVI SubName: Full=Uncharacterized protein {ECO:0000313|EMBL:CCB56502.1};	--	--	Plant protein of unknown function (DUF863)
Cluster-9600.70860	3.59	4.53	8.1	0	0	0	137.77	188.48	275.46	0	0	0	-10.0168	1.47656e-14	1.65912e-12	down	K15688 E3 ubiquitin-protein ligase MUL1 [EC:2.3.2.27] | (RefSeq) E3 ubiquitin-protein ligase SPL1 isoform X1 (A)	PREDICTED: putative E3 ubiquitin-protein ligase XBAT34 [Vitis vinifera]	XB35_ARATH RecName: Full=Putative E3 ubiquitin-protein ligase XBAT35; EC=2.3.2.27; AltName: Full=Ankyrin repeat domain and RING finger-containing protein XBAT35; AltName: Full=Protein XB3 homolog 5; AltName: Full=RING-type E3 ubiquitin transferase XBAT35;	E0CTD5_VITVI SubName: Full=Uncharacterized protein {ECO:0000313|EMBL:CBI21850.3};	--	GO:0005737,cytoplasm; GO:0005634,nucleus; GO:0000151,ubiquitin ligase complex; GO:0046872,metal ion binding; GO:0031625,ubiquitin protein ligase binding; GO:0004842,ubiquitin-protein transferase activity	Zinc finger, C3HC4 type (RING finger)
Cluster-9600.71662	33.83	44.88	41.36	0	0	0	120	182	136.68	0	0	0	-9.53302	1.49859e-14	1.67951e-12	down	--	--	--	--	--	--	--
Cluster-9600.4480	2.24	6.36	9.76	0	0	0	121.95	375.32	470.12	0	0	0	-10.6925	1.55739e-14	1.74089e-12	down	K20292 conserved oligomeric Golgi complex subunit 5 | (RefSeq) Golgi transport complex-related-like (A)	PREDICTED: conserved oligomeric Golgi complex subunit 5 [Vitis vinifera]	--	E0CU34_VITVI SubName: Full=Uncharacterized protein {ECO:0000313|EMBL:CBI22100.3};	Predicted Golgi transport complex 1 protein	GO:0017119,Golgi transport complex; GO:0006891,intra-Golgi vesicle-mediated transport	Golgi transport complex subunit 5
Cluster-9600.13774	6.11	8.12	13.09	0.18	0.54	0.12	282.95	408.13	537.62	6.91	25.51	5.94	-4.92542	1.6408e-14	1.82941e-12	down	K13229 2,4-dihydroxy-1,4-benzoxazin-3-one-glucoside dioxygenase [EC:1.14.11.59] | (RefSeq) DIBOA-glucoside dioxygenase BX6 (A)	PREDICTED: 1-aminocyclopropane-1-carboxylate oxidase homolog 1-like [Vitis vinifera]	ACCH1_ARATH RecName: Full=1-aminocyclopropane-1-carboxylate oxidase homolog 1;	F6H8J8_VITVI SubName: Full=Uncharacterized protein {ECO:0000313|EMBL:CCB48533.1};	Iron/ascorbate family oxidoreductases	GO:0046872,metal ion binding; GO:0016491,oxidoreductase activity	2OG-Fe(II) oxygenase superfamily
Cluster-9600.64526	6.08	8.5	15.85	0	0	0.15	167.59	255.04	388.43	0	0	4.42	-7.64372	1.69789e-14	1.88819e-12	down	K00993 ethanolaminephosphotransferase [EC:2.7.8.1] | (RefSeq) choline/ethanolaminephosphotransferase 1 (A)	PREDICTED: choline/ethanolaminephosphotransferase 1 [Vitis vinifera]	AAPT1_ARATH RecName: Full=Choline/ethanolaminephosphotransferase 1; EC=2.7.8.1; EC=2.7.8.2; AltName: Full=Aminoalcohol phosphotransferase 1; Short=AtAAPT1;	D7TAA7_VITVI SubName: Full=Uncharacterized protein {ECO:0000313|EMBL:CBI27429.3};	sn-1,2-diacylglycerol ethanolamine- and cholinephosphotranferases	GO:0005794,Golgi apparatus; GO:0016021,integral component of membrane; GO:0004142,diacylglycerol cholinephosphotransferase activity; GO:0004307,ethanolaminephosphotransferase activity; GO:0046872,metal ion binding; GO:0006646,phosphatidylethanolamine biosynthetic process	CDP-alcohol phosphatidyltransferase
Cluster-9600.32051	1.21	3.05	3.03	37.85	22.5	20.73	39.15	107.28	87.19	1028.59	744.92	701.04	3.55473	1.72901e-14	1.91787e-12	up	K10260 F-box and WD-40 domain protein 7 | (RefSeq) WD40/YVTN repeat-like-containing domain (A)	PREDICTED: U-box domain-containing protein 21 [Vitis vinifera]	PUB21_ARATH RecName: Full=U-box domain-containing protein 21; EC=2.3.2.27; AltName: Full=Plant U-box protein 21; AltName: Full=RING-type E3 ubiquitin transferase PUB21 {ECO:0000305};	F6HFB5_VITVI RecName: Full=RING-type E3 ubiquitin transferase {ECO:0000256|SAAS:SAAS00702733}; EC=2.3.2.27 {ECO:0000256|SAAS:SAAS00702733};	--	GO:0004842,ubiquitin-protein transferase activity; GO:0010200,response to chitin	U-box domain
Cluster-9600.39947	0.01	0	0	0.69	2.57	1.71	2.97	0	0	125.71	571.1	388.96	8.5166	1.74393e-14	1.92947e-12	up	K19525 vacuolar protein sorting-associated protein 13A/C | (RefSeq) uncharacterized protein LOC18430385 isoform X1 (A)	PREDICTED: uncharacterized protein LOC100245550 [Vitis vinifera]	--	A0A251PUB1_PRUPE SubName: Full=Uncharacterized protein {ECO:0000313|EMBL:ONI15171.1};	Vacuolar protein sorting-associated protein	--	Vacuolar-sorting-associated 13 protein C-terminal
Cluster-9600.28980	34.71	37.82	37.53	16.89	12.91	16.58	3115	3676.06	2980.94	1270.21	1178.18	1548.03	-1.19224	1.75159e-14	1.933e-12	down	K13161 heterogeneous nuclear ribonucleoprotein R | (RefSeq) heterogeneous nuclear ribonucleoprotein Q-like (A)	PREDICTED: nucleolin [Vitis vinifera]	HNRPQ_ARATH RecName: Full=Heterogeneous nuclear ribonucleoprotein Q {ECO:0000305}; Short=hnRNP Q {ECO:0000305}; AltName: Full=Protein LHP1-INTERACTING FACTOR 2 {ECO:0000303|PubMed:21304947};	D7SM13_VITVI SubName: Full=Uncharacterized protein {ECO:0000313|EMBL:CBI16691.3};	--	GO:0005737,cytoplasm; GO:0005829,cytosol; GO:0005783,endoplasmic reticulum; GO:0005634,nucleus; GO:0003682,chromatin binding; GO:0003729,mRNA binding; GO:0043565,sequence-specific DNA binding; GO:0071395,cellular response to jasmonic acid stimulus; GO:0042742,defense response to bacterium; GO:0050832,defense response to fungus; GO:0045087,innate immune response; GO:0007275,multicellular organism …	RNA recognition motif. (a.k.a. RRM, RBD, or RNP domain)
Cluster-9600.31554	19.37	20.08	27.61	3.27	2.33	4.89	588.26	663.67	745.31	83.32	72.34	155.21	-2.62615	1.85471e-14	2.0416e-12	down	K22706 (R)-mandelonitrile beta-glucosyltransferase [EC:2.4.1.354] | (RefSeq) 7-deoxyloganetin glucosyltransferase (A)	UDP-glycosyltransferase 85A2-like [Vitis vinifera]	UGT2_GARJA RecName: Full=7-deoxyloganetin glucosyltransferase; EC=2.4.1.324; AltName: Full=Genipin glucosyltransferase; AltName: Full=UDP-glucose glucosyltransferase 2; Short=GjUGT2; AltName: Full=UDP-glycosyltransferase 85A24;	F6HTJ5_VITVI RecName: Full=Glycosyltransferase {ECO:0000256|RuleBase:RU362057}; EC=2.4.1.- {ECO:0000256|RuleBase:RU362057};	UDP-glucuronosyl and UDP-glucosyl transferase	GO:0035251,UDP-glucosyltransferase activity; GO:0008152,metabolic process	UDP-glucoronosyl and UDP-glucosyl transferase
Cluster-9600.40313	161.75	230.34	204.22	22.58	14.85	39.07	4268.24	6622.16	4795.64	500.3	401.37	1078.28	-2.91241	1.87734e-14	2.06127e-12	down	K13464 jasmonate ZIM domain-containing protein | (RefSeq) protein TIFY 6B (A)	hypothetical protein VITISV_032938 [Vitis vinifera]	TIF6B_ARATH RecName: Full=Protein TIFY 6B; AltName: Full=Jasmonate ZIM domain-containing protein 3; AltName: Full=Protein JASMONATE INSENSITIVE 3;	A5BAU1_VITVI SubName: Full=Uncharacterized protein {ECO:0000313|EMBL:CAN80969.1};	--	GO:0005634,nucleus; GO:0042802,identical protein binding; GO:0003714,transcription corepressor activity; GO:0006952,defense response; GO:0009867,jasmonic acid mediated signaling pathway; GO:1903507,negative regulation of nucleic acid-templated transcription; GO:0031347,regulation of defense response; GO:2000022,regulation of jasmonic acid mediated signaling pathway; GO:0006355,regulation of trans…	tify domain
Cluster-9600.30211	0	0	0	3.19	4.93	2.73	0	0	0	120.35	226.13	127.82	9.82486	1.91547e-14	2.09781e-12	up	K14007 protein transport protein SEC24 | (RefSeq) protein transport protein Sec24-like At3g07100 (A)	PREDICTED: protein transport protein Sec24-like At3g07100 [Vitis vinifera]	SC24A_ARATH RecName: Full=Protein transport protein Sec24-like At3g07100;	D7TCU0_VITVI SubName: Full=Uncharacterized protein {ECO:0000313|EMBL:CBI28313.3};	Vesicle coat complex COPII, subunit SEC24/subunit SFB2	GO:0030127,COPII vesicle coat; GO:0005789,endoplasmic reticulum membrane; GO:0033116,endoplasmic reticulum-Golgi intermediate compartment membrane; GO:0000139,Golgi membrane; GO:0008270,zinc ion binding; GO:0007029,endoplasmic reticulum organization; GO:0080119,ER body organization; GO:0006888,ER to Golgi vesicle-mediated transport; GO:0007030,Golgi organization; GO:0006886,intracellular protein …	Sec23/Sec24 trunk domain
Cluster-9600.58854	0.4	1.09	0.68	14.22	11.72	22.38	3.21	9.7	4.95	96.58	98.66	191.27	4.51274	2.00081e-14	2.18574e-12	up	--	PREDICTED: TMV resistance protein N [Vitis vinifera]	--	A5BD79_VITVI SubName: Full=Uncharacterized protein {ECO:0000313|EMBL:CAN78885.1};	--	--	--
Cluster-9600.59803	2.52	4.52	6.93	0.21	0.19	0.28	104.32	203.7	255.13	7.31	8.09	11.99	-4.31809	2.1046e-14	2.29333e-12	down	K01537 P-type Ca2+ transporter type 2C [EC:7.2.2.10] | (RefSeq) calcium-transporting ATPase 12, plasma membrane-type-like (A)	hypothetical protein VITISV_040632 [Vitis vinifera]	--	A5AUJ7_VITVI SubName: Full=Uncharacterized protein {ECO:0000313|EMBL:CAN76063.1};	--	GO:0003676,nucleic acid binding; GO:0015074,DNA integration	Retrotransposon gag protein
Cluster-9600.46683	6.22	8.06	7.3	2.08	1.94	2.06	177.78	250.85	185.51	49.85	56.62	61.46	-1.77653	2.17395e-14	2.36294e-12	down	K21867 potassium channel | (RefSeq) potassium channel AKT2/3 (A)	PREDICTED: potassium channel AKT2/3 isoform X1 [Vitis vinifera]	AKT2_ARATH RecName: Full=Potassium channel AKT2/3;	F6H931_VITVI SubName: Full=Uncharacterized protein {ECO:0000313|EMBL:CCB48672.1};	K+-channel ERG and related proteins, contain PAS/PAC sensor domain	GO:0005789,endoplasmic reticulum membrane; GO:0005887,integral component of plasma membrane; GO:0009506,plasmodesma; GO:0042802,identical protein binding; GO:0005249,voltage-gated potassium channel activity; GO:0034765,regulation of ion transmembrane transport; GO:0042391,regulation of membrane potential; GO:0009737,response to abscisic acid	--
Cluster-9600.4015	7.55	14.53	13.67	0	0.04	0	190.74	400.26	307.5	0	1	0	-9.60239	2.30105e-14	2.49482e-12	down	--	--	--	--	--	--	--
Cluster-9600.63683	11.08	10.05	13.56	2.63	2.3	3.42	316	312	344	63	67	102	-1.9994	2.35502e-14	2.54696e-12	down	K23136 fraxetin 5-hydroxylase [EC:1.14.14.164] | (RefSeq) cytochrome P450 82C4 (A)	PREDICTED: cytochrome P450 CYP82D47 [Vitis vinifera]	C82C4_ARATH RecName: Full=Cytochrome P450 82C4; EC=1.14.-.-;	F6HXU1_VITVI SubName: Full=Uncharacterized protein {ECO:0000313|EMBL:CCB59722.1};	Cytochrome P450 CYP2 subfamily	GO:0016021,integral component of membrane; GO:0016020,membrane; GO:0020037,heme binding; GO:0005506,iron ion binding; GO:0004497,monooxygenase activity; GO:0016709,oxidoreductase activity, acting on paired donors, with incorporation or reduction of molecular oxygen, NAD(P)H as one donor, and incorporation of one atom of oxygen; GO:0071281,cellular response to iron ion; GO:0044550,secondary metabo…	Cytochrome P450
Cluster-9600.61043	3.85	4.54	5.36	0.27	0.1	0.31	92.85	119.24	115.02	5.56	2.47	7.75	-4.26397	2.36099e-14	2.54704e-12	down	--	unnamed protein product, partial [Vitis vinifera]	--	D7SJF6_VITVI SubName: Full=Uncharacterized protein {ECO:0000313|EMBL:CBI15782.3};	Uncharacterized conserved protein, contains TBC domain	GO:0016021,integral component of membrane	NADH ubiquinone oxidoreductase subunit NDUFA12
Cluster-9600.29161	1.44	1.33	0.83	6.82	7.83	5.56	78.35	78.3	39.73	310.72	433.72	314.76	2.54142	2.38913e-14	2.57099e-12	up	K12598 ATP-dependent RNA helicase DOB1 [EC:3.6.4.13] | (RefSeq) DExH-box ATP-dependent RNA helicase DExH10-like (A)	hypothetical protein VITISV_011222 [Vitis vinifera]	RNHX1_ARATH RecName: Full=Putative ribonuclease H protein At1g65750; EC=3.1.26.4;	A5B061_VITVI SubName: Full=Uncharacterized protein {ECO:0000313|EMBL:CAN65115.1};	--	GO:0046872,metal ion binding; GO:0003676,nucleic acid binding; GO:0004523,RNA-DNA hybrid ribonuclease activity	--
Cluster-9600.28313	2.52	3.21	3.63	0	0	0	114.9	159.02	146.76	0	0	0	-9.48213	2.4151e-14	2.59249e-12	down	K14963 COMPASS component SWD3 | (RefSeq) COMPASS-like H3K4 histone methylase component WDR5B (A)	PREDICTED: COMPASS-like H3K4 histone methylase component WDR5B [Vitis vinifera]	WDR5B_ARATH RecName: Full=COMPASS-like H3K4 histone methylase component WDR5B {ECO:0000303|PubMed:19567704}; Short=AtWDR5B {ECO:0000303|PubMed:19567704};	F6HI44_VITVI SubName: Full=Uncharacterized protein {ECO:0000313|EMBL:CCB51890.1};	WD40 repeat-containing protein	GO:0080008,Cul4-RING E3 ubiquitin ligase complex	WD domain, G-beta repeat
Cluster-9600.46627	0	0	0	2.13	3.93	4.92	0	0	0	87.14	195.5	250.16	9.95057	2.42798e-14	2.59986e-12	up	K05925 mRNA m6A methyltransferase catalytic subunit [EC:2.1.1.348] | (RefSeq) N6-adenosine-methyltransferase MT-A70-like (A)	PREDICTED: N6-adenosine-methyltransferase MT-A70-like [Vitis vinifera]	MTA70_ORYSJ RecName: Full=Probable N6-adenosine-methyltransferase MT-A70-like; EC=2.1.1.62 {ECO:0000250|UniProtKB:O82486};	F6HU66_VITVI SubName: Full=Uncharacterized protein {ECO:0000313|EMBL:CCB58289.1};	Predicted N6-adenine RNA methylase	GO:0009507,chloroplast; GO:0016607,nuclear speck; GO:0036396,RNA N6-methyladenosine methyltransferase complex; GO:0016422,mRNA (2'-O-methyladenosine-N6-)-methyltransferase activity; GO:0003723,RNA binding; GO:0001510,RNA methylation	MT-A70
Cluster-9600.14729	0.12	0	0	25.72	36.33	10.44	1.99	0	0	363.89	629.61	184.47	9.30303	2.4665e-14	2.63459e-12	up	K00521 ferric-chelate reductase [EC:1.16.1.7] | (RefSeq) ferric reduction oxidase 7, chloroplastic-like (A)	unnamed protein product, partial [Vitis vinifera]	NAC90_ARATH RecName: Full=NAC domain-containing protein 90; Short=ANAC090;	F6HHE2_VITVI SubName: Full=Uncharacterized protein {ECO:0000313|EMBL:CCB51638.1};	--	GO:0005634,nucleus; GO:0003677,DNA binding; GO:0003700,DNA-binding transcription factor activity; GO:0006351,transcription, DNA-templated	No apical meristem (NAM) protein
Cluster-9600.26306	0	0	0	5.93	3.88	9.2	0	0	0	144.12	114.84	278.3	9.99379	2.48569e-14	2.64855e-12	up	K15283 solute carrier family 35, member E1 | (RefSeq) GPT2, GPT2-a, GPT2-b, GPT2-c; glucose-6-phosphate/phosphate translocator 2, chloroplastic (A)	PREDICTED: glucose-6-phosphate/phosphate translocator 2, chloroplastic [Vitis vinifera]	GPT2_ARATH RecName: Full=Glucose-6-phosphate/phosphate translocator 2, chloroplastic; Flags: Precursor;	E0CVM3_VITVI SubName: Full=GPT2-a {ECO:0000313|EMBL:AJV90960.1};	Glucose-6-phosphate/phosphate and phosphoenolpyruvate/phosphate antiporter	GO:0031969,chloroplast membrane; GO:0016021,integral component of membrane; GO:0005774,vacuolar membrane; GO:0015152,glucose-6-phosphate transmembrane transporter activity; GO:0005315,inorganic phosphate transmembrane transporter activity; GO:0015120,phosphoglycerate transmembrane transporter activity; GO:0071917,triose-phosphate transmembrane transporter activity; GO:0015760,glucose-6-phosphate …	Triose-phosphate Transporter family
Cluster-9600.51960	0	0	0	17.98	30.3	12.87	0	0	0	140.97	293.45	126.77	10.0701	2.4966e-14	2.65363e-12	up	--	unnamed protein product, partial [Vitis vinifera]	--	D7TKB6_VITVI SubName: Full=Uncharacterized protein {ECO:0000313|EMBL:CBI30938.3};	--	--	--
Cluster-9600.40679	9.12	6.5	4.63	39.59	62.39	39.14	204.55	159.08	92.63	746.1	1436.17	919.51	2.84477	2.72092e-14	2.88498e-12	up	K08770 ubiquitin C | (RefSeq) polyubiquitin-like (A)	hypothetical protein SORBI_3010G223600 [Sorghum bicolor]	UBQ3_ARATH RecName: Full=Polyubiquitin 3; Contains: RecName: Full=Ubiquitin; Flags: Precursor;	A0A1W0VUB7_SORBI SubName: Full=Uncharacterized protein {ECO:0000313|EMBL:OQU76855.1};	Ubiquitin and ubiquitin-like proteins	GO:0005634,nucleus; GO:0005773,vacuole; GO:0010224,response to UV-B; GO:0006511,ubiquitin-dependent protein catabolic process	Ubiquitin family
Cluster-9600.22670	10.23	20.34	23.3	1.96	2.61	2.85	514.28	1109.47	1038.37	82.64	133.63	149.02	-2.79475	2.73448e-14	2.89227e-12	down	K01184 polygalacturonase [EC:3.2.1.15] | (RefSeq) polygalacturonase (A)	PREDICTED: ankyrin repeat-containing protein At5g02620 [Vitis vinifera]	Y5262_ARATH RecName: Full=Ankyrin repeat-containing protein At5g02620;	F6HB38_VITVI SubName: Full=Uncharacterized protein {ECO:0000313|EMBL:CCB49425.1};	FOG: Ankyrin repeat	GO:0005783,endoplasmic reticulum; GO:0016021,integral component of membrane; GO:0005886,plasma membrane	Ankyrin repeats (3 copies)
Cluster-9600.19254	3.23	5.33	6.06	0	0	0	110.01	197.24	183.28	0	0	0	-9.69903	2.82062e-14	2.9761e-12	down	--	PREDICTED: uncharacterized protein LOC100260500 [Vitis vinifera]	--	D7SLL6_VITVI SubName: Full=Uncharacterized protein {ECO:0000313|EMBL:CBI16544.3};	--	GO:0009642,response to light intensity	--
Cluster-9600.22500	4.83	3.61	7.43	23.57	33.46	32.86	119.17	97.16	163.31	488.51	846.54	848.59	2.56373	2.83323e-14	2.98213e-12	up	--	PREDICTED: maltose excess protein 1-like, chloroplastic [Vitis vinifera]	MEX1_ORYSJ RecName: Full=Maltose excess protein 1-like, chloroplastic; Flags: Precursor;	D7T7F2_VITVI SubName: Full=Uncharacterized protein {ECO:0000313|EMBL:CBI26423.3};	--	GO:0009706,chloroplast inner membrane; GO:0016021,integral component of membrane; GO:0000023,maltose metabolic process	--
Cluster-9600.30190	7.73	6.25	7.62	18.45	18.81	24.41	224.26	197.31	196.47	449.04	558.24	739.91	1.5675	2.85855e-14	3.00148e-12	up	K10735 GINS complex subunit 4 | (RefSeq) DNA replication complex GINS protein SLD5 (A)	unnamed protein product, partial [Vitis vinifera]	CML6_ORYSJ RecName: Full=Putative calmodulin-like protein 6;	D7SYJ7_VITVI RecName: Full=DNA replication complex GINS protein SLD5 {ECO:0000256|PIRNR:PIRNR007764};	Predicted alpha-helical protein, potentially involved in replication/repair	GO:0005509,calcium ion binding	EF hand
Cluster-9600.33150	5.76	9.38	23.3	0	0	0	143.9	255.45	518.42	0	0	0	-10.6424	2.88262e-14	3.01942e-12	down	K00416 ubiquinol-cytochrome c reductase subunit 6 | (RefSeq) cytochrome b-c1 complex subunit 6 (A)	PREDICTED: protein PHLOEM PROTEIN 2-LIKE A1 isoform X2 [Vitis vinifera]	P2A01_ARATH RecName: Full=Protein PHLOEM PROTEIN 2-LIKE A1; Short=AtPP2-A1;	D7UBA3_VITVI SubName: Full=Uncharacterized protein {ECO:0000313|EMBL:CBI40027.3};	--	GO:0030246,carbohydrate binding; GO:0043394,proteoglycan binding; GO:0009625,response to insect	Phloem protein 2
Cluster-9600.16465	0	0	0	12.28	4.78	20.73	0	0	0	235.93	112.13	496.4	10.6452	3.15745e-14	3.2993e-12	up	K20728 vegetative storage protein 2 | (RefSeq) vegetative storage protein 2-like (A)	PREDICTED: acid phosphatase 1 [Vitis vinifera]	PPA1_SOLLC RecName: Full=Acid phosphatase 1; EC=3.1.3.2; AltName: Full=Apase-1(1); Flags: Precursor;	A5CBK7_VITVI SubName: Full=Uncharacterized protein {ECO:0000313|EMBL:CAN82027.1};	--	GO:0003993,acid phosphatase activity	HAD superfamily, subfamily IIIB (Acid phosphatase)
Cluster-9600.17531	0.41	0.79	0.7	5.12	6.21	4.05	13.74	28.63	20.71	142.59	210.82	140.5	3.05114	3.23292e-14	3.36586e-12	up	K22683 aspartyl protease family protein [EC:3.4.23.-] | (RefSeq) LOW QUALITY PROTEIN: aspartyl protease family protein 2 (A)	PREDICTED: aspartyl protease family protein At5g10770-like [Vitis vinifera]	ASPA_ARATH RecName: Full=Aspartyl protease family protein At5g10770; EC=3.4.23.- {ECO:0000305}; Flags: Precursor;	F6H3K9_VITVI SubName: Full=Uncharacterized protein {ECO:0000313|EMBL:CCB46895.1};	Aspartyl protease	GO:0031225,anchored component of membrane; GO:0005886,plasma membrane; GO:0004190,aspartic-type endopeptidase activity; GO:0030163,protein catabolic process; GO:0006508,proteolysis	Xylanase inhibitor N-terminal
Cluster-9600.46914	0	0	0	1.75	2.43	3.58	0	0	0	89.83	151.94	228.56	9.78088	3.23671e-14	3.36586e-12	up	K05387 glutamate receptor, ionotropic, plant | (RefSeq) glutamate receptor 2.8-like (A)	PREDICTED: glutamate receptor 2.8-like isoform X1 [Vitis vinifera]	GLR28_ARATH RecName: Full=Glutamate receptor 2.8; AltName: Full=Ligand-gated ion channel 2.8; Flags: Precursor;	F6H9E3_VITVI SubName: Full=Uncharacterized protein {ECO:0000313|EMBL:CCB48836.1};	Glutamate-gated kainate-type ion channel receptor subunit GluR5 and related subunits	GO:0016021,integral component of membrane; GO:0005622,intracellular; GO:0005886,plasma membrane; GO:0005262,calcium channel activity; GO:0008066,glutamate receptor activity; GO:0004970,ionotropic glutamate receptor activity; GO:0006816,calcium ion transport; GO:0019722,calcium-mediated signaling; GO:0071230,cellular response to amino acid stimulus	Receptor family ligand binding region
Cluster-9600.44555	5.44	9.14	11.66	0	0	0	110.19	201.97	210.52	0	0	0	-9.79852	3.46441e-14	3.59402e-12	down	K14791 periodic tryptophan protein 1 | (RefSeq) uncharacterized WD repeat-containing protein C17D11.16 (A)	PREDICTED: uncharacterized WD repeat-containing protein C17D11.16 [Vitis vinifera]	--	D7SP76_VITVI SubName: Full=Uncharacterized protein {ECO:0000313|EMBL:CBI17455.3};	WD40 repeat-containing protein	GO:0005634,nucleus	WD domain, G-beta repeat
Cluster-9600.27599	0	0	0	11.8	24.41	6.03	0	0	0	199.03	503.38	126.91	10.6344	3.84271e-14	3.97693e-12	up	K00345 NAD(P)H-quinone oxidoreductase subunit S, chloroplastic [EC:7.1.1.-] | (RefSeq) NAD(P)H-quinone oxidoreductase subunit S, chloroplastic (A)	hypothetical protein VITISV_003162 [Vitis vinifera]	NDHS_ARATH RecName: Full=NAD(P)H-quinone oxidoreductase subunit S, chloroplastic {ECO:0000305}; EC=1.6.5.- {ECO:0000305}; AltName: Full=NAD(P)H dehydrogenase subunit S {ECO:0000303|PubMed:21785130}; Short=NDH subunit S {ECO:0000305}; AltName: Full=NADH-plastoquinone oxidoreductase subunit S {ECO:0000305}; AltName: Full=Protein CHLORORESPIRATORY REDUCTION 31 {ECO:0000303|PubMed:21505067}; Flags: P…	A5AG98_VITVI SubName: Full=Uncharacterized protein {ECO:0000313|EMBL:CAN73381.1};	--	GO:0009507,chloroplast; GO:0009534,chloroplast thylakoid; GO:0009535,chloroplast thylakoid membrane; GO:0010598,NAD(P)H dehydrogenase complex (plastoquinone); GO:0016491,oxidoreductase activity; GO:0048038,quinone binding; GO:0009767,photosynthetic electron transport chain	NAD(P)H dehydrogenase subunit S
Cluster-9600.64440	1.49	2.11	2.33	0	0	0	108.29	166.18	149.85	0	0	0	-9.49041	3.8763e-14	4.00211e-12	down	K22733 magnesium transporter | (RefSeq) uncharacterized protein LOC102612526 (A)	PREDICTED: pentatricopeptide repeat-containing protein At1g19720 [Vitis vinifera]	PPR52_ARATH RecName: Full=Pentatricopeptide repeat-containing protein At1g19720; AltName: Full=Protein DYW7;	F6H1K4_VITVI SubName: Full=Uncharacterized protein {ECO:0000313|EMBL:CCB45985.1};	FOG: PPR repeat	GO:0009507,chloroplast; GO:0005737,cytoplasm; GO:0043231,intracellular membrane-bounded organelle; GO:0005634,nucleus; GO:0004519,endonuclease activity; GO:0003723,RNA binding; GO:0008270,zinc ion binding; GO:0009451,RNA modification	PPR repeat
Cluster-9600.49083	0	0	0.01	2.01	2.02	2.99	0	0	1	164	200	302	9.33979	3.9681e-14	4.08714e-12	up	K20606 mitogen-activated protein kinase kinase kinase ANP1 [EC:2.7.11.25] | (RefSeq) receptor-like serine/threonine-protein kinase SD1-7 isoform X1 (A)	PREDICTED: cysteine-rich receptor-like protein kinase 10 [Vitis vinifera]	CRK8_ARATH RecName: Full=Cysteine-rich receptor-like protein kinase 8; Short=Cysteine-rich RLK8; EC=2.7.11.-; Flags: Precursor;	A5C4D5_VITVI SubName: Full=Uncharacterized protein {ECO:0000313|EMBL:CAN73041.1};	--	GO:0016021,integral component of membrane; GO:0005886,plasma membrane; GO:0005524,ATP binding; GO:0004674,protein serine/threonine kinase activity; GO:0042742,defense response to bacterium; GO:0006468,protein phosphorylation	Salt stress response/antifungal
Cluster-9600.31483	3.59	4.85	5.74	0	0	0	108.9	159.88	154.65	0	0	0	-9.49387	4.05728e-14	4.16907e-12	down	--	--	--	--	--	--	--
Cluster-9600.11588	0	0	0	9.49	7.03	8.37	0	0	0	119.43	108.43	131.73	9.44285	4.09823e-14	4.20118e-12	up	--	PREDICTED: uncharacterized protein LOC100267538 [Vitis vinifera]	--	D7UBJ3_VITVI SubName: Full=Uncharacterized protein {ECO:0000313|EMBL:CBI40108.3};	--	--	Thioredoxin
Cluster-9600.12534	0	0	0	3.14	3.54	3.8	0	0	0	88.11	120.99	132.73	9.34819	4.17531e-14	4.26227e-12	up	K17361 acyl-coenzyme A thioesterase 9 [EC:3.1.2.-] | (RefSeq) acyl-coenzyme A thioesterase 9, mitochondrial (A)	PREDICTED: acyl-coenzyme A thioesterase 9, mitochondrial [Vitis vinifera]	--	F6HAX8_VITVI SubName: Full=Uncharacterized protein {ECO:0000313|EMBL:CCB49403.1};	Acyl-CoA thioesterase	--	Thioesterase superfamily
Cluster-9600.40254	0	0	0	2.95	3.52	3.07	0	0	0	92.14	133.83	119.36	9.36641	4.17753e-14	4.26227e-12	up	K23877 xyloglucan O-acetyltransferase | (RefSeq) protein ALTERED XYLOGLUCAN 4 (A)	PREDICTED: protein trichome birefringence-like 42 [Vitis vinifera]	TBL42_ARATH RecName: Full=Protein trichome birefringence-like 42;	F6H2L0_VITVI SubName: Full=Uncharacterized protein {ECO:0000313|EMBL:CCB46197.1};	--	GO:0005794,Golgi apparatus; GO:0016021,integral component of membrane; GO:0016413,O-acetyltransferase activity; GO:0071554,cell wall organization or biogenesis	PMR5 N terminal Domain
Cluster-9600.36061	2.66	2.89	2.83	6.23	6.87	5.8	182.71	215.06	172.49	359.22	481.13	414.84	1.22948	4.26346e-14	4.3397e-12	up	K03131 transcription initiation factor TFIID subunit 6 | (RefSeq) receptor-like protein 9DC3 (A)	PREDICTED: receptor-like protein 12 [Vitis vinifera]	RLP6_ARATH RecName: Full=Receptor like protein 6 {ECO:0000303|PubMed:18434605}; Short=AtRLP6 {ECO:0000303|PubMed:18434605}; Flags: Precursor;	A5BCF4_VITVI SubName: Full=Uncharacterized protein {ECO:0000313|EMBL:CAN76702.1};	FOG: Leucine rich repeat	GO:0016021,integral component of membrane; GO:0016020,membrane	Leucine rich repeat
Cluster-9600.70906	3.52	5.91	6.53	0	0	0	104.66	191.08	172.38	0	0	0	-9.63117	4.48125e-14	4.55068e-12	down	--	PREDICTED: uncharacterized protein LOC100241456 isoform X1 [Vitis vinifera]	--	F6I444_VITVI SubName: Full=Uncharacterized protein {ECO:0000313|EMBL:CCB61624.1};	--	GO:0016021,integral component of membrane	--
Cluster-9600.59816	6.66	4.16	3.45	0	0	0.01	248	168.4	113.88	0	0	0.43	-9.8132	4.58565e-14	4.64579e-12	down	--	PREDICTED: uncharacterized protein LOC100253141 [Vitis vinifera]	--	F6H905_VITVI SubName: Full=Uncharacterized protein {ECO:0000313|EMBL:CCB48665.1};	SOK1 kinase belonging to the STE20/SPS1/GC kinase family	--	T-complex protein 11
Cluster-9600.13617	9.6	13.87	13.31	2.79	2.66	3.52	228.99	361.01	282.97	56	65	88	-1.97667	4.8391e-14	4.89111e-12	down	--	--	--	--	--	--	--
Cluster-9600.13182	4.05	4.08	11.68	0	0	0	161.37	176.7	412.97	0	0	0	-10.3602	4.86149e-14	4.90229e-12	down	--	hypothetical protein VITISV_015551 [Vitis vinifera]	--	A5BV29_VITVI SubName: Full=Uncharacterized protein {ECO:0000313|EMBL:CAN81511.1};	--	--	--
Cluster-9600.33917	7.37	8.21	7.99	3.69	3.27	3.49	402	486	386	168.88	181.48	198.29	-1.12271	4.88255e-14	4.91207e-12	down	--	PREDICTED: protein GRIP [Vitis vinifera]	GRIP_ARATH RecName: Full=Protein GRIP; Short=AtGRIP;	F6I279_VITVI SubName: Full=Uncharacterized protein {ECO:0000313|EMBL:CCB61046.1};	--	GO:0000795,synaptonemal complex; GO:0005802,trans-Golgi network; GO:0048193,Golgi vesicle transport; GO:0007131,reciprocal meiotic recombination	GRIP domain
Cluster-9600.56642	0	0	0	10.12	12.39	8.33	0	0	0	106.48	160.27	109.77	9.49865	4.96093e-14	4.97934e-12	up	K13464 jasmonate ZIM domain-containing protein | (RefSeq) protein TIFY 10A (A)	JAZ2 [Vitis rupestris]	TI10A_ARATH RecName: Full=Protein TIFY 10A; AltName: Full=Jasmonate ZIM domain-containing protein 1;	G4XSW2_9ROSI SubName: Full=JAZ2 {ECO:0000313|EMBL:AEP60133.1};	--	GO:0005634,nucleus; GO:0003714,transcription corepressor activity; GO:0042742,defense response to bacterium; GO:0009908,flower development; GO:0009867,jasmonic acid mediated signaling pathway; GO:1903507,negative regulation of nucleic acid-templated transcription; GO:0009555,pollen development; GO:1900067,regulation of cellular response to alkaline pH; GO:0031347,regulation of defense response; G…	tify domain
Cluster-9600.19179	3.41	5.29	5.33	0.37	0.33	0.22	70.56	119.53	98.34	6.48	7.03	4.69	-3.90538	5.10624e-14	5.11333e-12	down	K14684 solute carrier family 25 (mitochondrial phosphate transporter), member 23/24/25/41 | (RefSeq) adenine nucleotide transporter BT1, chloroplastic/mitochondrial (A)	PREDICTED: probable mitochondrial adenine nucleotide transporter BTL1 isoform X2 [Vitis vinifera]	BRTL1_ARATH RecName: Full=Probable mitochondrial adenine nucleotide transporter BTL1; AltName: Full=Adenine nucleotide transporter BT1-like protein 1;	D7SS15_VITVI SubName: Full=Uncharacterized protein {ECO:0000313|EMBL:CBI18447.3};	Mitochondrial solute carrier protein	GO:0016021,integral component of membrane; GO:0005743,mitochondrial inner membrane; GO:0022857,transmembrane transporter activity; GO:0006839,mitochondrial transport	Mitochondrial carrier protein
Cluster-9600.37540	2.83	6.46	3.38	0	0	0	129.45	321.33	137.3	0	0	0	-9.9208	5.21861e-14	5.21378e-12	down	K18081 myotubularin-related protein 1/2 [EC:3.1.3.64 3.1.3.95] | (RefSeq) phosphatidylinositol-3-phosphatase myotubularin-2-like (A)	PREDICTED: uncharacterized protein LOC100243738 [Vitis vinifera]	--	F6I5W1_VITVI SubName: Full=Uncharacterized protein {ECO:0000313|EMBL:CCB62329.1};	--	--	Protein of unknown function (DUF668)
Cluster-9600.32355	1.19	0.23	0	63.57	133.34	87.44	25.95	5.6	0	1168.45	2994.31	2003.58	7.64225	5.2387e-14	5.2218e-12	up	--	PREDICTED: uncharacterized protein LOC100855224 [Vitis vinifera]	--	D7TUR7_VITVI SubName: Full=Uncharacterized protein {ECO:0000313|EMBL:CBI34242.3};	--	--	--
Cluster-9600.51686	0	0	0	12.34	14.97	6.52	0	0	0	159.87	237.75	105.54	9.9385	5.29473e-14	5.26552e-12	up	K07374 tubulin alpha | (RefSeq) alpha-tubulin-like protein (A)	hypothetical protein DCAR_021532 [Daucus carota subsp. sativus]	TBA1_ANEPH RecName: Full=Tubulin alpha-1 chain;	A0A1Q9F1I3_SYMMI SubName: Full=Tubulin alpha chain {ECO:0000313|EMBL:OLQ13525.1};	Alpha tubulin	GO:0005737,cytoplasm; GO:0005874,microtubule; GO:0005525,GTP binding; GO:0003924,GTPase activity; GO:0005200,structural constituent of cytoskeleton; GO:0007017,microtubule-based process	--
Cluster-9600.87398	6.07	7.02	8.62	0	0	0	108.78	137.52	138	0	0	0	-9.35722	6.16016e-14	6.11212e-12	down	--	PREDICTED: uncharacterized protein LOC100257759 [Vitis vinifera]	--	A5AJ50_VITVI SubName: Full=Uncharacterized protein {ECO:0000313|EMBL:CAN71382.1};	--	--	Protein of unknown function (DUF1677)
Cluster-9600.62668	5.59	10.37	17.85	0	0	0	113.49	229.84	323.22	0	0	0	-10.1619	6.25679e-14	6.19379e-12	down	K18660 malonyl-CoA/methylmalonyl-CoA synthetase [EC:6.2.1.-] | (RefSeq) malonate--CoA ligase (A)	PREDICTED: malonate--CoA ligase isoform X1 [Vitis vinifera]	AAE13_ARATH RecName: Full=Malonate--CoA ligase; EC=6.2.1.n3; AltName: Full=Acyl-activating enzyme 13; AltName: Full=Malonyl-CoA synthetase;	F6HYD8_VITVI SubName: Full=Uncharacterized protein {ECO:0000313|EMBL:CCB59461.1};	Acyl-CoA synthetase	GO:0005829,cytosol; GO:0016020,membrane; GO:0005739,mitochondrion; GO:0005634,nucleus; GO:0090409,malonyl-CoA synthetase activity; GO:0006633,fatty acid biosynthetic process; GO:0090410,malonate catabolic process	AMP-binding enzyme
Cluster-9600.57816	11.27	13.65	13.39	0	0	0	107.72	144.25	115.5	0	0	0	-9.28281	6.27372e-14	6.19638e-12	down	--	--	--	--	--	--	--
Cluster-9600.4514	0.72	1.63	1.23	15.61	17	13.23	4.31	10.92	6.76	79.51	108.1	85.25	3.73657	6.30795e-14	6.21599e-12	up	--	unnamed protein product, partial [Vitis vinifera]	--	F6H6R7_VITVI SubName: Full=Uncharacterized protein {ECO:0000313|EMBL:CCB47926.1};	--	--	--
Cluster-9600.60134	2.47	3.07	3.41	0	0	0	106.01	142.95	129.64	0	0	0	-9.33002	6.37368e-14	6.26649e-12	down	K10251 17beta-estradiol 17-dehydrogenase / very-long-chain 3-oxoacyl-CoA reductase [EC:1.1.1.62 1.1.1.330] | (RefSeq) uncharacterized protein LOC111404819 (A)	PREDICTED: zinc finger MYM-type protein 1-like [Beta vulgaris subsp. vulgaris]	--	Q0E2I3_ORYSJ SubName: Full=Os02g0236500 protein {ECO:0000313|EMBL:BAF08305.2};	--	GO:0005737,cytoplasm; GO:0005654,nucleoplasm; GO:0003677,DNA binding; GO:0046983,protein dimerization activity; GO:0000981,DNA-binding transcription factor activity, RNA polymerase II-specific	Domain of unknown function (DUF4371)
Cluster-9600.7282	1.66	2.37	3.18	0.23	0.19	0.36	161	249	273	19	19	36	-3.1412	7.15194e-14	7.01571e-12	down	K02469 DNA gyrase subunit A [EC:5.6.2.2] | (RefSeq) DNA gyrase subunit A, chloroplastic/mitochondrial-like (A)	PREDICTED: uncharacterized protein LOC107062964 [Solanum tuberosum]	RRPO_OENBE RecName: Full=RNA-directed DNA polymerase homolog; EC=2.7.7.48; AltName: Full=Reverse transcriptase homolog;	A0A1R3GC78_COCAP SubName: Full=Reverse transcriptase {ECO:0000313|EMBL:OMO55704.1};	FOG: Transposon-encoded proteins with TYA, reverse transcriptase, integrase domains in various combinations	GO:0005739,mitochondrion; GO:0003968,RNA-directed 5'-3' RNA polymerase activity; GO:0003964,RNA-directed DNA polymerase activity	Protein of unknown function DUF16
Cluster-9600.8486	2	3.77	3.57	0	0	0	99.57	203.61	157.8	0	0	0	-9.6044	7.31557e-14	7.15999e-12	down	--	unnamed protein product, partial [Vitis vinifera]	--	F6HIY2_VITVI SubName: Full=Uncharacterized protein {ECO:0000313|EMBL:CCB52148.1};	--	GO:0008270,zinc ion binding	--
Cluster-9600.35069	4.8	4.51	7.86	31.25	24.74	22.18	340.26	347.1	493.91	1858.45	1787.02	1638.14	2.25176	7.35874e-14	7.18598e-12	up	K08332 vacuolar protein 8 | (RefSeq) U-box domain-containing protein 44 isoform X1 (A)	PREDICTED: U-box domain-containing protein 43 isoform X2 [Vitis vinifera]	PUB44_ARATH RecName: Full=U-box domain-containing protein 44; EC=2.3.2.27; AltName: Full=Plant U-box protein 44; AltName: Full=Protein SENESCENCE-ASSOCIATED E3 UBIQUITIN LIGASE 1; AltName: Full=RING-type E3 ubiquitin transferase PUB44 {ECO:0000305};	F6HJ78_VITVI RecName: Full=RING-type E3 ubiquitin transferase {ECO:0000256|SAAS:SAAS00702733}; EC=2.3.2.27 {ECO:0000256|SAAS:SAAS00702733};	FOG: Armadillo/beta-catenin-like repeats	GO:0005737,cytoplasm; GO:0005634,nucleus; GO:0005886,plasma membrane; GO:0070696,transmembrane receptor protein serine/threonine kinase binding; GO:0004842,ubiquitin-protein transferase activity; GO:0010150,leaf senescence; GO:0090359,negative regulation of abscisic acid biosynthetic process; GO:0010115,regulation of abscisic acid biosynthetic process; GO:0010380,regulation of chlorophyll biosynt…	U-box domain
Cluster-9600.18737	2.74	20.96	30.14	0	0	0	90.61	753.43	885.04	0	0	0	-11.5247	7.54313e-14	7.33906e-12	down	K15042 importin subunit alpha-6/7 | (RefSeq) importin subunit alpha-2-like (A)	PREDICTED: importin subunit alpha-2 [Vitis vinifera]	IMA1B_ORYSJ RecName: Full=Importin subunit alpha-1b;	D7UA03_VITVI RecName: Full=Importin subunit alpha {ECO:0000256|PIRNR:PIRNR005673};	Karyopherin (importin) alpha	GO:0005829,cytosol; GO:0005643,nuclear pore; GO:0005654,nucleoplasm; GO:0048471,perinuclear region of cytoplasm; GO:0008139,nuclear localization sequence binding; GO:0008565,protein transporter activity; GO:0006607,NLS-bearing protein import into nucleus	Armadillo/beta-catenin-like repeat
Cluster-9600.42797	3.65	3.19	4.08	8.87	8.44	9.71	151.1	143.47	149.82	307.83	356.75	418.96	1.36483	7.54943e-14	7.33906e-12	up	K13429 chitin elicitor receptor kinase 1 | (RefSeq) lysM domain receptor-like kinase 3 (A)	PREDICTED: protein LYK5 [Vitis vinifera]	LYK5_ARATH RecName: Full=Protein LYK5; AltName: Full=LysM domain receptor-like kinase 5; AltName: Full=LysM-containing receptor-like kinase 5; Flags: Precursor;	F6I6Y0_VITVI SubName: Full=Uncharacterized protein {ECO:0000313|EMBL:CCB62698.1};	--	GO:0016021,integral component of membrane; GO:0005886,plasma membrane; GO:0005524,ATP binding; GO:0008061,chitin binding; GO:0042803,protein homodimerization activity; GO:0004675,transmembrane receptor protein serine/threonine kinase activity; GO:0007166,cell surface receptor signaling pathway; GO:0071323,cellular response to chitin; GO:0045087,innate immune response; GO:0006468,protein phosphory…	Protein kinase domain
Cluster-9600.29620	0	0	0	3.93	13.3	19.51	0	0	0	77.86	322.03	482.11	10.6445	8.11532e-14	7.87149e-12	up	K22683 aspartyl protease family protein [EC:3.4.23.-] | (RefSeq) aspartyl protease family protein 2-like (A)	PREDICTED: aspartyl protease family protein At5g10770 [Vitis vinifera]	ASPA_ARATH RecName: Full=Aspartyl protease family protein At5g10770; EC=3.4.23.- {ECO:0000305}; Flags: Precursor;	F6H3K6_VITVI SubName: Full=Uncharacterized protein {ECO:0000313|EMBL:CCB46892.1};	Aspartyl protease	GO:0031225,anchored component of membrane; GO:0005886,plasma membrane; GO:0004190,aspartic-type endopeptidase activity; GO:0030163,protein catabolic process; GO:0006508,proteolysis	Xylanase inhibitor N-terminal
Cluster-9600.19788	0.27	0.49	0.44	3.43	3.95	4.56	5.67	11.11	8.1	59.97	84.57	99.44	3.36514	8.57787e-14	8.28556e-12	up	K13457 disease resistance protein RPM1 | (RefSeq) disease resistance protein RPM1 (A)	PREDICTED: uncharacterized protein LOC100265369 [Vitis vinifera]	DRL4_ARATH RecName: Full=Putative disease resistance protein At1g50180;	F6I618_VITVI SubName: Full=Uncharacterized protein {ECO:0000313|EMBL:CCB62414.1};	Apoptotic ATPase	GO:0005886,plasma membrane; GO:0009506,plasmodesma; GO:0043531,ADP binding; GO:0005524,ATP binding; GO:0006952,defense response; GO:0007165,signal transduction	NB-ARC domain
Cluster-9600.61501	14.12	19.6	20.04	3.1	1.85	2.85	123.99	190.71	159.11	23	17	26.6	-2.72278	8.58052e-14	8.28556e-12	down	K04532 NEDD8-activating enzyme E1 regulatory subunit | (RefSeq) NEDD8-activating enzyme E1 regulatory subunit AXR1-like (A)	hypothetical protein B456_005G149600 [Gossypium raimondii]	AXR1_ARATH RecName: Full=NEDD8-activating enzyme E1 regulatory subunit AXR1 {ECO:0000305}; AltName: Full=Auxin-resistance protein AXR1 {ECO:0000303|PubMed:8321287}; AltName: Full=Protein AUXIN-RESISTANT 1 {ECO:0000303|PubMed:21311953};	A0A0D2ND33_GOSRA SubName: Full=Uncharacterized protein {ECO:0000313|EMBL:KJB30557.1};	NEDD8-activating complex, APP-BP1/UBA5 component	GO:0005829,cytosol; GO:0005634,nucleus; GO:0019781,NEDD8 activating enzyme activity; GO:0000166,nucleotide binding; GO:0010252,auxin homeostasis; GO:0009734,auxin-activated signaling pathway; GO:0006281,DNA repair; GO:0009965,leaf morphogenesis; GO:0045116,protein neddylation; GO:0007131,reciprocal meiotic recombination; GO:0009735,response to cytokinin; GO:0009414,response to water deprivation	--
Cluster-9600.22663	7.56	15.94	17.32	0.67	0.57	1.43	214.12	491.52	436.24	16.03	16.52	42.27	-3.86769	8.67634e-14	8.35943e-12	down	--	PREDICTED: glycosyltransferase family protein 64 protein C5 [Vitis vinifera]	GT645_ARATH RecName: Full=Glycosyltransferase family protein 64 protein C5 {ECO:0000303|PubMed:24905498}; Short=GT64 C5 {ECO:0000303|PubMed:24905498}; EC=2.4.1.- {ECO:0000305};	D7UBS5_VITVI SubName: Full=Uncharacterized protein {ECO:0000313|EMBL:CBI40190.3};	Acetylglucosaminyltransferase EXT2/exostosin 2	GO:0016021,integral component of membrane; GO:0046872,metal ion binding; GO:0016757,transferase activity, transferring glycosyl groups; GO:0006486,protein glycosylation	--
Cluster-9600.41150	6.19	5.03	4.06	0.72	0.53	0.83	222.07	195.98	129.39	21.8	19.38	31.07	-2.83314	9.44563e-14	9.0804e-12	down	K15813 beta-amyrin synthase [EC:5.4.99.39] | (RefSeq) beta-amyrin synthase isoform X1 (A)	beta-amyrin synthase [Quercus suber]	BAMS1_PANGI RecName: Full=Beta-Amyrin Synthase 1; EC=5.4.99.39;	A0A2H4W8J4_9APIA SubName: Full=Beta-amyrin synthase {ECO:0000313|EMBL:AUC63274.1};	Oxidosqualene-lanosterol cyclase and related proteins	GO:0016866,intramolecular transferase activity	gag-polypeptide of LTR copia-type
Cluster-9600.61840	3.92	4.47	1.61	31.27	33.1	38.4	13	17	5	89	120	140	3.41321	9.94299e-14	9.53734e-12	up	--	unnamed protein product, partial [Vitis vinifera]	WAKLF_ARATH RecName: Full=Wall-associated receptor kinase-like 6; EC=2.7.11.-; Flags: Precursor;	A5BTL3_VITVI SubName: Full=Uncharacterized protein {ECO:0000313|EMBL:CAN65979.1};	--	GO:0016021,integral component of membrane; GO:0009505,plant-type cell wall; GO:0005886,plasma membrane; GO:0005524,ATP binding; GO:0030247,polysaccharide binding; GO:0004674,protein serine/threonine kinase activity; GO:0007166,cell surface receptor signaling pathway	Wall-associated receptor kinase galacturonan-binding
Cluster-9600.47205	5.69	13.89	22.7	0	0	0	103.21	275.73	368.09	0	0	0	-10.324	1.10131e-13	1.05404e-11	down	K09377 cysteine and glycine-rich protein | (RefSeq) LIM domain-containing protein WLIM2b isoform X2 (A)	PREDICTED: LIM domain-containing protein WLIM2b [Ziziphus jujuba]	WLI2B_ARATH RecName: Full=LIM domain-containing protein WLIM2b {ECO:0000305}; AltName: Full=Widely-expressed LIM protein 2B {ECO:0000305};	A5BSA7_VITVI SubName: Full=Uncharacterized protein {ECO:0000313|EMBL:CAN81425.1};	Regulatory protein MLP and related LIM proteins	GO:0005737,cytoplasm; GO:0005856,cytoskeleton; GO:0051015,actin filament binding; GO:0046872,metal ion binding; GO:0003729,mRNA binding; GO:0051017,actin filament bundle assembly	LIM domain
Cluster-9600.45987	1.49	5.84	7.51	0	0	0	95.39	404.46	424.91	0	0	0	-10.6157	1.12459e-13	1.07395e-11	down	K10406 kinesin family member C2/C3 | (RefSeq) kinesin-like protein KIN-14I (A)	PREDICTED: kinesin-like protein KIN-14I [Vitis vinifera]	KN14I_ARATH RecName: Full=Kinesin-like protein KIN-14I {ECO:0000305};	F6HZ74_VITVI SubName: Full=Uncharacterized protein {ECO:0000313|EMBL:CCB59989.1};	Kinesin (KAR3 subfamily)	GO:0005871,kinesin complex; GO:0005874,microtubule; GO:0005524,ATP binding; GO:0016887,ATPase activity; GO:0008017,microtubule binding; GO:0003777,microtubule motor activity; GO:0007018,microtubule-based movement	Kinesin motor domain
Cluster-9600.15907	0	0	0	4.96	7.26	6.55	0	0	0	77.06	138.16	127.12	9.33873	1.15584e-13	1.10136e-11	up	--	--	--	--	--	--	--
Cluster-9600.21550	1.46	2.24	1.88	0	0	0	99.71	166.66	114.27	0	0	0	-9.32332	1.25532e-13	1.19352e-11	down	--	PREDICTED: pentatricopeptide repeat-containing protein At4g33170 [Vitis vinifera]	CID7_ARATH RecName: Full=Polyadenylate-binding protein-interacting protein 7; Short=PABP-interacting protein 7; Short=Poly(A)-binding protein-interacting protein 7; AltName: Full=PAM2-containing protein CID7; AltName: Full=Protein CTC-INTERACTING DOMAIN 7;	F6H2T5_VITVI SubName: Full=Uncharacterized protein {ECO:0000313|EMBL:CCB46620.1};	Predicted MutS-related protein involved in mismatch repair	GO:0003729,mRNA binding	Domain of unknown function (DUF1771)
Cluster-9600.42504	4.47	5.57	10.03	0.5	0.38	0.43	106.11	143.97	211.85	9.94	9.18	10.66	-3.87222	1.27847e-13	1.21286e-11	down	K01179 endoglucanase [EC:3.2.1.4] | (RefSeq) uncharacterized LOC100250178 (A)	PREDICTED: uncharacterized protein LOC100258876 [Vitis vinifera]	--	F6H254_VITVI SubName: Full=Uncharacterized protein {ECO:0000313|EMBL:CCB46350.1};	--	GO:0004553,hydrolase activity, hydrolyzing O-glycosyl compounds; GO:0005975,carbohydrate metabolic process	Cellulase (glycosyl hydrolase family 5)
Cluster-9600.81238	9.7	12.29	14.41	1.02	0.28	1.02	136	189	181	12	4	15	-3.93063	1.38318e-13	1.30647e-11	down	K09422 transcription factor MYB, plant | (RefSeq) transcription factor MYB3 (A)	PREDICTED: transcription factor MYB3 isoform X1 [Vitis vinifera]	MYBC_MAIZE RecName: Full=Anthocyanin regulatory C1 protein;	F6H3S0_VITVI SubName: Full=Uncharacterized protein {ECO:0000313|EMBL:CCB46603.1};	Transcription factor, Myb superfamily	GO:0005634,nucleus; GO:0003677,DNA binding; GO:0006355,regulation of transcription, DNA-templated; GO:0006351,transcription, DNA-templated	Myb-like DNA-binding domain
Cluster-9600.14359	0.28	0.05	0.08	3.24	6.92	7.9	15.58	2.82	3.85	151.39	392.56	458.3	5.45691	1.45613e-13	1.37238e-11	up	K13466 EIX receptor 1/2 | (RefSeq) receptor-like protein 12 (A)	PREDICTED: receptor-like protein 12 [Vitis vinifera]	EIX2_SOLLC RecName: Full=Receptor-like protein EIX2 {ECO:0000305}; AltName: Full=EIX receptor 2 {ECO:0000312|EMBL:AAR28378.1}; Flags: Precursor;	A5BR97_VITVI SubName: Full=Uncharacterized protein {ECO:0000313|EMBL:CAN68235.1};	FOG: Leucine rich repeat	GO:0016021,integral component of membrane; GO:0005886,plasma membrane; GO:0050832,defense response to fungus	Leucine rich repeat
Cluster-9600.55533	8.46	9.76	11.97	0.23	0.18	0.79	190.45	239.77	240	4.37	4.14	18.72	-4.59867	1.47577e-13	1.38786e-11	down	--	hypothetical protein VITISV_025162 [Vitis vinifera]	--	A5BB30_VITVI SubName: Full=Uncharacterized protein {ECO:0000313|EMBL:CAN76658.1};	--	--	--
Cluster-9600.63437	8.15	7.4	9.81	0	0	0.09	173.87	172.41	186.61	0	0	2	-7.99136	1.51198e-13	1.41883e-11	down	K19613 leucine-rich repeat protein SHOC2 | (RefSeq) disease resistance protein RPM1-like isoform X1 (A)	PREDICTED: putative disease resistance protein RGA1 [Vitis vinifera]	R13L1_ARATH RecName: Full=Putative disease resistance RPP13-like protein 1;	A5C756_VITVI SubName: Full=Uncharacterized protein {ECO:0000313|EMBL:CAN64294.1};	Apoptotic ATPase	GO:0005886,plasma membrane; GO:0043531,ADP binding; GO:0005524,ATP binding; GO:0009626,plant-type hypersensitive response; GO:0007165,signal transduction	Leucine Rich repeats (2 copies)
Cluster-9600.23171	0.43	0.43	0.63	2.28	4.21	4.77	34.52	36.83	44.54	151.72	339.68	393.81	2.95166	1.65754e-13	1.55206e-11	up	K06670 cohesin complex subunit SCC1 | (RefSeq) sister chromatid cohesion 1 protein 3 (A)	PREDICTED: sister chromatid cohesion 1 protein 3 [Vitis vinifera]	SCC13_ARATH RecName: Full=Sister chromatid cohesion 1 protein 3; AltName: Full=SCC1 homolog 3; Short=AtRAD21-2;	D7T2W2_VITVI SubName: Full=Uncharacterized protein {ECO:0000313|EMBL:CBI24843.3};	Sister chromatid cohesion complex Cohesin, subunit RAD21/SCC1	GO:0000798,nuclear cohesin complex; GO:0005730,nucleolus; GO:0005634,nucleus; GO:0003682,chromatin binding; GO:0051301,cell division; GO:0006302,double-strand break repair; GO:0009561,megagametogenesis; GO:0000278,mitotic cell cycle; GO:0009555,pollen development; GO:0007062,sister chromatid cohesion	Conserved region of Rad21 / Rec8 like protein
Cluster-9600.40521	0	0.01	0	1.3	3.04	2.46	0	1.6	0	115.29	327.65	270.73	8.542	1.71715e-13	1.6044e-11	up	K09838 zeaxanthin epoxidase [EC:1.14.15.21] | (RefSeq) zeaxanthin epoxidase, chloroplastic (A)	PREDICTED: uncharacterized protein LOC100263099 [Vitis vinifera]	ZEP_ORYSJ RecName: Full=Zeaxanthin epoxidase, chloroplastic; Short=OsZEP1; EC=1.14.15.21; AltName: Full=Protein ABA DEFICIENT 1; Short=OsABA1; Flags: Precursor;	A5AP96_VITVI SubName: Full=Uncharacterized protein {ECO:0000313|EMBL:CAN75881.1};	Kynurenine 3-monooxygenase and related flavoprotein monooxygenases	GO:0031969,chloroplast membrane; GO:0009535,chloroplast thylakoid membrane; GO:0071949,FAD binding; GO:0009540,zeaxanthin epoxidase [overall] activity; GO:0052662,zeaxanthin epoxidase activity; GO:0009688,abscisic acid biosynthetic process; GO:0050891,multicellular organismal water homeostasis; GO:0009414,response to water deprivation; GO:0044550,secondary metabolite biosynthetic process; GO:0016…	NAD(P)-binding Rossmann-like domain
Cluster-9600.10459	27.94	33.33	47.59	0	0	0	99.62	135.89	158.07	0	0	0	-9.3967	1.854e-13	1.72854e-11	down	--	--	--	--	--	--	--
Cluster-9600.77070	103.53	118.79	134.93	0	0	0	95	134	124	0	0	0	-9.22782	1.90005e-13	1.76766e-11	down	--	hypothetical protein VITISV_020591 [Vitis vinifera]	--	A5ACS8_VITVI SubName: Full=Uncharacterized protein {ECO:0000313|EMBL:CAN62297.1};	--	--	--
Cluster-9600.5926	0	0	0	7.88	11.75	9.04	0	0	0	77.91	142.9	111.96	9.30533	1.95925e-13	1.81492e-11	up	K17783 mitochondrial FAD-linked sulfhydryl oxidase [EC:1.8.3.2] | (RefSeq) FAD-linked sulfhydryl oxidase ERV1 (A)	PREDICTED: FAD-linked sulfhydryl oxidase ERV1 isoform X1 [Vitis vinifera]	ERV1_ARATH RecName: Full=FAD-linked sulfhydryl oxidase ERV1; Short=AtErv1; EC=1.8.3.2; AltName: Full=Mitochondrial sulfhydryl oxidase ERV1;	D7SXS3_VITVI RecName: Full=Sulfhydryl oxidase {ECO:0000256|RuleBase:RU371123}; EC=1.8.3.2 {ECO:0000256|RuleBase:RU371123};	Mitochondrial sulfhydryl oxidase involved in the biogenesis of cytosolic Fe/S proteins	GO:0005739,mitochondrion; GO:0050660,flavin adenine dinucleotide binding; GO:0016971,flavin-linked sulfhydryl oxidase activity; GO:0042802,identical protein binding; GO:0015035,protein disulfide oxidoreductase activity; GO:0016972,thiol oxidase activity	Erv1 / Alr family
Cluster-9600.53942	5.29	4.61	5.18	17.31	18.29	24.86	50.02	48.26	44.2	138.33	180.44	249.36	2.0635	1.96791e-13	1.81905e-11	up	K01285 lysosomal Pro-X carboxypeptidase [EC:3.4.16.2] | (RefSeq) lysosomal Pro-X carboxypeptidase (A)	unnamed protein product, partial [Vitis vinifera]	EDA2_ARATH RecName: Full=Probable serine protease EDA2; EC=3.4.-.-; AltName: Full=Protein EMBRYO SAC DEVELOPMENT ARREST 2; Flags: Precursor;	F6GW70_VITVI SubName: Full=Uncharacterized protein {ECO:0000313|EMBL:CCB44205.1};	Prolylcarboxypeptidase (angiotensinase C)	GO:0005576,extracellular region; GO:0008239,dipeptidyl-peptidase activity; GO:0008236,serine-type peptidase activity; GO:0009561,megagametogenesis; GO:0006508,proteolysis	Serine carboxypeptidase S28
Cluster-9600.49377	3.64	9.45	6.63	0	0	0	96.23	272.59	156.12	0	0	0	-9.7705	2.0323e-13	1.87457e-11	down	K09840 9-cis-epoxycarotenoid dioxygenase [EC:1.13.11.51] | (RefSeq) CCD4b; probable carotenoid cleavage dioxygenase 4, chloroplastic (A)	PREDICTED: probable carotenoid cleavage dioxygenase 4, chloroplastic [Vitis vinifera]	CCD4_ARATH RecName: Full=Probable carotenoid cleavage dioxygenase 4, chloroplastic; Short=AtCCD4; EC=1.14.99.-; AltName: Full=AtNCED4; Flags: Precursor;	F6HJ14_VITVI SubName: Full=Uncharacterized protein {ECO:0000313|EMBL:CCB52211.1};	Beta, beta-carotene 15,15'-dioxygenase and related enzymes	GO:0009507,chloroplast; GO:0010287,plastoglobule; GO:0046872,metal ion binding; GO:0016702,oxidoreductase activity, acting on single donors with incorporation of molecular oxygen, incorporation of two atoms of oxygen	Retinal pigment epithelial membrane protein
Cluster-9600.2552	7.63	27.45	33.23	0	0	0	88.59	350.79	346.77	0	0	0	-10.3809	2.13774e-13	1.96763e-11	down	K01183 chitinase [EC:3.2.1.14] | (RefSeq) acidic endochitinase (A)	PREDICTED: acidic endochitinase [Theobroma cacao]	CHLY_HEVBR RecName: Full=Hevamine-A; Includes: RecName: Full=Chitinase; EC=3.2.1.14; Includes: RecName: Full=Lysozyme; EC=3.2.1.17; Flags: Precursor;	A0A061DUS2_THECC SubName: Full=Chitinase A {ECO:0000313|EMBL:EOX95821.1};	Chitinase	GO:0005773,vacuole; GO:0004568,chitinase activity; GO:0003796,lysozyme activity; GO:0006032,chitin catabolic process; GO:0000272,polysaccharide catabolic process	Glycosyl hydrolases family 18
Cluster-9600.30287	0.03	0	0	5715.28	5.01	10458.1	2	0	0	339840	361.75	772315	19.1279	2.14745e-13	1.97237e-11	up	--	--	--	--	--	--	--
Cluster-9600.26671	1.74	2.91	4.75	0	0	0	99.2	179.17	239.3	0	0	0	-9.79423	2.26041e-13	2.06748e-11	down	K14012 UBX domain-containing protein 1 | (RefSeq) ATPase family gene 2 protein (A)	PREDICTED: katanin p60 ATPase-containing subunit A1 [Vitis vinifera]	PS10B_ARATH RecName: Full=26S proteasome regulatory subunit S10B homolog B; AltName: Full=26S proteasome AAA-ATPase subunit RPT4b; AltName: Full=26S proteasome subunit S10B homolog B; AltName: Full=Regulatory particle triple-A ATPase subunit 4b;	D7TR79_VITVI SubName: Full=Uncharacterized protein {ECO:0000313|EMBL:CBI33002.3};	AAA+-type ATPase	GO:0005618,cell wall; GO:0031597,cytosolic proteasome complex; GO:0016020,membrane; GO:0031595,nuclear proteasome complex; GO:0005730,nucleolus; GO:0005886,plasma membrane; GO:0009506,plasmodesma; GO:0000502,proteasome complex; GO:0008540,proteasome regulatory particle, base subcomplex; GO:0005524,ATP binding; GO:0036402,proteasome-activating ATPase activity; GO:0017025,TBP-class protein binding;…	ATPase family associated with various cellular activities (AAA)
Cluster-9600.19781	0	0	0	1.83	3.01	3.36	0	0	0	69.65	139.1	159.15	9.42851	2.26056e-13	2.06748e-11	up	K19882 O-palmitoleoyl-L-serine hydrolase [EC:3.1.1.98] | (RefSeq) pectin acetylesterase 8 (A)	PREDICTED: zinc finger BED domain-containing protein RICESLEEPER 2-like [Phoenix dactylifera]	PAE8_ARATH RecName: Full=Pectin acetylesterase 8 {ECO:0000303|PubMed:25115560}; EC=3.1.1.- {ECO:0000305}; Flags: Precursor;	A0A2H3X836_PHODC SubName: Full=zinc finger BED domain-containing protein RICESLEEPER 2-like {ECO:0000313|RefSeq:XP_008779743.1};	Tam3-transposase (Ac family)	GO:0005576,extracellular region; GO:0009505,plant-type cell wall; GO:0052793,pectin acetylesterase activity; GO:0071555,cell wall organization	BED zinc finger
Cluster-9600.33698	38.29	36.87	37.88	172.16	152.34	98.26	1269.4	1329.34	1115.65	4789.76	5163.33	3401.93	1.96411	2.37782e-13	2.17014e-11	up	K00521 ferric-chelate reductase [EC:1.16.1.7] | (RefSeq) ferric reduction oxidase 7, chloroplastic-like (A)	PREDICTED: NAC domain-containing protein 91 [Vitis vinifera]	NAC62_ARATH RecName: Full=NAC domain-containing protein 62 {ECO:0000303|PubMed:15029955}; Short=ANAC062 {ECO:0000303|PubMed:15029955}; AltName: Full=Protein NTM1-like 6 {ECO:0000303|PubMed:17158162};	F6H790_VITVI SubName: Full=Uncharacterized protein {ECO:0000313|EMBL:CCB48104.1};	--	GO:0016021,integral component of membrane; GO:0005634,nucleus; GO:0005886,plasma membrane; GO:0003677,DNA binding; GO:0003700,DNA-binding transcription factor activity; GO:0043621,protein self-association; GO:0070417,cellular response to cold; GO:0009814,defense response, incompatible interaction; GO:1900103,positive regulation of endoplasmic reticulum unfolded protein response; GO:0010200,respon…	Domain of unknown function DUF21
Cluster-9600.38409	0.2	0	0	9.24	17.35	9.84	2.79	0	0	109.34	252.07	145.63	7.46075	2.50164e-13	2.27834e-11	up	--	PREDICTED: uncharacterized protein LOC100241910 [Vitis vinifera]	--	D7SR84_VITVI SubName: Full=Uncharacterized protein {ECO:0000313|EMBL:CBI18165.3};	--	GO:0009507,chloroplast; GO:0042646,plastid nucleoid; GO:0003690,double-stranded DNA binding; GO:0019843,rRNA binding; GO:0003727,single-stranded RNA binding; GO:0032502,developmental process; GO:0006355,regulation of transcription, DNA-templated; GO:0042255,ribosome assembly; GO:0008380,RNA splicing	mTERF
Cluster-9600.36164	3.21	3.16	4.39	0.04	0	0	159.87	170.78	193.99	1.87	0	0	-7.94707	2.57613e-13	2.34125e-11	down	K03240 translation initiation factor eIF-2B subunit epsilon | (RefSeq) uncharacterized LOC100265440 (A)	PREDICTED: uncharacterized protein LOC100244920 [Vitis vinifera]	--	D7SI93_VITVI SubName: Full=Uncharacterized protein {ECO:0000313|EMBL:CBI15203.3};	--	GO:0016021,integral component of membrane	Domain of unknown function (DUF4283)
Cluster-9600.15638	6.56	9.71	5.57	0	0.29	0.11	170.73	275.43	128.98	0	7.78	2.87	-5.638	2.61364e-13	2.37036e-11	down	--	PREDICTED: uncharacterized protein LOC100248366 [Vitis vinifera]	--	D7SK11_VITVI SubName: Full=Uncharacterized protein {ECO:0000313|EMBL:CBI15987.3};	--	GO:0003676,nucleic acid binding	--
Cluster-9600.21875	0	0	0	1.14	1.64	1.47	0	0	0	72.24	126.06	115.43	9.2128	2.65358e-13	2.40154e-11	up	K13459 disease resistance protein RPS2 | (RefSeq) probable disease resistance protein At1g12280 (A)	hypothetical protein VITISV_040356 [Vitis vinifera]	RPS5_ARATH RecName: Full=Disease resistance protein RPS5; AltName: Full=Resistance to Pseudomonas syringae protein 5; AltName: Full=pNd3/pNd10;	A5C305_VITVI SubName: Full=Uncharacterized protein {ECO:0000313|EMBL:CAN62044.1};	Apoptotic ATPase	GO:0005622,intracellular; GO:0005886,plasma membrane; GO:0043531,ADP binding; GO:0005524,ATP binding; GO:0042802,identical protein binding; GO:0000166,nucleotide binding; GO:0038023,signaling receptor activity; GO:0008219,cell death; GO:0006952,defense response; GO:0009816,defense response to bacterium, incompatible interaction; GO:0009626,plant-type hypersensitive response	NB-ARC domain
Cluster-9600.32672	0.58	1.07	1.26	8.67	6.38	9.93	10.13	20.24	19.55	126.49	113.97	180.8	3.16002	2.66613e-13	2.40631e-11	up	--	hypothetical protein CDL12_25293 [Handroanthus impetiginosus]	--	A0A2G9GAD7_9LAMI SubName: Full=Uncharacterized protein {ECO:0000313|EMBL:PIN02192.1};	--	--	Leucine rich repeat
Cluster-9600.46476	0	0	0	3.15	2.25	2.45	0	0	0	110.54	96.2	107.06	9.25835	2.66997e-13	2.40631e-11	up	K19891 glucan endo-1,3-beta-glucosidase 1/2/3 [EC:3.2.1.39] | (RefSeq) glucan endo-1,3-beta-glucosidase 1 (A)	PREDICTED: glucan endo-1,3-beta-glucosidase 1 [Vitis vinifera]	E131_ARATH RecName: Full=Glucan endo-1,3-beta-glucosidase 1; EC=3.2.1.39; AltName: Full=(1->3)-beta-glucan endohydrolase 1; Short=(1->3)-beta-glucanase 1; AltName: Full=Beta-1,3-endoglucanase 1; Short=Beta-1,3-glucanase 1; Flags: Precursor;	F6H7K8_VITVI SubName: Full=Uncharacterized protein {ECO:0000313|EMBL:CCB48208.1};	--	GO:0046658,anchored component of plasma membrane; GO:0042973,glucan endo-1,3-beta-D-glucosidase activity; GO:0004553,hydrolase activity, hydrolyzing O-glycosyl compounds; GO:0030247,polysaccharide binding; GO:0005975,carbohydrate metabolic process; GO:0006952,defense response	Glycosyl hydrolases family 17
Cluster-9600.45655	1.03	3.06	2.21	64.05	33.77	48.73	2	7	4.11	108.28	74.47	107.06	4.60286	2.69799e-13	2.42651e-11	up	--	PREDICTED: uncharacterized protein LOC100853941 [Vitis vinifera]	--	A5ACL6_VITVI SubName: Full=Uncharacterized protein {ECO:0000313|EMBL:CAN75524.1};	--	--	--
Cluster-9600.77156	3.87	2.36	3.83	0.33	0.52	0.37	229.14	151.82	200.74	16.5	31.61	22.82	-2.98196	2.85453e-13	2.56197e-11	down	K07198 5'-AMP-activated protein kinase, catalytic alpha subunit [EC:2.7.11.11] | (RefSeq) CIPK07; CBL-interacting protein kinase 07 (A)	CBL-interacting protein kinase 07 [Vitis vinifera]	CIPKI_ORYSJ RecName: Full=CBL-interacting protein kinase 18; EC=2.7.11.1; AltName: Full=OsCIPK18;	A5BJJ8_VITVI RecName: Full=Non-specific serine/threonine protein kinase {ECO:0000256|SAAS:SAAS00351747}; EC=2.7.11.1 {ECO:0000256|SAAS:SAAS00351747};	Serine/threonine protein kinase	GO:0005622,intracellular; GO:0005524,ATP binding; GO:0004674,protein serine/threonine kinase activity; GO:0035556,intracellular signal transduction; GO:0018105,peptidyl-serine phosphorylation; GO:0018107,peptidyl-threonine phosphorylation	Protein kinase domain
Cluster-9600.27629	62	58.81	55.91	26.45	29.35	24.96	1081	1122	871	388	527	457	-1.07429	2.87084e-13	2.57127e-11	down	K04712 sphingolipid 4-desaturase/C4-monooxygenase [EC:1.14.19.17 1.14.18.5] | (RefSeq) sphingolipid delta(4)-desaturase DES1-like (A)	PREDICTED: sphingolipid delta(4)-desaturase DES1-like [Vitis vinifera]	DES1L_ORYSJ RecName: Full=Sphingolipid delta(4)-desaturase DES1-like; EC=1.14.19.17 {ECO:0000250|UniProtKB:Q9ZPH4};	F6HD78_VITVI SubName: Full=Uncharacterized protein {ECO:0000313|EMBL:CCB50173.1};	Fatty acid desaturase	GO:0005789,endoplasmic reticulum membrane; GO:0016021,integral component of membrane; GO:0042284,sphingolipid delta-4 desaturase activity; GO:0046513,ceramide biosynthetic process; GO:0006633,fatty acid biosynthetic process	Fatty acid desaturase
Cluster-9600.31378	28.72	17.88	15.35	88.62	100.32	94.67	246.47	170.13	119.16	643.07	900.87	863.73	2.25028	3.05677e-13	2.73214e-11	up	--	PREDICTED: succinate dehydrogenase assembly factor 2, mitochondrial isoform X1 [Vitis vinifera]	SDAF2_ARATH RecName: Full=Succinate dehydrogenase assembly factor 2, mitochondrial {ECO:0000305}; Short=SDH assembly factor 2 {ECO:0000305}; Flags: Precursor;	F6HWL4_VITVI SubName: Full=Uncharacterized protein {ECO:0000313|EMBL:CCB59078.1};	Uncharacterized conserved protein	GO:0005739,mitochondrion; GO:0006121,mitochondrial electron transport, succinate to ubiquinone; GO:0034553,mitochondrial respiratory chain complex II assembly; GO:0018293,protein-FAD linkage; GO:0006099,tricarboxylic acid cycle	Flavinator of succinate dehydrogenase
Cluster-9600.11035	0	0	0	1.64	2.89	1.88	0	0	0	78.04	166.65	110.83	9.39802	3.37457e-13	3.00997e-11	up	K15363 fanconi-associated nuclease 1 [EC:3.1.21.- 3.1.4.1] | (RefSeq) fanconi-associated nuclease 1 homolog (A)	PREDICTED: YS1-like protein-like isoform X1 [Vitis vinifera]	YSL1_ARATH RecName: Full=Metal-nicotianamine transporter YSL1; AltName: Full=Protein YELLOW STRIPE LIKE 1; Short=AtYSL1;	F6HU69_VITVI SubName: Full=Uncharacterized protein {ECO:0000313|EMBL:CCB58292.1};	--	GO:0016021,integral component of membrane; GO:0005886,plasma membrane; GO:0003006,developmental process involved in reproduction; GO:0006811,ion transport; GO:0055072,iron ion homeostasis; GO:0010039,response to iron ion; GO:0048316,seed development; GO:0055085,transmembrane transport	OPT oligopeptide transporter protein
Cluster-9600.15876	3.91	3.19	5.16	0	0	0	116.19	103.22	136.31	0	0	0	-9.25412	3.51662e-13	3.13022e-11	down	--	PREDICTED: uncharacterized protein LOC100241456 isoform X1 [Vitis vinifera]	--	F6I444_VITVI SubName: Full=Uncharacterized protein {ECO:0000313|EMBL:CCB61624.1};	--	GO:0016021,integral component of membrane	--
Cluster-9600.50573	8.96	15.76	19.45	0	0	0	87.22	169.53	170.83	0	0	0	-9.50703	3.70704e-13	3.29295e-11	down	--	hypothetical protein T459_13574 [Capsicum annuum]	--	A0A2G2ZEY1_CAPAN SubName: Full=Uncharacterized protein {ECO:0000313|EMBL:PHT80559.1};	--	--	Septum formation initiator
Cluster-9600.39066	18.08	13.98	24.96	165.4	77.34	134.7	239	203	296	1842	1058	1877	2.78912	3.7184e-13	3.29627e-11	up	--	PREDICTED: zinc finger protein ZAT10 [Vitis vinifera]	ZAT6_ARATH RecName: Full=Zinc finger protein ZAT6; AltName: Full=COLD INDUCED ZINC FINGER PROTEIN 2;	F6H663_VITVI SubName: Full=Uncharacterized protein {ECO:0000313|EMBL:CCB47705.1};	FOG: Zn-finger	GO:0005634,nucleus; GO:0003700,DNA-binding transcription factor activity; GO:0046872,metal ion binding; GO:0000978,RNA polymerase II proximal promoter sequence-specific DNA binding; GO:0044212,transcription regulatory region DNA binding; GO:0055062,phosphate ion homeostasis; GO:2000280,regulation of root development; GO:0010200,response to chitin; GO:0006351,transcription, DNA-templated	C2H2-type zinc finger
Cluster-9600.33537	0.96	0.67	0.54	4.73	4.12	4.28	28.44	21.77	14.27	117.72	124.91	132.73	2.6529	3.79271e-13	3.35527e-11	up	K01725 cyanate lyase [EC:4.2.1.104] | (RefSeq) CYN, Cyanase; Cyanate hydratase (A)	PREDICTED: cyanate hydratase [Vitis vinifera]	CYNS_VITVI RecName: Full=Cyanate hydratase {ECO:0000255|HAMAP-Rule:MF_03139}; Short=Cyanase {ECO:0000255|HAMAP-Rule:MF_03139}; EC=4.2.1.104 {ECO:0000255|HAMAP-Rule:MF_03139}; AltName: Full=Cyanate hydrolase {ECO:0000255|HAMAP-Rule:MF_03139}; AltName: Full=Cyanate lyase {ECO:0000255|HAMAP-Rule:MF_03139};	F6H8Q8_VITVI RecName: Full=Cyanate hydratase {ECO:0000256|HAMAP-Rule:MF_03139}; Short=Cyanase {ECO:0000256|HAMAP-Rule:MF_03139}; EC=4.2.1.104 {ECO:0000256|HAMAP-Rule:MF_03139}; AltName: Full=Cyanate hydrolase {ECO:0000256|HAMAP-Rule:MF_03139}; AltName: Full=Cyanate lyase {ECO:0000256|HAMAP-Rule:MF_03139};	--	GO:0008824,cyanate hydratase activity; GO:0003677,DNA binding; GO:0009439,cyanate metabolic process	Helix-turn-helix
Cluster-9600.66376	3.08	3.53	4.79	0	0	0	94.46	118.03	130.66	0	0	0	-9.19512	3.92829e-13	3.46812e-11	down	K00924 kinase [EC:2.7.1.-] | (RefSeq) receptor protein kinase TMK1 (A)	PREDICTED: receptor protein kinase TMK1 [Vitis vinifera]	TMK1_ARATH RecName: Full=Receptor protein kinase TMK1 {ECO:0000303|PubMed:1332795}; EC=2.7.11.1 {ECO:0000269|PubMed:1332795}; AltName: Full=BARK1-like kinase 1 {ECO:0000303|PubMed:23921992}; AltName: Full=Transmembrane kinase 1 {ECO:0000303|PubMed:1332795}; Flags: Precursor;	F6HFB4_VITVI SubName: Full=Uncharacterized protein {ECO:0000313|EMBL:CCB50763.1};	--	GO:0005576,extracellular region; GO:0016021,integral component of membrane; GO:0005886,plasma membrane; GO:0005524,ATP binding; GO:0004675,transmembrane receptor protein serine/threonine kinase activity; GO:0007165,signal transduction	Protein kinase domain
Cluster-9600.73893	0.44	0.53	0.57	12.01	5.7	7.46	6	8	7	139	81	108	4.09857	3.98054e-13	3.50709e-11	up	K00128 aldehyde dehydrogenase (NAD+) [EC:1.2.1.3] | (RefSeq) aldehyde dehydrogenase (A)	aldehyde dehydrogenase 2B2 [Syntrichia caninervis]	AL2B7_ARATH RecName: Full=Aldehyde dehydrogenase family 2 member B7, mitochondrial; Short=ALDH2b; EC=1.2.1.3; Flags: Precursor;	A0A2H4Z9U8_9BRYO SubName: Full=Aldehyde dehydrogenase 2B2 {ECO:0000313|EMBL:AUF72246.1};	Aldehyde dehydrogenase	GO:0005759,mitochondrial matrix; GO:0004029,aldehyde dehydrogenase (NAD) activity	Aldehyde dehydrogenase family
Cluster-9600.16366	3.8	5.59	13.16	0	0	0	110	176.21	339	0	0	0	-10.0866	3.99871e-13	3.51594e-11	down	K01057 6-phosphogluconolactonase [EC:3.1.1.31] | (RefSeq) probable 6-phosphogluconolactonase 1 (A)	PREDICTED: probable 6-phosphogluconolactonase 1 [Vitis vinifera]	6PGL2_ORYSI RecName: Full=Probable 6-phosphogluconolactonase 2; Short=6PGL 2; EC=3.1.1.31;	A5BJC3_VITVI SubName: Full=Uncharacterized protein {ECO:0000313|EMBL:CAN72406.1};	6-phosphogluconolactonase - like protein	GO:0017057,6-phosphogluconolactonase activity; GO:0005975,carbohydrate metabolic process; GO:0006098,pentose-phosphate shunt	Glucosamine-6-phosphate isomerases/6-phosphogluconolactonase
Cluster-9600.43731	0	0	0	1.99	2.06	1.19	0	0	0	115.19	144.32	85.73	9.39396	4.39018e-13	3.84452e-11	up	--	PREDICTED: uncharacterized protein LOC100267936 [Vitis vinifera]	--	F6HGL8_VITVI SubName: Full=Uncharacterized protein {ECO:0000313|EMBL:CCB51494.1};	--	--	Plant family of unknown function (DUF810)
Cluster-9600.4478	0	0	0	3.06	4.16	1.57	0	0	0	138.28	228.25	87.95	9.78441	4.41785e-13	3.86093e-11	up	K20292 conserved oligomeric Golgi complex subunit 5 | (RefSeq) Golgi transport complex-related-like (A)	PREDICTED: conserved oligomeric Golgi complex subunit 5 [Vitis vinifera]	--	E0CU34_VITVI SubName: Full=Uncharacterized protein {ECO:0000313|EMBL:CBI22100.3};	Predicted Golgi transport complex 1 protein	GO:0017119,Golgi transport complex; GO:0006891,intra-Golgi vesicle-mediated transport	Golgi transport complex subunit 5
Cluster-9600.35772	28.84	18.69	31.47	195.95	126.91	108.45	1005	708	974	5729	4519	3945	2.51008	4.45838e-13	3.8885e-11	up	K23222 nuclease HARBI1 [EC:3.1.-.-] | (RefSeq) putative nuclease HARBI1 (A)	PREDICTED: uncharacterized protein LOC100247440 [Vitis vinifera]	ALPL_ARATH RecName: Full=Protein ALP1-like {ECO:0000305}; EC=3.1.-.-;	F6HGQ1_VITVI SubName: Full=Uncharacterized protein {ECO:0000313|EMBL:CCB51433.1};	Predicted transposase	GO:0005634,nucleus; GO:0046872,metal ion binding; GO:0004518,nuclease activity	DDE superfamily endonuclease
Cluster-9600.15626	6.94	12.19	14.82	0	0.17	0	106.68	205.31	203.89	0	2.66	0	-7.35496	4.49585e-13	3.91329e-11	down	K13206 coiled-coil domain-containing protein 55 | (RefSeq) nuclear speckle splicing regulatory protein 1-like (A)	PREDICTED: nuclear speckle splicing regulatory protein 1 [Vitis vinifera]	--	A5ACY7_VITVI SubName: Full=Uncharacterized protein {ECO:0000313|EMBL:CAN79937.1};	Uncharacterized conserved protein	--	Coiled-coil domain-containing protein 55 (DUF2040)
Cluster-9600.67071	5.54	10.51	12.46	0.52	0.85	0.65	89	185	179	7	14	11	-3.74983	4.64176e-13	4.02832e-11	down	--	--	--	--	--	--	--
Cluster-9600.14354	1.99	4.5	5.79	0	0	0	85.16	208.73	219.68	0	0	0	-9.77212	4.64663e-13	4.02832e-11	down	--	PREDICTED: uncharacterized protein LOC100256418 isoform X1 [Vitis vinifera]	--	F6HNC6_VITVI SubName: Full=Uncharacterized protein {ECO:0000313|EMBL:CCB56145.1};	--	GO:0016021,integral component of membrane; GO:0055085,transmembrane transport	Nodulin-like
Cluster-9600.25498	4	7.86	6.42	0	0	0	85.59	183.81	122.53	0	0	0	-9.36376	4.71223e-13	4.07702e-11	down	K20285 Rab9 effector protein with kelch motifs | (RefSeq) hypothetical protein (A)	PREDICTED: nitrile-specifier protein 5 [Vitis vinifera]	JAL27_ARATH RecName: Full=Nitrile-specifier protein 3; Short=AtNSP3; AltName: Full=Jacalin-related lectin 27;	F6HHQ2_VITVI SubName: Full=Uncharacterized protein {ECO:0000313|EMBL:CCB51748.1};	Kelch repeat-containing proteins	GO:0009507,chloroplast; GO:0030246,carbohydrate binding; GO:0019762,glucosinolate catabolic process; GO:0080028,nitrile biosynthetic process	Galactose oxidase, central domain
Cluster-9600.75251	16.92	18.6	21.36	0.89	0	0.51	157	191	179	7	0	5	-5.32649	5.14748e-13	4.44471e-11	down	--	PREDICTED: aspartic proteinase nepenthesin-1 [Vitis vinifera]	--	D7TTB3_VITVI SubName: Full=Uncharacterized protein {ECO:0000313|EMBL:CBI33735.3};	Aspartyl protease	GO:0016021,integral component of membrane; GO:0004190,aspartic-type endopeptidase activity; GO:0030163,protein catabolic process; GO:0006508,proteolysis	--
Cluster-9600.66055	3.25	6.97	8.19	0	0.02	0	83.43	195.08	187.1	0	0.5	0	-9.62299	5.2392e-13	4.5149e-11	down	--	--	--	--	--	--	--
Cluster-9600.35552	0	0	0	2.46	2.56	3.75	0	0	0	74.28	93.98	140.81	9.1915	5.36548e-13	4.61453e-11	up	K01507 inorganic pyrophosphatase [EC:3.6.1.1] | (RefSeq) soluble inorganic pyrophosphatase 1 (A)	unnamed protein product, partial [Vitis vinifera]	IPYR1_ARATH RecName: Full=Soluble inorganic pyrophosphatase 1 {ECO:0000303|PubMed:15135060}; EC=3.6.1.1 {ECO:0000269|Ref.9}; AltName: Full=Pyrophosphate phospho-hydrolase 1 {ECO:0000303|PubMed:15135060}; Short=PPase 1 {ECO:0000303|PubMed:15135060};	F6I2Z6_VITVI SubName: Full=Uncharacterized protein {ECO:0000313|EMBL:CCB61313.1};	Inorganic pyrophosphatase/Nucleosome remodeling factor, subunit NURF38	GO:0005737,cytoplasm; GO:0005829,cytosol; GO:0005634,nucleus; GO:0004427,inorganic diphosphatase activity; GO:0000287,magnesium ion binding; GO:0019915,lipid storage; GO:0006796,phosphate-containing compound metabolic process	--
Cluster-9600.59075	0.45	1.5	1.66	0	0	0	80.81	289.5	261.7	0	0	0	-10.0621	5.44974e-13	4.67303e-11	down	K12830 splicing factor 3B subunit 3 | (RefSeq) pre-mRNA-splicing factor prp12 (A)	PREDICTED: pre-mRNA-splicing factor prp12 [Vitis vinifera]	S130A_ARATH RecName: Full=Spliceosome-associated protein 130 A {ECO:0000303|PubMed:21680607}; Short=AtSAP130a {ECO:0000303|PubMed:21680607}; Short=SAP 130 A {ECO:0000303|PubMed:21680607}; AltName: Full=Pre-mRNA-splicing factor SF3b 130 kDa subunit A {ECO:0000305}; Short=SF3b130 A {ECO:0000305};	D7TI88_VITVI SubName: Full=Uncharacterized protein {ECO:0000313|EMBL:CBI29964.3};	Splicing factor 3b, subunit 3	GO:0005634,nucleus; GO:0003676,nucleic acid binding; GO:0055046,microgametogenesis; GO:0048481,plant ovule development; GO:0009555,pollen development; GO:0009846,pollen germination	Domain of unknown function (DUF4283)
Cluster-9600.27170	0	0	0	11.42	15.29	16.38	0	0	0	66.12	110.16	119.66	9.12756	5.45511e-13	4.67303e-11	up	K09422 transcription factor MYB, plant | (RefSeq) MYBCS1; Myb transcription factor (A)	Myb transcription factor [Vitis vinifera]	MYB5_ARATH RecName: Full=Transcription repressor MYB5; AltName: Full=AtM2; AltName: Full=Myb-related protein 5; Short=AtMYB5;	F6HLE7_VITVI SubName: Full=Uncharacterized protein {ECO:0000313|EMBL:CCB55208.1};	Transcription factor, Myb superfamily	GO:0005634,nucleus; GO:0003700,DNA-binding transcription factor activity; GO:0000981,DNA-binding transcription factor activity, RNA polymerase II-specific; GO:0043565,sequence-specific DNA binding; GO:0001135,RNA polymerase II transcription regulator recruiting activity; GO:0044212,transcription regulatory region DNA binding; GO:0048354,mucilage biosynthetic process involved in seed coat developm…	Myb-like DNA-binding domain
Cluster-9600.74885	0	0	0	4.1	5.53	3.66	0	0	0	82.2	135.15	91.25	9.20562	5.51541e-13	4.71455e-11	up	K18878 BHLH transcription factor Upa20 | (RefSeq) Upa20; transcription factor bHLH137-like (A)	PREDICTED: transcription factor bHLH79 [Vitis vinifera]	BH094_ORYSJ RecName: Full=Transcription factor BHLH094 {ECO:0000305}; AltName: Full=Basic helix-loop-helix protein 94 {ECO:0000303|PubMed:16896230}; Short=OsbHLH094 {ECO:0000303|PubMed:16896230}; AltName: Full=bHLH transcription factor bHLH094 {ECO:0000305};	F6HPI2_VITVI SubName: Full=Uncharacterized protein {ECO:0000313|EMBL:CCB56610.1};	--	GO:0005634,nucleus; GO:0003677,DNA binding; GO:0046983,protein dimerization activity; GO:0006355,regulation of transcription, DNA-templated; GO:0006351,transcription, DNA-templated	Helix-loop-helix DNA-binding domain
Cluster-9600.11879	9.47	22.07	17.03	0	0	0	84.88	219	137.92	0	0	0	-9.52816	5.52537e-13	4.71455e-11	down	--	--	--	--	--	--	--
Cluster-9600.43385	0	0	0	1.4	2.14	4.24	0	0	0	74.93	139.25	282.81	9.83825	6.2702e-13	5.33172e-11	up	K13420 LRR receptor-like serine/threonine-protein kinase FLS2 [EC:2.7.11.1] | (RefSeq) probable LRR receptor-like serine/threonine-protein kinase At3g47570 (A)	PREDICTED: putative receptor-like protein kinase At3g47110 isoform X1 [Vitis vinifera]	Y2241_ARATH RecName: Full=Putative leucine-rich repeat receptor-like serine/threonine-protein kinase At2g24130; EC=2.7.11.1; Flags: Precursor;	A5AIA2_VITVI SubName: Full=Uncharacterized protein {ECO:0000313|EMBL:CAN71346.1};	--	GO:0016021,integral component of membrane; GO:0005886,plasma membrane; GO:0005524,ATP binding; GO:0004674,protein serine/threonine kinase activity	Leucine rich repeat
Cluster-9600.68715	3.39	4.97	7.12	0	0	0	86.77	138.64	162.42	0	0	0	-9.37385	6.27334e-13	5.33172e-11	down	K15103 solute carrier family 25 (mitochondrial uncoupling protein), member 8/9 | (RefSeq) mitochondrial carrier family (A)	PREDICTED: mitochondrial substrate carrier family protein ucpB isoform X1 [Vitis vinifera]	PUMP1_ARATH RecName: Full=Mitochondrial uncoupling protein 1; Short=AtPUMP1;	D7TP52_VITVI SubName: Full=Uncharacterized protein {ECO:0000313|EMBL:CBI32275.3};	Mitochondrial fatty acid anion carrier protein/Uncoupling protein	GO:0009507,chloroplast; GO:0016021,integral component of membrane; GO:0005743,mitochondrial inner membrane; GO:0005739,mitochondrion; GO:0009506,plasmodesma; GO:0005774,vacuolar membrane; GO:0017077,oxidative phosphorylation uncoupler activity; GO:1990542,mitochondrial transmembrane transport; GO:0006839,mitochondrial transport; GO:0009853,photorespiration	Mitochondrial carrier protein
Cluster-9600.61421	6.41	7	6.9	0	0	0	92.13	110.36	88.78	0	0	0	-8.94559	6.7714e-13	5.74374e-11	down	K09548 prefoldin subunit 1 | (RefSeq) prefoldin subunit 1 (A)	PREDICTED: prefoldin subunit 1 isoform X1 [Vitis vinifera]	--	F6H9Q5_VITVI SubName: Full=Uncharacterized protein {ECO:0000313|EMBL:CCB48924.1};	--	GO:0005737,cytoplasm; GO:0016272,prefoldin complex; GO:0051082,unfolded protein binding; GO:0007010,cytoskeleton organization; GO:0006457,protein folding	Prefoldin subunit
Cluster-9600.67731	5.05	4.81	5.03	12.22	10.38	13.62	172	178	152	349	361	484	1.33515	6.93065e-13	5.86731e-11	up	--	PREDICTED: aldehyde oxidase GLOX1 [Vitis vinifera]	GLOX1_ARATH RecName: Full=Aldehyde oxidase GLOX1 {ECO:0000305}; EC=1.2.3.1 {ECO:0000305}; AltName: Full=Glyoxal oxidase 1 {ECO:0000305|PubMed:21673079}; Flags: Precursor;	F6GZR4_VITVI SubName: Full=Uncharacterized protein {ECO:0000313|EMBL:CCB46006.1};	--	GO:0005576,extracellular region; GO:0004031,aldehyde oxidase activity; GO:0102797,geranial:oxygen oxidoreductase activity; GO:0102798,heptaldehyde:oxygen oxidoreductase activity; GO:0007275,multicellular organism development	Glyoxal oxidase N-terminus
Cluster-9600.23952	1.28	3.83	4.74	0	0	0	80.17	259.27	262.74	0	0	0	-9.99673	7.05526e-13	5.96115e-11	down	K15450 tRNA wybutosine-synthesizing protein 3 [EC:2.1.1.282] | (RefSeq) tRNA wybutosine-synthesizing protein 2/3/4 (A)	PREDICTED: tRNA wybutosine-synthesizing protein 2/3/4 isoform X1 [Vitis vinifera]	TYW23_ARATH RecName: Full=tRNA wybutosine-synthesizing protein 2/3/4; Includes: RecName: Full=tRNA wybutosine-synthesizing protein 3 homolog; Short=tRNA-yW-synthesizing protein 3; EC=2.1.1.282; AltName: Full=tRNA(Phe) 7-((3-amino-3-carboxypropyl)-4-demethylwyosine(37)-N(4))-methyltransferase; Includes: RecName: Full=tRNA wybutosine-synthesizing protein 2 homolog; Short=tRNA-yW-synthesizing protei…	F6H7M2_VITVI SubName: Full=Uncharacterized protein {ECO:0000313|EMBL:CCB48217.1};	Putative methyltransferase	GO:0008168,methyltransferase activity; GO:0102522,tRNA 4-demethylwyosine alpha-amino-alpha-carboxypropyltransferase activity; GO:0031591,wybutosine biosynthetic process	Methyltransferase TYW3
Cluster-9600.64292	1.23	23.2	21.42	0	0	0	57.72	1178.94	889.27	0	0	0.01	-11.7926	7.08608e-13	5.97119e-11	down	K15333 tRNA guanosine-2'-O-methyltransferase [EC:2.1.1.34] | (RefSeq) uncharacterized protein LOC104224633 (A)	PREDICTED: subtilisin-like protease SBT2.5 isoform X1 [Vitis vinifera]	SBT25_ARATH RecName: Full=Subtilisin-like protease SBT2.5 {ECO:0000303|PubMed:16193095}; EC=3.4.21.- {ECO:0000305}; AltName: Full=Subtilase subfamily 2 member 5 {ECO:0000303|PubMed:16193095}; Short=AtSBT2.5 {ECO:0000303|PubMed:16193095}; AltName: Full=Subtilisin-like serine protease 3 {ECO:0000303|PubMed:12702015}; Short=At-SLP3 {ECO:0000303|PubMed:12702015}; Flags: Precursor;	F6I5N7_VITVI SubName: Full=Uncharacterized protein {ECO:0000313|EMBL:CCB62255.1};	--	GO:0005618,cell wall; GO:0016020,membrane; GO:0004252,serine-type endopeptidase activity; GO:0008236,serine-type peptidase activity	Subtilase family
Cluster-9600.14781	0	0	0	2.2	2.78	3.43	0	0	0	65.54	101.02	127.18	9.11651	7.09475e-13	5.97119e-11	up	K14026 SEL1 protein | (RefSeq) ERAD-associated E3 ubiquitin-protein ligase component HRD3A (A)	PREDICTED: ERAD-associated E3 ubiquitin-protein ligase component HRD3A [Vitis vinifera]	HRD3A_ARATH RecName: Full=ERAD-associated E3 ubiquitin-protein ligase component HRD3A {ECO:0000305}; AltName: Full=AtSel1A {ECO:0000303|PubMed:21187394}; AltName: Full=Protein EMS-MUTAGENIZED BRI1 SUPPRESSOR 5 {ECO:0000303|PubMed:21187394}; Flags: Precursor;	A0A1Q3CLW9_CEPFO SubName: Full=Sel1 domain-containing protein {ECO:0000313|EMBL:GAV81093.1};	Extracellular protein SEL-1 and related proteins	GO:0005783,endoplasmic reticulum; GO:0005789,endoplasmic reticulum membrane; GO:0016021,integral component of membrane; GO:0016020,membrane; GO:0042538,hyperosmotic salinity response; GO:0030433,ubiquitin-dependent ERAD pathway	Sel1 repeat
Cluster-9600.49965	1.66	2.24	2.06	7.99	8.61	5.97	68.16	99.88	75.05	275.06	360.69	255.63	1.98153	7.58547e-13	6.3718e-11	up	K17506 protein phosphatase 1L [EC:3.1.3.16] | (RefSeq) hypothetical protein (A)	PREDICTED: probable protein phosphatase 2C 33 isoform X1 [Vitis vinifera]	P2C33_ARATH RecName: Full=Probable protein phosphatase 2C 33; Short=AtPP2C33; EC=3.1.3.16; AltName: Full=AtPPC6;1;	F6GX18_VITVI SubName: Full=Uncharacterized protein {ECO:0000313|EMBL:CCB44504.1};	Serine/threonine protein phosphatase	GO:0046872,metal ion binding; GO:0004722,protein serine/threonine phosphatase activity	Protein phosphatase 2C
Cluster-9600.74696	10.98	16.16	14.89	0.49	0.65	0.55	59.37	98.19	73.79	2.25	3.73	3.23	-4.59244	7.8496e-13	6.58089e-11	down	K18823 soyasaponin III rhamnosyltransferase [EC:2.4.1.273] | (RefSeq) soyasaponin III rhamnosyltransferase (A)	PREDICTED: putative UDP-rhamnose:rhamnosyltransferase 1 [Vitis vinifera]	SGT3_SOYBN RecName: Full=Soyasaponin III rhamnosyltransferase; EC=2.4.1.273 {ECO:0000269|PubMed:20350545}; AltName: Full=Soyasaponin glycosyltransferase 3; AltName: Full=UDP-rhamnose:soyasaponin III-rhamnosyltransferase;	F6I660_VITVI SubName: Full=Uncharacterized protein {ECO:0000313|EMBL:CCB62456.1};	UDP-glucuronosyl and UDP-glucosyl transferase	GO:0043231,intracellular membrane-bounded organelle; GO:0080043,quercetin 3-O-glucosyltransferase activity; GO:0080044,quercetin 7-O-glucosyltransferase activity; GO:0102241,soyasaponin III rhamnosyltransferase activity; GO:0008152,metabolic process	UDP-glucoronosyl and UDP-glucosyl transferase
Cluster-9600.22053	0	0	0	2.12	3.28	1.8	0	0	0	85.63	161.45	90.42	9.33361	7.94247e-13	6.64587e-11	up	K11253 histone H3 | (RefSeq) uncharacterized LOC105781545 (A)	PREDICTED: uncharacterized protein LOC100254844 [Vitis vinifera]	--	D7TXZ8_VITVI SubName: Full=Uncharacterized protein {ECO:0000313|EMBL:CBI35373.3};	--	GO:0005737,cytoplasm; GO:0005524,ATP binding; GO:0047480,UDP-N-acetylmuramoyl-tripeptide-D-alanyl-D-alanine ligase activity; GO:0009058,biosynthetic process; GO:0071555,cell wall organization	Mur ligase middle domain
Cluster-9600.40512	6.15	7.75	8.79	1.39	1.55	2.28	269	368	341	51	69	104	-2.06242	7.98172e-13	6.66582e-11	down	--	PREDICTED: elongation of fatty acids protein 3-like [Vitis vinifera]	ELO3L_ARATH RecName: Full=Elongation of fatty acids protein 3-like; Short=Protein ELO3-like; EC=2.3.1.-; AltName: Full=Protein HIGH EXPRESSION OF OSMOTICALLY RESPONSIVE GENES 3; AltName: Full=Very long-chain fatty acid condensing enzyme HOS3; Short=VLCFA condensing enzyme HOS3;	F6GWZ8_VITVI SubName: Full=Uncharacterized protein {ECO:0000313|EMBL:CCB44484.1};	Fatty acyl-CoA elongase/Polyunsaturated fatty acid specific elongation enzyme	GO:0030176,integral component of endoplasmic reticulum membrane; GO:0009922,fatty acid elongase activity; GO:0071215,cellular response to abscisic acid stimulus; GO:0030497,fatty acid elongation; GO:0034625,fatty acid elongation, monounsaturated fatty acid; GO:0034626,fatty acid elongation, polyunsaturated fatty acid; GO:0019367,fatty acid elongation, saturated fatty acid; GO:0030148,sphingolipid…	GNS1/SUR4 family
Cluster-9600.23020	2.57	3.87	7.28	0	0	0	93.4	153.01	235.05	0	0.03	0	-9.69739	8.12924e-13	6.77593e-11	down	K19307 25S rRNA (uracil2634-N3)-methyltransferase [EC:2.1.1.313] | (RefSeq) uncharacterized LOC100853612 (A)	PREDICTED: uncharacterized protein LOC100853612 [Vitis vinifera]	Y4648_ARATH RecName: Full=Uncharacterized protein At4g26485;	D7UAS9_VITVI SubName: Full=Uncharacterized protein {ECO:0000313|EMBL:CBI39844.3};	Uncharacterized conserved protein	GO:0005737,cytoplasm; GO:0070042,rRNA (uridine-N3-)-methyltransferase activity; GO:0070475,rRNA base methylation	Domain of unknown function (DUF2431)
Cluster-9600.38363	2.61	0.86	2.17	0	0	0	256.81	91.18	188.6	0	0	0	-9.87033	8.27656e-13	6.88546e-11	down	K04532 NEDD8-activating enzyme E1 regulatory subunit | (RefSeq) NEDD8-activating enzyme E1 regulatory subunit AXR1 (A)	PREDICTED: NEDD8-activating enzyme E1 regulatory subunit AXR1 isoform X1 [Vitis vinifera]	AXR1_ARATH RecName: Full=NEDD8-activating enzyme E1 regulatory subunit AXR1 {ECO:0000305}; AltName: Full=Auxin-resistance protein AXR1 {ECO:0000303|PubMed:8321287}; AltName: Full=Protein AUXIN-RESISTANT 1 {ECO:0000303|PubMed:21311953};	D7TE75_VITVI RecName: Full=NEDD8-activating enzyme E1 regulatory subunit {ECO:0000256|PIRNR:PIRNR039099};	NEDD8-activating complex, APP-BP1/UBA5 component	GO:0005829,cytosol; GO:0005634,nucleus; GO:0019781,NEDD8 activating enzyme activity; GO:0000166,nucleotide binding; GO:0010252,auxin homeostasis; GO:0009734,auxin-activated signaling pathway; GO:0006281,DNA repair; GO:0009965,leaf morphogenesis; GO:0045116,protein neddylation; GO:0007131,reciprocal meiotic recombination; GO:0009735,response to cytokinin; GO:0009414,response to water deprivation	ThiF family
Cluster-9600.17450	0.62	1.84	2.27	13.28	17.18	19.92	14.63	47.15	47.51	262.62	414.83	490.92	3.47218	8.5939e-13	7.13574e-11	up	K15040 voltage-dependent anion channel protein 2 | (RefSeq) mitochondrial outer membrane protein porin 4 (A)	PREDICTED: mitochondrial outer membrane protein porin 4 [Vitis vinifera]	VDAC4_ARATH RecName: Full=Mitochondrial outer membrane protein porin 4; AltName: Full=Voltage-dependent anion-selective channel protein 4; Short=AtVDAC4; Short=VDAC-4;	D7SQ96_VITVI SubName: Full=Uncharacterized protein {ECO:0000313|EMBL:CBI17827.3};	Porin/voltage-dependent anion-selective channel protein	GO:0016020,membrane; GO:0005741,mitochondrial outer membrane; GO:0005739,mitochondrion; GO:0005886,plasma membrane; GO:0046930,pore complex; GO:0015288,porin activity; GO:0008308,voltage-gated anion channel activity; GO:0040008,regulation of growth; GO:0009617,response to bacterium	Eukaryotic porin
Cluster-9600.12158	1.95	1.93	1.49	0	0	0	113.02	121.24	76.69	0	0	0	-9.03457	8.63721e-13	7.15797e-11	down	K00307 reticuline oxidase [EC:1.21.3.3] | (RefSeq) reticuline oxidase (A)	PREDICTED: uncharacterized protein ycf45 [Vitis vinifera]	YCF45_PORPU RecName: Full=Uncharacterized protein ycf45; AltName: Full=ORF565;	D7SMT8_VITVI SubName: Full=Uncharacterized protein {ECO:0000313|EMBL:CBI16967.3};	--	GO:0009507,chloroplast; GO:0005524,ATP binding; GO:0003676,nucleic acid binding	FAD binding domain
Cluster-9600.53993	2.96	4.85	4.37	0	0	0	80.97	144.56	106.34	0	0	0	-9.12669	8.66367e-13	7.16616e-11	down	K19040 E3 ubiquitin-protein ligase ATL10/75/76/77/78 [EC:2.3.2.27] | (RefSeq) RING-H2 finger protein ATL73-like (A)	hypothetical protein VITISV_012359 [Vitis vinifera]	ATL52_ARATH RecName: Full=RING-H2 finger protein ATL52; EC=2.3.2.27 {ECO:0000305}; AltName: Full=RING-type E3 ubiquitin transferase ATL52 {ECO:0000305};	F6HXY3_VITVI SubName: Full=Uncharacterized protein {ECO:0000313|EMBL:CCB59306.1};	FOG: Predicted E3 ubiquitin ligase	GO:0016021,integral component of membrane; GO:0046872,metal ion binding; GO:0061630,ubiquitin protein ligase activity; GO:0043161,proteasome-mediated ubiquitin-dependent protein catabolic process	Ring finger domain
Cluster-9600.70920	12.51	15.93	38.97	0.27	0.41	1.05	154.85	216.99	433.26	2.86	5.21	13.74	-5.19218	8.77416e-13	7.24371e-11	down	K08202 MFS transporter, OCT family, solute carrier family 22 (organic cation transporter), member 4/5 | (RefSeq) organic cation/carnitine transporter 4-like (A)	PREDICTED: organic cation/carnitine transporter 3-like [Vitis vinifera]	OCT2_ARATH RecName: Full=Organic cation/carnitine transporter 2; Short=AtOCT2;	F6H9T2_VITVI SubName: Full=Uncharacterized protein {ECO:0000313|EMBL:CCB48975.1};	Synaptic vesicle transporter SVOP and related transporters (major facilitator superfamily)	GO:0016021,integral component of membrane; GO:0009705,plant-type vacuole membrane; GO:0005524,ATP binding; GO:0008514,organic anion transmembrane transporter activity	Sugar (and other) transporter
Cluster-9600.8664	1.48	2.66	2.22	0	0	0	80.7	157.27	107.59	0	0	0	-9.1826	9.08921e-13	7.48951e-11	down	K09775 uncharacterized protein | (RefSeq) uncharacterized protein LOC111283728 isoform X1 (A)	PREDICTED: uncharacterized protein LOC100257774 isoform X1 [Vitis vinifera]	--	D7SU32_VITVI SubName: Full=Uncharacterized protein {ECO:0000313|EMBL:CBI20781.3};	--	GO:0016021,integral component of membrane; GO:0008375,acetylglucosaminyltransferase activity	Core-2/I-Branching enzyme
Cluster-9600.29977	3.66	0.78	2.75	0	0	0	381.99	88.54	253.4	0	0	0	-10.3095	9.15933e-13	7.53294e-11	down	K05643 ATP-binding cassette, subfamily A (ABC1), member 3 | (RefSeq) ABC transporter A family member 1 (A)	PREDICTED: ABC transporter A family member 1 isoform X1 [Vitis vinifera]	AB1A_ARATH RecName: Full=ABC transporter A family member 1; Short=ABC transporter ABCA.1; Short=AtABCA1; AltName: Full=ABC one homolog protein 1; Short=AtAOH1;	F6HKV8_VITVI SubName: Full=Uncharacterized protein {ECO:0000313|EMBL:CCB55115.1};	Lipid exporter ABCA1 and related proteins, ABC superfamily	GO:0016021,integral component of membrane; GO:0005774,vacuolar membrane; GO:0005524,ATP binding; GO:0042626,ATPase activity, coupled to transmembrane movement of substances; GO:0006869,lipid transport	ABC transporter
Cluster-9600.28698	16.39	7.95	9.27	52.88	62.07	68.59	518	273.36	260.34	1402.54	2006.03	2264.33	2.49058	9.48004e-13	7.78191e-11	up	K20623 typhasterol/6-deoxotyphasterol 2alpha-hydroxylase | (RefSeq) cytochrome P450 71A1 (A)	PREDICTED: cytochrome P450 71A1 [Vitis vinifera]	F3PH_PETHY RecName: Full=Flavonoid 3'-monooxygenase; EC=1.14.13.21; AltName: Full=Cytochrome P450 75B2; AltName: Full=Flavonoid 3'-hydroxylase;	F6HXV7_VITVI SubName: Full=Uncharacterized protein {ECO:0000313|EMBL:CCB59282.1};	Cytochrome P450 CYP2 subfamily	GO:0005789,endoplasmic reticulum membrane; GO:0016021,integral component of membrane; GO:0016711,flavonoid 3'-monooxygenase activity; GO:0020037,heme binding; GO:0005506,iron ion binding; GO:0009813,flavonoid biosynthetic process	Cytochrome P450
Cluster-9600.20636	0	0	0	2.22	2.72	3.26	0	0	0	64.46	96.52	118	9.04323	9.88029e-13	8.0951e-11	up	K00855 phosphoribulokinase [EC:2.7.1.19] | (RefSeq) phosphoribulokinase, chloroplastic (A)	PREDICTED: G-type lectin S-receptor-like serine/threonine-protein kinase At1g34300 [Ziziphus jujuba]	LRK10_WHEAT RecName: Full=Rust resistance kinase Lr10 {ECO:0000312|EMBL:AAC49629.1}; EC=2.7.11.1; AltName: Full=Probable receptor-like serine/threonine-protein kinase LRK10; Flags: Precursor;	A0A251QU94_PRUPE SubName: Full=Uncharacterized protein {ECO:0000313|EMBL:ONI27384.1};	--	GO:0016021,integral component of membrane; GO:0005886,plasma membrane; GO:0005524,ATP binding; GO:0004674,protein serine/threonine kinase activity	Protein kinase domain
Cluster-9600.62015	0	0	0	2.58	3.16	2.64	0	0	0	69.52	103.8	88.64	8.97511	1.00533e-12	8.22129e-11	up	K23700 [histone H3]-lysine36 N-trimethyltransferase [EC:2.1.1.359] | (RefSeq) histone-lysine N-methyltransferase, H3 lysine-36 specific-like (A)	PREDICTED: histone-lysine N-methyltransferase ASHH3 isoform X1 [Vitis vinifera]	ASHH3_ARATH RecName: Full=Histone-lysine N-methyltransferase ASHH3; EC=2.1.1.43; AltName: Full=ASH1 homolog 3; AltName: Full=Protein SET DOMAIN GROUP 7;	F6HE89_VITVI RecName: Full=Histone-lysine N-methyltransferase {ECO:0000256|SAAS:SAAS00591749}; EC=2.1.1.43 {ECO:0000256|SAAS:SAAS00591749};	Transcription factor NSD1 and related SET domain proteins	GO:0000775,chromosome, centromeric region; GO:0005783,endoplasmic reticulum; GO:0005634,nucleus; GO:0009506,plasmodesma; GO:0018024,histone-lysine N-methyltransferase activity; GO:0016279,protein-lysine N-methyltransferase activity	SET domain
Cluster-9600.63425	0	0	0	1.95	1.52	3.3	0	0	0	89.23	84.64	188.11	9.41741	1.02922e-12	8.40073e-11	up	K15363 fanconi-associated nuclease 1 [EC:3.1.21.- 3.1.4.1] | (RefSeq) fanconi-associated nuclease 1 homolog (A)	PREDICTED: YS1-like protein-like isoform X1 [Vitis vinifera]	YSL1_ARATH RecName: Full=Metal-nicotianamine transporter YSL1; AltName: Full=Protein YELLOW STRIPE LIKE 1; Short=AtYSL1;	F6HU69_VITVI SubName: Full=Uncharacterized protein {ECO:0000313|EMBL:CCB58292.1};	--	GO:0016021,integral component of membrane; GO:0005886,plasma membrane; GO:0003006,developmental process involved in reproduction; GO:0006811,ion transport; GO:0055072,iron ion homeostasis; GO:0010039,response to iron ion; GO:0048316,seed development; GO:0055085,transmembrane transport	OPT oligopeptide transporter protein
Cluster-9600.25624	0	0	0	2.05	1.76	3.12	0	0	0	79.68	82.84	150.26	9.21367	1.03701e-12	8.44837e-11	up	K01176 alpha-amylase [EC:3.2.1.1] | (RefSeq) alpha-amylase isozyme 2A (A)	PREDICTED: L-type lectin-domain containing receptor kinase S.4 [Vitis vinifera]	LRKS4_ARATH RecName: Full=L-type lectin-domain containing receptor kinase S.4 {ECO:0000303|PubMed:19773388}; Short=LecRK-S.4 {ECO:0000303|PubMed:19773388}; EC=2.7.11.1 {ECO:0000255|PROSITE-ProRule:PRU00159}; Flags: Precursor;	F6HNV3_VITVI SubName: Full=Uncharacterized protein {ECO:0000313|EMBL:CCB56323.1};	--	GO:0016021,integral component of membrane; GO:0005886,plasma membrane; GO:0005524,ATP binding; GO:0030246,carbohydrate binding; GO:0004674,protein serine/threonine kinase activity; GO:0042742,defense response to bacterium; GO:0002229,defense response to oomycetes	Legume lectin domain
Cluster-9600.45454	0	0	0	1.76	2.45	1.45	0	0	0	83.45	141.35	85.47	9.21234	1.04313e-12	8.48232e-11	up	K15634 2,3-bisphosphoglycerate-dependent phosphoglycerate mutase [EC:5.4.2.11] | (RefSeq) phosphoglycerate mutase-like protein 4 (A)	PREDICTED: uncharacterized protein LOC100250952 [Vitis vinifera]	COL4_ARATH RecName: Full=Zinc finger protein CONSTANS-LIKE 4;	D7TC54_VITVI SubName: Full=Uncharacterized protein {ECO:0000313|EMBL:CBI28239.3};	--	GO:0005634,nucleus; GO:0008270,zinc ion binding; GO:0009909,regulation of flower development; GO:0009416,response to light stimulus	--
Cluster-9600.38203	58.97	60.39	93.71	211.18	202.66	208.65	614	694	879	1856	2196	2300	1.61077	1.1137e-12	9.03916e-11	up	K09286 EREBP-like factor | (RefSeq) ethylene-responsive transcription factor 4 (A)	PREDICTED: ethylene-responsive transcription factor 4 [Vitis vinifera]	ERF4_TOBAC RecName: Full=Ethylene-responsive transcription factor 4; AltName: Full=Ethylene-responsive element-binding factor 3; Short=EREBP-3; AltName: Full=Ethylene-responsive element-binding factor 4 homolog; AltName: Full=NtERF3;	A5BQ35_VITVI SubName: Full=Uncharacterized protein {ECO:0000313|EMBL:CAN63728.1};	--	GO:0005634,nucleus; GO:0003677,DNA binding; GO:0003700,DNA-binding transcription factor activity; GO:0006952,defense response; GO:0009873,ethylene-activated signaling pathway; GO:0006351,transcription, DNA-templated	--
Cluster-9600.58423	0	0	0	15.64	24.79	19.83	0	0	0	63.86	127.24	102.88	9.11931	1.13103e-12	9.16257e-11	up	K24175 MFS transporter, MFS domain-containing protein family, molybdate-anion transporter | (RefSeq) molybdate-anion transporter (A)	PREDICTED: molybdate-anion transporter [Vitis vinifera]	--	E0CV92_VITVI SubName: Full=Uncharacterized protein {ECO:0000313|EMBL:CBI23053.3};	Predicted sugar transporter	GO:0016021,integral component of membrane; GO:0015098,molybdate ion transmembrane transporter activity	--
Cluster-9600.17508	0	0	0	2.79	5.84	7.5	0	0	0	59.88	152.86	200.37	9.57531	1.18539e-12	9.58506e-11	up	K05391 cyclic nucleotide gated channel, plant | (RefSeq) cyclic nucleotide-gated ion channel 1-like (A)	PREDICTED: cyclic nucleotide-gated ion channel 1-like isoform X1 [Vitis vinifera]	CNG10_ARATH RecName: Full=Probable cyclic nucleotide-gated ion channel 10; AltName: Full=CaM-regulated potassium ion channel; AltName: Full=Cyclic nucleotide- and calmodulin-regulated ion channel 10;	F6I6C0_VITVI SubName: Full=Uncharacterized protein {ECO:0000313|EMBL:CCB62516.1};	K+-channel ERG and related proteins, contain PAS/PAC sensor domain	GO:0005887,integral component of plasma membrane; GO:0005516,calmodulin binding; GO:0030552,cAMP binding; GO:0030553,cGMP binding; GO:0005249,voltage-gated potassium channel activity; GO:0042391,regulation of membrane potential	Ion transport protein
Cluster-9600.24112	43.86	42.94	45.4	22.61	18.92	20.87	564	607	524	245	252	283	-1.02735	1.20571e-12	9.73115e-11	down	K00799 glutathione S-transferase [EC:2.5.1.18] | (RefSeq) glutathione S-transferase F13 (A)	PREDICTED: glutathione S-transferase F13 [Vitis vinifera]	GSTFD_ARATH RecName: Full=Glutathione S-transferase F13; Short=AtGSTF13; EC=2.5.1.18; AltName: Full=GST class-phi member 13;	D7TP00_VITVI SubName: Full=Uncharacterized protein {ECO:0000313|EMBL:CBI32223.3};	Glutathione S-transferase	GO:0005737,cytoplasm; GO:0005829,cytosol; GO:0004364,glutathione transferase activity; GO:0006749,glutathione metabolic process; GO:0009407,toxin catabolic process	Glutathione S-transferase, N-terminal domain
Cluster-9600.15490	0	0	0	2.58	3.69	6.65	0	0	0	68.12	118.72	218.85	9.55466	1.24838e-12	1.00568e-10	up	K14794 ribosomal RNA-processing protein 12 | (RefSeq) RRP12-like protein (A)	unnamed protein product, partial [Vitis vinifera]	--	F6HJX8_VITVI SubName: Full=Uncharacterized protein {ECO:0000313|EMBL:CCB54981.1};	Uncharacterized conserved protein	--	--
Cluster-9600.13458	1.99	3.18	3.45	0	0	0	76.9	133.56	118.53	0	0	0	-9.12688	1.26376e-12	1.0154e-10	down	--	PREDICTED: WPP domain-interacting protein 2 [Vitis vinifera]	WIP2_ARATH RecName: Full=WPP domain-interacting protein 2;	F6I4W9_VITVI SubName: Full=Uncharacterized protein {ECO:0000313|EMBL:CCB62064.1};	--	GO:0009504,cell plate; GO:0016021,integral component of membrane; GO:0005635,nuclear envelope; GO:0031965,nuclear membrane; GO:0046982,protein heterodimerization activity; GO:0042803,protein homodimerization activity; GO:0006997,nucleus organization	--
Cluster-9600.8727	1.49	3.52	4.18	0	0	0	75.77	194.09	188.67	0	0	0	-9.60453	1.26514e-12	1.0154e-10	down	K11804 DDB1- and CUL4-associated factor 8 | (RefSeq) DDB1- and CUL4-associated factor 8 (A)	PREDICTED: DDB1- and CUL4-associated factor 8 isoform X1 [Vitis vinifera]	--	F6I0X5_VITVI SubName: Full=Uncharacterized protein {ECO:0000313|EMBL:CCB60591.1};	WD40 repeat protein	--	WD domain, G-beta repeat
Cluster-9600.51019	0	0	0	2.86	2.16	8.82	0	0	0	114.12	104.91	437.88	10.2417	1.2692e-12	1.01677e-10	up	K19613 leucine-rich repeat protein SHOC2 | (RefSeq) probable leucine-rich repeat receptor-like protein kinase At5g49770 (A)	unnamed protein product, partial [Vitis vinifera]	Y5977_ARATH RecName: Full=Probable leucine-rich repeat receptor-like protein kinase At5g49770; EC=2.7.11.1; Flags: Precursor;	F6HJY5_VITVI SubName: Full=Uncharacterized protein {ECO:0000313|EMBL:CCB54988.1};	--	GO:0016021,integral component of membrane; GO:0005524,ATP binding; GO:0004674,protein serine/threonine kinase activity	Leucine Rich repeats (2 copies)
Cluster-9600.82402	2.91	4.16	2.95	0	0	0	90	140	81	0	0	0	-9.02505	1.27953e-12	1.02315e-10	down	--	--	--	--	--	--	--
Cluster-9600.43481	4.53	10.44	9.17	0.72	1.06	0.77	149.63	375.16	269.02	19.97	35.87	26.57	-3.16491	1.29083e-12	1.03028e-10	down	K15503 serine/threonine-protein phosphatase 6 regulatory ankyrin repeat subunit B | (RefSeq) uncharacterized protein LOC110673220 (A)	PREDICTED: ankyrin repeat-containing protein At5g02620 [Vitis vinifera]	--	D7TLK1_VITVI SubName: Full=Uncharacterized protein {ECO:0000313|EMBL:CBI31374.3};	FOG: Ankyrin repeat	GO:0016021,integral component of membrane	Domain of unknown function
Cluster-9600.77790	1.4	2.08	4.13	0	0	0	91.4	147.16	238.74	0	0	0	-9.6882	1.30215e-12	1.0374e-10	down	K03847 alpha-1,6-mannosyltransferase [EC:2.4.1.260] | (RefSeq) dol-P-Man:Man(7)GlcNAc(2)-PP-Dol alpha-1,6-mannosyltransferase (A)	PREDICTED: dol-P-Man:Man(7)GlcNAc(2)-PP-Dol alpha-1,6-mannosyltransferase isoform X1 [Vitis vinifera]	ALG12_ARATH RecName: Full=Dol-P-Man:Man(7)GlcNAc(2)-PP-Dol alpha-1,6-mannosyltransferase; EC=2.4.1.260; AltName: Full=Alpha-1,6-mannosyltransferase ALG12; AltName: Full=Asparagine-linked glycosylation protein 12; AltName: Full=EMS-mutagenized BRI1 suppressor 4;	D7SM03_VITVI RecName: Full=Mannosyltransferase {ECO:0000256|RuleBase:RU363075}; EC=2.4.1.- {ECO:0000256|RuleBase:RU363075};	Protein involved in dolichol pathway for N-glycosylation (mannosyltransferase family)	GO:0005783,endoplasmic reticulum; GO:0005789,endoplasmic reticulum membrane; GO:0016021,integral component of membrane; GO:0052917,dol-P-Man:Man(7)GlcNAc(2)-PP-Dol alpha-1,6-mannosyltransferase activity; GO:0006487,protein N-linked glycosylation; GO:0030433,ubiquitin-dependent ERAD pathway	Alg9-like mannosyltransferase family
Cluster-9600.47043	9.77	21.3	52.67	0	0	0	91.86	221.41	446.93	0	0	0	-10.3713	1.33011e-12	1.05773e-10	down	K15223 upstream activation factor subunit UAF30 | (RefSeq) upstream activation factor subunit UAF30 (A)	PREDICTED: upstream activation factor subunit spp27 [Vitis vinifera]	--	A5BKY5_VITVI SubName: Full=Uncharacterized protein {ECO:0000313|EMBL:CAN68050.1};	RNA polymerase I transcription factor UAF	--	SWIB/MDM2 domain
Cluster-9600.73255	1.11	2.72	2.61	0	0	0	75.02	198.77	155.46	0	0	0	-9.49514	1.3506e-12	1.07206e-10	down	K13207 CUG-BP- and ETR3-like factor | (RefSeq) flowering time control protein FCA isoform X1 (A)	unnamed protein product, partial [Vitis vinifera]	FCA_ARATH RecName: Full=Flowering time control protein FCA;	F6HZB4_VITVI SubName: Full=Uncharacterized protein {ECO:0000313|EMBL:CCB60029.1};	RNA-binding protein CUGBP1/BRUNO (RRM superfamily)	GO:0005634,nucleus; GO:0003723,RNA binding; GO:0030154,cell differentiation; GO:0009908,flower development	WW domain
Cluster-9600.15667	0	0	0	2.03	4.65	4.75	0	0	0	57.67	160.76	167.61	9.48661	1.3708e-12	1.08609e-10	up	K11968 ariadne-1 [EC:2.3.2.31] | (RefSeq) probable E3 ubiquitin-protein ligase ARI8 (A)	PREDICTED: probable E3 ubiquitin-protein ligase ARI8 isoform X2 [Vitis vinifera]	ARI8_ARATH RecName: Full=Probable E3 ubiquitin-protein ligase ARI8; EC=2.3.2.27 {ECO:0000250|UniProtKB:Q9Y4X5}; AltName: Full=ARIADNE-like protein ARI8; AltName: Full=Protein ariadne homolog 8; AltName: Full=RING-type E3 ubiquitin transferase ARI8 {ECO:0000305};	F6I222_VITVI RecName: Full=RING-type E3 ubiquitin transferase {ECO:0000256|SAAS:SAAS00970528}; EC=2.3.2.27 {ECO:0000256|SAAS:SAAS00970528};	Predicted E3 ubiquitin ligase	GO:0005737,cytoplasm; GO:0000151,ubiquitin ligase complex; GO:0046872,metal ion binding; GO:0031624,ubiquitin conjugating enzyme binding; GO:0061630,ubiquitin protein ligase activity; GO:0004842,ubiquitin-protein transferase activity; GO:0032436,positive regulation of proteasomal ubiquitin-dependent protein catabolic process; GO:0000209,protein polyubiquitination; GO:0042787,NA	IBR domain, a half RING-finger domain
Cluster-9600.17009	3.55	7.25	6.36	0	0	0	76.43	170.37	122.09	0	0	0	-9.27167	1.40667e-12	1.11247e-10	down	K06182 23S rRNA pseudouridine2604 synthase [EC:5.4.99.21] | (RefSeq) predicted protein (A)	PREDICTED: uncharacterized protein LOC100247893 isoform X1 [Vitis vinifera]	SVR1_ARATH RecName: Full=Putative ribosomal large subunit pseudouridine synthase SVR1, chloroplastic {ECO:0000305}; EC=5.4.99.- {ECO:0000305}; AltName: Full=Protein PIGMENT DEFECTIVE 328 {ECO:0000305}; AltName: Full=Protein SUPPRESSOR OF VARIEGATION 1 {ECO:0000303|PubMed:18599582}; Flags: Precursor;	F6HND7_VITVI SubName: Full=Uncharacterized protein {ECO:0000313|EMBL:CCB56156.1};	--	GO:0009501,amyloplast; GO:0009507,chloroplast; GO:0009982,pseudouridine synthase activity; GO:0003723,RNA binding; GO:0000455,enzyme-directed rRNA pseudouridine synthesis; GO:0000488,maturation of LSU-rRNA from tetracistronic rRNA transcript (SSU-rRNA, LSU-rRNA, 4.5S-rRNA, 5S-rRNA); GO:0000489,maturation of SSU-rRNA from tetracistronic rRNA transcript (SSU-rRNA, LSU-rRNA, 4.5S-rRNA, 5S-rRNA); GO:…	RNA pseudouridylate synthase
Cluster-9600.76902	57.63	90.45	103.83	8.65	6.64	11.99	115	212	198	15	15	27	-3.12668	1.44659e-12	1.14196e-10	down	--	PREDICTED: transmembrane protein 45B-like [Vitis vinifera]	--	A5BDM8_VITVI SubName: Full=Uncharacterized protein {ECO:0000313|EMBL:CAN63373.1};	--	GO:0016021,integral component of membrane	--
Cluster-9600.54596	4.68	3.5	5.59	0	0	0	107.49	87.68	114.39	0	0	0	-9.05354	1.46094e-12	1.15119e-10	down	--	PREDICTED: uncharacterized GPI-anchored protein At4g28100 [Vitis vinifera]	UGPI7_ARATH RecName: Full=Uncharacterized GPI-anchored protein At4g28100; Flags: Precursor;	F6GSJ9_VITVI SubName: Full=Uncharacterized protein {ECO:0000313|EMBL:CCB43272.1};	--	GO:0031225,anchored component of membrane; GO:0046658,anchored component of plasma membrane	--
Cluster-9600.53943	38.84	29.76	30.02	80.72	120.33	99.93	1184.88	988.04	813.96	2066.93	3755.46	3185.38	1.6577	1.47089e-12	1.15692e-10	up	K01285 lysosomal Pro-X carboxypeptidase [EC:3.4.16.2] | (RefSeq) lysosomal Pro-X carboxypeptidase (A)	unnamed protein product, partial [Vitis vinifera]	EDA2_ARATH RecName: Full=Probable serine protease EDA2; EC=3.4.-.-; AltName: Full=Protein EMBRYO SAC DEVELOPMENT ARREST 2; Flags: Precursor;	F6GW70_VITVI SubName: Full=Uncharacterized protein {ECO:0000313|EMBL:CCB44205.1};	Prolylcarboxypeptidase (angiotensinase C)	GO:0005576,extracellular region; GO:0008239,dipeptidyl-peptidase activity; GO:0008236,serine-type peptidase activity; GO:0009561,megagametogenesis; GO:0006508,proteolysis	Serine carboxypeptidase S28
Cluster-9600.45227	1.74	3.55	2.35	0	0	0	83.42	185.09	100.29	0.12	0	0.11	-9.25906	1.54192e-12	1.21059e-10	down	K17839 polyamine oxidase [EC:1.5.3.17 1.5.3.-] | (RefSeq) probable polyamine oxidase 2 (A)	PREDICTED: probable polyamine oxidase 2 [Vitis vinifera]	PAO2_ARATH RecName: Full=Probable polyamine oxidase 2; Short=AtPAO2; EC=1.5.3.-; AltName: Full=Amine oxidase 1;	E0CTZ8_VITVI SubName: Full=Uncharacterized protein {ECO:0000313|EMBL:CBI22064.3};	Amine oxidase	GO:0005777,peroxisome; GO:0046592,polyamine oxidase activity; GO:0006598,polyamine catabolic process	Flavin containing amine oxidoreductase
Cluster-9600.23644	1.48	0.34	1.03	11.5	12.68	14.77	13.9	3.51	8.78	91.51	124.61	147.6	3.80584	1.55895e-12	1.22174e-10	up	K13416 brassinosteroid insensitive 1-associated receptor kinase 1 [EC:2.7.10.1 2.7.11.1] | (RefSeq) hypothetical protein (A)	PREDICTED: rust resistance kinase Lr10 isoform X1 [Vitis vinifera]	LRK10_WHEAT RecName: Full=Rust resistance kinase Lr10 {ECO:0000312|EMBL:AAC49629.1}; EC=2.7.11.1; AltName: Full=Probable receptor-like serine/threonine-protein kinase LRK10; Flags: Precursor;	F6H837_VITVI SubName: Full=Uncharacterized protein {ECO:0000313|EMBL:CCB48380.1};	--	GO:0016021,integral component of membrane; GO:0005886,plasma membrane; GO:0005524,ATP binding; GO:0004674,protein serine/threonine kinase activity	Protein kinase domain
Cluster-9600.40119	29.95	26.54	31.51	0.31	0	0	1034.52	996.96	966.73	8.96	0	0	-8.12159	1.60745e-12	1.25748e-10	down	K13343 peroxin-14 | (RefSeq) peroxisomal membrane protein PEX14 (A)	PREDICTED: peroxisomal membrane protein PEX14 isoform X1 [Vitis vinifera]	PEX14_ARATH RecName: Full=Peroxisomal membrane protein PEX14; AltName: Full=Peroxin-14; Short=AtPEX14; AltName: Full=Peroxisome biogenesis protein 14; AltName: Full=Pex14p; AltName: Full=Protein PEROXISOME DEFECTIVE 2;	D7SHS0_VITVI SubName: Full=Uncharacterized protein {ECO:0000313|EMBL:CBI15030.3};	Peroxisomal membrane anchor protein (peroxin)	GO:0005829,cytosol; GO:0016021,integral component of membrane; GO:0005739,mitochondrion; GO:1990429,peroxisomal importomer complex; GO:0005778,peroxisomal membrane; GO:0005777,peroxisome; GO:0005886,plasma membrane; GO:0008565,protein transporter activity; GO:0005102,signaling receptor binding; GO:0007031,peroxisome organization; GO:0016560,protein import into peroxisome matrix, docking; GO:00066…	Peroxisomal membrane anchor protein (Pex14p) conserved region
Cluster-9600.15875	2.38	5.17	5.84	0	0	0	73.54	173.81	160.52	0	0	0	-9.43602	1.62989e-12	1.27273e-10	down	--	PREDICTED: uncharacterized protein LOC100241456 isoform X1 [Vitis vinifera]	--	F6I444_VITVI SubName: Full=Uncharacterized protein {ECO:0000313|EMBL:CCB61624.1};	--	GO:0016021,integral component of membrane	--
Cluster-9600.68411	4.15	3.58	5.75	0	0	0	97.06	91.19	119.6	0	0	0	-9.04884	1.65916e-12	1.29325e-10	down	K20854 hydroxyproline O-galactosyltransferase HPGT [EC:2.4.1.-] | (RefSeq) hydroxyproline O-galactosyltransferase HPGT2 (A)	PREDICTED: hydroxyproline O-galactosyltransferase HPGT2 [Vitis vinifera]	B3GTA_ARATH RecName: Full=Hydroxyproline O-galactosyltransferase HPGT2 {ECO:0000303|PubMed:25600942}; EC=2.4.1.- {ECO:0000269|PubMed:25600942}; AltName: Full=Beta-1,3-galactosyltransferase 10 {ECO:0000305};	D7SV29_VITVI RecName: Full=Hexosyltransferase {ECO:0000256|RuleBase:RU363063}; EC=2.4.1.- {ECO:0000256|RuleBase:RU363063};	Galactosyltransferases	GO:0000139,Golgi membrane; GO:0016021,integral component of membrane; GO:1990714,hydroxyproline O-galactosyltransferase activity; GO:0010405,arabinogalactan protein metabolic process; GO:0018258,protein O-linked glycosylation via hydroxyproline	Galactosyltransferase
Cluster-9600.54030	25.41	38.62	39.7	0.49	0	0	414.69	690.36	579.51	6.74	0	0	-7.66589	1.68087e-12	1.30781e-10	down	--	PREDICTED: uncharacterized protein LOC100258452 [Vitis vinifera]	--	F6I656_VITVI SubName: Full=Uncharacterized protein {ECO:0000313|EMBL:CCB62452.1};	--	--	Uncharacterized conserved protein (DUF2358)
Cluster-9600.13580	15.19	28.38	33.29	0	0	0	73.72	155.48	148.69	0	0	0	-9.32507	1.78442e-12	1.38589e-10	down	--	--	--	--	--	--	--
Cluster-9600.46763	0.85	4.19	4.38	0	0	0	69.43	369	314.64	0	0	0	-10.3071	1.79883e-12	1.39457e-10	down	K03006 DNA-directed RNA polymerase II subunit RPB1 [EC:2.7.7.6] | (RefSeq) LOW QUALITY PROTEIN: DNA-directed RNA polymerase II subunit 1-like (A)	unnamed protein product [Coffea canephora]	POLX_TOBAC RecName: Full=Retrovirus-related Pol polyprotein from transposon TNT 1-94; Includes: RecName: Full=Protease; EC=3.4.23.-; Includes: RecName: Full=Reverse transcriptase; EC=2.7.7.49; Includes: RecName: Full=Endonuclease;	A0A068VDJ5_COFCA SubName: Full=Uncharacterized protein {ECO:0000313|EMBL:CDP17738.1};	FOG: Transposon-encoded proteins with TYA, reverse transcriptase, integrase domains in various combinations	GO:0004190,aspartic-type endopeptidase activity; GO:0004519,endonuclease activity; GO:0003676,nucleic acid binding; GO:0003964,RNA-directed DNA polymerase activity; GO:0008270,zinc ion binding; GO:0015074,DNA integration	Reverse transcriptase (RNA-dependent DNA polymerase)
Cluster-9600.43113	0	0	0	1.17	1.91	0.9	0	0	0	86.55	171.33	82.61	9.3521	1.87194e-12	1.44866e-10	up	K24221 type I inositol polyphosphate 5-phosphatase IP5P1/2 [EC:3.1.3.56] | (RefSeq) type I inositol polyphosphate 5-phosphatase 2 (A)	PREDICTED: type I inositol polyphosphate 5-phosphatase 2 [Vitis vinifera]	IP5P2_ARATH RecName: Full=Type I inositol polyphosphate 5-phosphatase 2 {ECO:0000303|PubMed:11402208}; Short=At5PTase2 {ECO:0000303|PubMed:11402208}; EC=3.1.3.56 {ECO:0000269|PubMed:11340187};	D7TTG9_VITVI SubName: Full=Uncharacterized protein {ECO:0000313|EMBL:CBI33949.3};	Inositol polyphosphate 5-phosphatase and related proteins	GO:0052659,inositol-1,3,4,5-tetrakisphosphate 5-phosphatase activity; GO:0052658,inositol-1,4,5-trisphosphate 5-phosphatase activity; GO:0004445,inositol-polyphosphate 5-phosphatase activity; GO:0034485,phosphatidylinositol-3,4,5-trisphosphate 5-phosphatase activity; GO:0004439,phosphatidylinositol-4,5-bisphosphate 5-phosphatase activity; GO:0009738,abscisic acid-activated signaling pathway; GO:0…	Peroxidase
Cluster-9600.22938	3.42	5.14	3.48	0	0	0	87.76	143.62	79.45	0	0	0	-9.02214	1.87942e-12	1.45185e-10	down	K19600 tubby and related proteins | (RefSeq) tubby-like protein 8 (A)	hypothetical protein VITISV_016672 [Vitis vinifera]	TLP8_ARATH RecName: Full=Tubby-like protein 8; Short=AtTLP8;	A5C812_VITVI SubName: Full=Uncharacterized protein {ECO:0000313|EMBL:CAN62178.1};	Tub family proteins	GO:0035091,phosphatidylinositol binding	C2H2 zinc-finger
Cluster-9600.17150	4.72	10.1	16.24	0.43	0.52	0.67	102.78	239.84	314.9	7.95	11.69	15.33	-4.17834	1.89373e-12	1.46029e-10	down	K09264 MADS-box transcription factor, plant | (RefSeq) MADS-box transcription factor 23-like isoform X1 (A)	PREDICTED: MADS-box protein SVP [Vitis vinifera]	SVP_ARATH RecName: Full=MADS-box protein SVP {ECO:0000303|PubMed:10758486}; AltName: Full=Protein SHORT VEGETATIVE PHASE {ECO:0000303|PubMed:10758486};	D7U6A4_VITVI SubName: Full=Uncharacterized protein {ECO:0000313|EMBL:CBI38273.3};	MADS box transcription factor	GO:0005634,nucleus; GO:0003700,DNA-binding transcription factor activity; GO:0046983,protein dimerization activity; GO:0000977,RNA polymerase II regulatory region sequence-specific DNA binding; GO:0043565,sequence-specific DNA binding; GO:0000900,translation repressor activity, mRNA regulatory element binding; GO:0030154,cell differentiation; GO:0048438,floral whorl development; GO:0009910,negati…	SRF-type transcription factor (DNA-binding and dimerisation domain)
Cluster-9600.16105	0.88	0.94	0.75	4.63	7.26	6.87	14.55	16.85	11.1	64	123	118.63	2.89889	2.06521e-12	1.58557e-10	up	K15503 serine/threonine-protein phosphatase 6 regulatory ankyrin repeat subunit B | (RefSeq) uncharacterized protein LOC110673220 (A)	PREDICTED: ankyrin repeat-containing protein At5g02620 [Vitis vinifera]	ACD6_ARATH RecName: Full=Protein ACCELERATED CELL DEATH 6 {ECO:0000303|PubMed:10488236};	F6GWH1_VITVI SubName: Full=Uncharacterized protein {ECO:0000313|EMBL:CCB44255.1};	FOG: Ankyrin repeat	GO:0030176,integral component of endoplasmic reticulum membrane; GO:0005887,integral component of plasma membrane; GO:0016020,membrane; GO:0008219,cell death; GO:0071446,cellular response to salicylic acid stimulus; GO:0009816,defense response to bacterium, incompatible interaction; GO:1900426,positive regulation of defense response to bacterium; GO:1902290,positive regulation of defense response…	Domain of unknown function
Cluster-9600.59542	25.08	82.02	105.88	4.49	2.73	4.31	212.76	771.55	812.82	32.24	24.24	38.92	-4.14497	2.06539e-12	1.58557e-10	down	K15631 molybdenum cofactor sulfurtransferase [EC:2.8.1.9] | (RefSeq) molybdenum cofactor sulfurase isoform X1 (A)	PREDICTED: mitochondrial amidoxime-reducing component 1 [Vitis vinifera]	MOCOS_ORYSJ RecName: Full=Molybdenum cofactor sulfurase {ECO:0000255|HAMAP-Rule:MF_03050}; Short=MCS {ECO:0000255|HAMAP-Rule:MF_03050}; Short=MOS {ECO:0000255|HAMAP-Rule:MF_03050}; Short=MoCo sulfurase {ECO:0000255|HAMAP-Rule:MF_03050}; EC=2.8.1.9 {ECO:0000255|HAMAP-Rule:MF_03050}; AltName: Full=Molybdenum cofactor sulfurase-like protein 3 {ECO:0000255|HAMAP-Rule:MF_03050}; AltName: Full=Molybden…	D7T9R2_VITVI SubName: Full=Uncharacterized protein {ECO:0000313|EMBL:CBI27234.3};	Uncharacterized Fe-S protein	GO:0008265,Mo-molybdopterin cofactor sulfurase activity; GO:0102867,molybdenum cofactor sulfurtransferase activity; GO:0030151,molybdenum ion binding; GO:0030170,pyridoxal phosphate binding; GO:0006777,Mo-molybdopterin cofactor biosynthetic process	MOSC domain
Cluster-9600.30237	11.46	16.87	17.03	3.48	4.36	4.7	295.68	474.26	390.95	75.48	115.33	126.76	-1.7969	2.06718e-12	1.58557e-10	down	--	PREDICTED: transmembrane protein 45B-like [Vitis vinifera]	--	A5BDM8_VITVI SubName: Full=Uncharacterized protein {ECO:0000313|EMBL:CAN63373.1};	--	GO:0016021,integral component of membrane	Family of unknown function (DUF716)
Cluster-9600.62545	0	0	0	3.12	3.15	5.22	0	0	0	67.99	83.77	141.77	9.11512	2.11862e-12	1.62215e-10	up	--	PREDICTED: uncharacterized protein LOC100251512 [Vitis vinifera]	--	F6I587_VITVI SubName: Full=Uncharacterized protein {ECO:0000313|EMBL:CCB62042.1};	--	GO:0016021,integral component of membrane	--
Cluster-9600.13083	7.75	7.76	7.84	2.32	1.9	1.41	220	240	198	55.21	55.29	41.85	-2.00545	2.13533e-12	1.63206e-10	down	K23280 rhamnogalacturonan I rhamnosyltransferase [EC:2.4.1.351] | (RefSeq) uncharacterized protein At1g04910 (A)	PREDICTED: uncharacterized protein At1g04910 isoform X1 [Vitis vinifera]	OFT13_ARATH RecName: Full=O-fucosyltransferase 13 {ECO:0000305}; Short=O-FucT-13 {ECO:0000305}; EC=2.4.1.- {ECO:0000305}; AltName: Full=O-fucosyltransferase family protein {ECO:0000312|EMBL:ARJ31413.1};	F6HXB7_VITVI SubName: Full=Uncharacterized protein {ECO:0000313|EMBL:CCB59587.1};	--	GO:0005737,cytoplasm; GO:0016021,integral component of membrane; GO:0016757,transferase activity, transferring glycosyl groups; GO:0006004,fucose metabolic process; GO:0006486,protein glycosylation	GDP-fucose protein O-fucosyltransferase
Cluster-9600.55372	2.64	2.34	3	0	0	0	91.36	88.16	92.3	0	0	0	-8.85466	2.17389e-12	1.6586e-10	down	K01184 polygalacturonase [EC:3.2.1.15] | (RefSeq) PGAZAT; polygalacturonase ADPG2-like protein (A)	PREDICTED: probable polygalacturonase [Vitis vinifera]	PGLR_VITVI RecName: Full=Probable polygalacturonase; Short=PG {ECO:0000250|UniProtKB:Q7M1E7}; EC=3.2.1.15; AltName: Full=Pectinase {ECO:0000250|UniProtKB:Q7M1E7};	D7TVE6_VITVI SubName: Full=Uncharacterized protein {ECO:0000313|EMBL:CBI34471.3};	--	GO:0016021,integral component of membrane; GO:0004650,polygalacturonase activity; GO:0005975,carbohydrate metabolic process	Glycosyl hydrolases family 28
Cluster-9600.8700	1.22	1.79	1.7	0	0	0	74.64	118.01	92.04	0	0	0	-8.91079	2.20734e-12	1.68116e-10	down	--	PREDICTED: uncharacterized protein LOC100249048 [Vitis vinifera]	--	F6H5N9_VITVI SubName: Full=Uncharacterized protein {ECO:0000313|EMBL:CCB47510.1};	--	GO:0016021,integral component of membrane	--
Cluster-9600.23367	10.22	7.29	9.84	0	0.17	0.2	100.28	79.07	87.15	0	1.74	2.05	-5.99878	2.23682e-12	1.70061e-10	down	--	--	--	--	--	--	--
Cluster-9600.32635	191.18	169.34	252.89	602.1	479.52	542.83	763	769	936	2054	2069	2362	1.47535	2.41192e-12	1.83052e-10	up	K09286 EREBP-like factor | (RefSeq) ethylene-responsive transcription factor 4 (A)	PREDICTED: ethylene-responsive transcription factor 4 [Vitis vinifera]	ERF4_NICSY RecName: Full=Ethylene-responsive transcription factor 4; AltName: Full=Ethylene-responsive element-binding factor 3; Short=EREBP-3; AltName: Full=Ethylene-responsive element-binding factor 4 homolog; AltName: Full=NsERF3;	E0CTG9_VITVI SubName: Full=Uncharacterized protein {ECO:0000313|EMBL:CBI21884.3};	--	GO:0005634,nucleus; GO:0003677,DNA binding; GO:0003700,DNA-binding transcription factor activity; GO:0006952,defense response; GO:0009873,ethylene-activated signaling pathway; GO:0006351,transcription, DNA-templated	AP2 domain
Cluster-9600.46364	0	0	0	3.36	2.12	2.67	0	0	0	97.22	74.83	96.09	9.03153	2.42595e-12	1.83795e-10	up	K02178 checkpoint serine/threonine-protein kinase [EC:2.7.11.1] | (RefSeq) mitotic spindle checkpoint protein BUBR1 (A)	reverse transcriptase [Corchorus capsularis]	POLX_TOBAC RecName: Full=Retrovirus-related Pol polyprotein from transposon TNT 1-94; Includes: RecName: Full=Protease; EC=3.4.23.-; Includes: RecName: Full=Reverse transcriptase; EC=2.7.7.49; Includes: RecName: Full=Endonuclease;	A0A1R3IE86_COCAP SubName: Full=Reverse transcriptase {ECO:0000313|EMBL:OMO80899.1};	FOG: Transposon-encoded proteins with TYA, reverse transcriptase, integrase domains in various combinations	GO:0004190,aspartic-type endopeptidase activity; GO:0004519,endonuclease activity; GO:0003676,nucleic acid binding; GO:0003964,RNA-directed DNA polymerase activity; GO:0008270,zinc ion binding; GO:0015074,DNA integration	--
Cluster-9600.52047	0	0	0	5.54	12.5	10.59	0	0	0	56.02	155.65	134.22	9.33246	2.4815e-12	1.87674e-10	up	--	unnamed protein product, partial [Vitis vinifera]	PRK3_ARATH RecName: Full=Pollen receptor-like kinase 3 {ECO:0000303|PubMed:12139002}; Short=AtPRK3 {ECO:0000303|PubMed:23024212}; EC=2.7.11.1 {ECO:0000305}; Flags: Precursor;	F6HXU6_VITVI SubName: Full=Uncharacterized protein {ECO:0000313|EMBL:CCB59271.1};	--	GO:0016021,integral component of membrane; GO:0009506,plasmodesma; GO:0005524,ATP binding; GO:0004674,protein serine/threonine kinase activity; GO:0080092,regulation of pollen tube growth	--
Cluster-9600.20857	0	0	0	19.93	24.84	29.52	0	0	0	58	92	110	8.93939	2.53132e-12	1.91108e-10	up	--	--	--	--	--	--	--
Cluster-9600.35532	0	0	0	2.88	5.42	4.03	0	0	0	58.97	135.5	102.85	9.13234	2.68502e-12	2.02359e-10	up	K14664 IAA-amino acid hydrolase [EC:3.5.1.-] | (RefSeq) IAA-amino acid hydrolase ILR1-like 5 (A)	PREDICTED: IAA-amino acid hydrolase ILR1-like 5 isoform X1 [Vitis vinifera]	ILL3_ARATH RecName: Full=IAA-amino acid hydrolase ILR1-like 3 {ECO:0000303|PubMed:10072397}; EC=3.5.1.- {ECO:0000305}; Flags: Precursor;	F6H788_VITVI SubName: Full=Uncharacterized protein {ECO:0000313|EMBL:CCB48102.1};	--	GO:0010178,IAA-amino acid conjugate hydrolase activity; GO:0046872,metal ion binding; GO:0009850,auxin metabolic process	Peptidase family M20/M25/M40
Cluster-9600.15232	0	0.21	0	6.84	9.95	16.62	0	5.54	0	138.28	245.69	418.82	7.17448	2.73032e-12	2.05415e-10	up	--	--	--	--	--	--	--
Cluster-9600.48640	2.97	3.34	4.31	25.36	30.22	18.52	15	19	20	109	163	101	2.87789	2.73652e-12	2.05524e-10	up	--	PREDICTED: transmembrane protein 53 [Vitis vinifera]	--	F6HW19_VITVI SubName: Full=Uncharacterized protein {ECO:0000313|EMBL:CCB58883.1};	Uncharacterized conserved protein	--	--
Cluster-9600.33445	1.93	1.83	1.92	0	0	0	88	90.94	77.63	0.01	0	0.03	-8.77015	2.80196e-12	2.10074e-10	down	--	PREDICTED: uncharacterized protein LOC100253141 [Vitis vinifera]	--	F6H905_VITVI SubName: Full=Uncharacterized protein {ECO:0000313|EMBL:CCB48665.1};	SOK1 kinase belonging to the STE20/SPS1/GC kinase family	--	T-complex protein 11
Cluster-9600.52114	3.05	4.57	4.65	0	0	0	71.83	117.51	97.6	0	0	0	-8.92811	2.8651e-12	2.14436e-10	down	K15503 serine/threonine-protein phosphatase 6 regulatory ankyrin repeat subunit B | (RefSeq) uncharacterized protein LOC110673220 (A)	PREDICTED: ankyrin-3-like [Vitis vinifera]	ACD6_ARATH RecName: Full=Protein ACCELERATED CELL DEATH 6 {ECO:0000303|PubMed:10488236};	F6GWH9_VITVI SubName: Full=Uncharacterized protein {ECO:0000313|EMBL:CCB44263.1};	FOG: Ankyrin repeat	GO:0030176,integral component of endoplasmic reticulum membrane; GO:0005887,integral component of plasma membrane; GO:0016020,membrane; GO:0008219,cell death; GO:0071446,cellular response to salicylic acid stimulus; GO:0009816,defense response to bacterium, incompatible interaction; GO:1900426,positive regulation of defense response to bacterium; GO:1902290,positive regulation of defense response…	Ankyrin repeats (3 copies)
Cluster-9600.5921	1.23	2.6	2.21	0	0	0	71.38	163.19	113.14	0	0	0	-9.18499	2.98997e-12	2.23396e-10	down	K15078 structure-specific endonuclease subunit SLX1 [EC:3.6.1.-] | (RefSeq) putative disease resistance protein RGA3 (A)	PREDICTED: putative disease resistance protein RGA3 [Vitis vinifera]	RGA3_SOLBU RecName: Full=Putative disease resistance protein RGA3; AltName: Full=Blight resistance protein B149; AltName: Full=RGA1-blb;	A5B6J3_VITVI SubName: Full=Uncharacterized protein {ECO:0000313|EMBL:CAN76504.1}; Flags: Fragment;	Apoptotic ATPase	GO:0043531,ADP binding; GO:0005524,ATP binding; GO:0006952,defense response	NB-ARC domain
Cluster-9600.32666	1.16	0.5	0.38	8.48	8.75	7.75	17	8	5	105	133	120	3.66464	3.02633e-12	2.25723e-10	up	--	--	--	--	--	--	--
Cluster-9600.49481	0	0	0	8.89	17.78	13.15	0	0	0	57.72	143.18	107.46	9.17648	3.03547e-12	2.26015e-10	up	--	PREDICTED: rop guanine nucleotide exchange factor 14 [Vitis vinifera]	ROGFE_ARATH RecName: Full=Rop guanine nucleotide exchange factor 14; Short=AtRopGEF14; AltName: Full=Rho of plants guanine nucleotide exchange factor 14;	D7TFE1_VITVI SubName: Full=Uncharacterized protein {ECO:0000313|EMBL:CBI29214.3};	--	GO:0005886,plasma membrane; GO:0005089,Rho guanyl-nucleotide exchange factor activity; GO:0080092,regulation of pollen tube growth	PRONE (Plant-specific Rop nucleotide exchanger)
Cluster-9600.31735	103.23	317.11	169.9	1262.15	1321.68	1686.59	2247.63	7535.67	3297.5	23093.6	29545.7	38474.4	2.91583	3.06848e-12	2.2808e-10	up	K21483 salicylate 1-O-methyltransferase [EC:2.1.1.274] | (RefSeq) salicylate carboxymethyltransferase (A)	PREDICTED: salicylate carboxymethyltransferase isoform X1 [Vitis vinifera]	SAMT_CLABR RecName: Full=Salicylate carboxymethyltransferase; EC=2.1.1.274; AltName: Full=S-adenosyl-L-methionine:salicylate acid carboxylmethyltransferase; Short=CbSAMT; AltName: Full=Salicylate O-methyltransferase;	D7SP93_VITVI SubName: Full=Uncharacterized protein {ECO:0000313|EMBL:CBI17472.3};	--	GO:0046872,metal ion binding; GO:0008168,methyltransferase activity	SAM dependent carboxyl methyltransferase
Cluster-9600.6568	0	0.19	0.33	4.65	5.05	5.24	0	4.24	5.98	80.48	106.75	112.98	4.97946	3.15129e-12	2.33833e-10	up	K14769 U3 small nucleolar RNA-associated protein 11 | (RefSeq) probable U3 small nucleolar RNA-associated protein 11 (A)	hypothetical protein VITISV_023155 [Vitis vinifera]	UTP11_ORYSJ RecName: Full=Probable U3 small nucleolar RNA-associated protein 11; Short=U3 snoRNA-associated protein 11;	A5B5S2_VITVI RecName: Full=U3 small nucleolar RNA-associated protein 11 {ECO:0000256|PIRNR:PIRNR015952}; Short=U3 snoRNA-associated protein 11 {ECO:0000256|PIRNR:PIRNR015952};	Uncharacterized conserved protein	GO:0005730,nucleolus; GO:0032040,small-subunit processome; GO:0009561,megagametogenesis; GO:0042274,ribosomal small subunit biogenesis; GO:0006364,rRNA processing	Utp11 protein
Cluster-9600.30297	0.01	0	0	627.83	0.71	1067.18	1	0	0	72721	100.25	153391	17.7579	3.37535e-12	2.5003e-10	up	--	--	--	--	--	--	RNA dependent RNA polymerase
Cluster-9600.10824	0	0	0	1.36	4.86	3.94	0	0	0	53.04	230.14	190.62	9.76731	3.4714e-12	2.56267e-10	up	--	hypothetical protein VITISV_007543 [Vitis vinifera]	YCF45_PORPU RecName: Full=Uncharacterized protein ycf45; AltName: Full=ORF565;	A5C025_VITVI SubName: Full=Uncharacterized protein {ECO:0000313|EMBL:CAN66201.1};	--	GO:0009507,chloroplast; GO:0005524,ATP binding; GO:0003676,nucleic acid binding	ATPase family associated with various cellular activities (AAA)
Cluster-9600.22629	25.47	40.65	61.41	1.99	0.44	0.9	77.74	142.82	175.7	5.21	1.46	3.05	-5.35142	3.56756e-12	2.62918e-10	down	--	PREDICTED: LRR receptor-like serine/threonine-protein kinase FLS2 isoform X2 [Vitis vinifera]	--	--	--	--	Leucine rich repeat
Cluster-9600.22270	0	0	0	2.26	2.02	3.05	0	0	0	67.03	73	112.72	8.91192	3.65061e-12	2.6858e-10	up	K24083 abhydrolase domain-containing protein 13 [EC:3.-.-.-] | (RefSeq) protein bem46-like isoform X1 (A)	PREDICTED: PHD finger protein Alfin1 [Vitis vinifera]	ALFIN_MEDSA RecName: Full=PHD finger protein Alfin1;	D7TGJ9_VITVI SubName: Full=Uncharacterized protein {ECO:0000313|EMBL:CBI29621.3};	Uncharacterized PHD Zn-finger protein	GO:0005634,nucleus; GO:0003677,DNA binding; GO:0042393,histone binding; GO:0046872,metal ion binding; GO:0071472,cellular response to salt stress; GO:0016569,covalent chromatin modification; GO:0045727,positive regulation of translation; GO:0006355,regulation of transcription, DNA-templated; GO:0009651,response to salt stress; GO:0006351,transcription, DNA-templated	--
Cluster-9600.31851	0	0	0	1.64	1.16	2.33	0	0	0	81.21	70.12	144	9.13382	3.92947e-12	2.88606e-10	up	K19613 leucine-rich repeat protein SHOC2 | (RefSeq) probable leucine-rich repeat receptor-like protein kinase At5g49770 (A)	PREDICTED: probable leucine-rich repeat receptor-like protein kinase At5g49770 [Vitis vinifera]	Y5977_ARATH RecName: Full=Probable leucine-rich repeat receptor-like protein kinase At5g49770; EC=2.7.11.1; Flags: Precursor;	F6HMQ5_VITVI SubName: Full=Uncharacterized protein {ECO:0000313|EMBL:CCB55930.1};	--	GO:0016021,integral component of membrane; GO:0005524,ATP binding; GO:0004674,protein serine/threonine kinase activity	Protein tyrosine kinase
Cluster-9600.29314	1.21	0.99	0.4	7.4	6.61	8.16	36.38	32.3	10.69	186.09	202.57	255.25	3.1303	3.98432e-12	2.92138e-10	up	K05391 cyclic nucleotide gated channel, plant | (RefSeq) cyclic nucleotide-gated ion channel 1-like (A)	PREDICTED: wall-associated receptor kinase-like 1 isoform X1 [Vitis vinifera]	WAKLF_ARATH RecName: Full=Wall-associated receptor kinase-like 6; EC=2.7.11.-; Flags: Precursor;	A5BI03_VITVI SubName: Full=Uncharacterized protein {ECO:0000313|EMBL:CAN76906.1};	--	GO:0016021,integral component of membrane; GO:0009505,plant-type cell wall; GO:0005886,plasma membrane; GO:0005524,ATP binding; GO:0030247,polysaccharide binding; GO:0004674,protein serine/threonine kinase activity; GO:0007166,cell surface receptor signaling pathway	Protein kinase domain
Cluster-9600.54650	0	0	0	1.4	1.17	1.65	0	0	0	69.28	70.35	101.49	8.84469	4.08204e-12	2.98797e-10	up	K18883 tricin synthase [EC:2.1.1.175] | (RefSeq) tricin synthase 1 (A)	PREDICTED: probable plastid-lipid-associated protein 10, chloroplastic [Vitis vinifera]	PAP10_ARATH RecName: Full=Probable plastid-lipid-associated protein 10, chloroplastic; AltName: Full=Fibrillin-8; Flags: Precursor;	D7U7H0_VITVI SubName: Full=Uncharacterized protein {ECO:0000313|EMBL:CBI38749.3};	O-methyltransferase	GO:0009507,chloroplast; GO:0010287,plastoglobule	O-methyltransferase
Cluster-9600.29076	16.13	127.52	248.79	0.33	0	0.78	393.13	3389.24	5401.04	6.78	0	19.88	-8.37905	4.126e-12	3.01504e-10	down	K08908 light-harvesting complex I chlorophyll a/b binding protein 2 | (RefSeq) chlorophyll a-b binding protein, chloroplastic (A)	PREDICTED: chlorophyll a-b binding protein, chloroplastic [Vitis vinifera]	CB12_PETHY RecName: Full=Chlorophyll a-b binding protein, chloroplastic; AltName: Full=LHCI type II CAB; Flags: Precursor;	D7TAY3_VITVI RecName: Full=Chlorophyll a-b binding protein, chloroplastic {ECO:0000256|RuleBase:RU363080};	--	GO:0009535,chloroplast thylakoid membrane; GO:0016021,integral component of membrane; GO:0009522,photosystem I; GO:0009523,photosystem II; GO:0016168,chlorophyll binding; GO:0046872,metal ion binding; GO:0009765,photosynthesis, light harvesting; GO:0018298,protein-chromophore linkage	--
Cluster-9600.13148	3.94	2.91	2.93	12.53	17.07	16.36	34.22	28	23	92	154.99	150.94	2.29477	4.23757e-12	3.09135e-10	up	--	--	--	--	--	--	--
Cluster-9600.25080	5.39	5.86	6.07	1.79	1	1.27	295.8	348.98	295.64	82.22	56.21	72.74	-2.04215	4.62995e-12	3.36625e-10	down	K17604 zinc finger SWIM domain-containing protein 3 | (RefSeq) uncharacterized protein LOC107407447 (A)	PREDICTED: protein FAR1-RELATED SEQUENCE 2 [Vitis vinifera]	FRS2_ARATH RecName: Full=Protein FAR1-RELATED SEQUENCE 2;	F6HTN2_VITVI SubName: Full=Uncharacterized protein {ECO:0000313|EMBL:CCB58042.1};	--	GO:0005634,nucleus; GO:0003700,DNA-binding transcription factor activity; GO:0008270,zinc ion binding; GO:0010018,far-red light signaling pathway; GO:0042753,positive regulation of circadian rhythm; GO:0045893,positive regulation of transcription, DNA-templated; GO:0009585,red, far-red light phototransduction	FAR1 DNA-binding domain
Cluster-9600.44306	3.79	0.9	1.47	64.52	38.63	25.74	111.46	28.81	38.55	1593.01	1162.69	791.19	4.43197	4.65737e-12	3.3805e-10	up	--	hypothetical protein VITISV_010683 [Vitis vinifera]	--	A5C4E3_VITVI SubName: Full=Uncharacterized protein {ECO:0000313|EMBL:CAN68625.1};	--	--	N-terminal C2 in EEIG1 and EHBP1 proteins
Cluster-9600.82706	7.26	7.79	14.31	0	0	0	82.99	98.05	147.06	0	0	0	-9.14447	4.72062e-12	3.42067e-10	down	--	PREDICTED: aldehyde dehydrogenase 22A1 [Vitis vinifera]	AL221_ARATH RecName: Full=Aldehyde dehydrogenase 22A1; EC=1.2.1.3; AltName: Full=Novel aldehyde dehydrogenase family 22 member A1; Flags: Precursor;	D7SY32_VITVI SubName: Full=Uncharacterized protein {ECO:0000313|EMBL:CBI22889.3};	Betaine aldehyde dehydrogenase	GO:0005783,endoplasmic reticulum; GO:0005576,extracellular region; GO:0004029,aldehyde dehydrogenase (NAD) activity	Aldehyde dehydrogenase family
Cluster-9600.80087	4.57	7.03	9.99	0	0	0	70.81	119.43	138.65	0	0	0	-9.1357	4.85288e-12	3.51063e-10	down	K02926 large subunit ribosomal protein L4 | (RefSeq) 50S ribosomal protein L4 (A)	PREDICTED: uncharacterized protein LOC100265870 [Vitis vinifera]	RK4_PORPU RecName: Full=50S ribosomal protein L4, chloroplastic;	D7TR72_VITVI SubName: Full=Uncharacterized protein {ECO:0000313|EMBL:CBI32995.3};	Mitochondrial/chloroplast ribosomal protein L4	GO:0009507,chloroplast; GO:0005840,ribosome; GO:0019843,rRNA binding; GO:0003735,structural constituent of ribosome; GO:0006412,translation	Ribosomal protein L4/L1 family
Cluster-9600.44708	7.63	9.67	9.82	0	0	0	71.26	99.95	82.78	0	0	0	-8.7485	4.96004e-12	3.58216e-10	down	--	PREDICTED: uncharacterized protein LOC100852551 [Vitis vinifera]	--	F6GW47_VITVI SubName: Full=Uncharacterized protein {ECO:0000313|EMBL:CCB44182.1};	--	--	--
Cluster-9600.45183	4.64	7.41	18.08	0	0	0	84.26	147.15	293.16	0	0	0	-9.83394	5.27921e-12	3.79997e-10	down	K14709 solute carrier family 39 (zinc transporter), member 1/2/3 | (RefSeq) zinc transporter 8 (A)	PREDICTED: zinc transporter 8 [Vitis vinifera]	ZIP5_ORYSJ RecName: Full=Zinc transporter 5; AltName: Full=ZRT/IRT-like protein 5; Short=OsZIP5; Flags: Precursor;	F6HTP5_VITVI SubName: Full=Uncharacterized protein {ECO:0000313|EMBL:CCB58056.1};	Fe2+/Zn2+ regulated transporter	GO:0016021,integral component of membrane; GO:0005886,plasma membrane; GO:0005385,zinc ion transmembrane transporter activity; GO:0071577,zinc ion transmembrane transport; GO:0006829,zinc ion transport	ZIP Zinc transporter
Cluster-9600.20931	6.45	5.97	10.02	0.97	1.16	1.13	116.29	117.84	161.45	14.76	21.48	21.3	-2.73078	5.43315e-12	3.90428e-10	down	K12737 peptidyl-prolyl cis-trans isomerase SDCCAG10 [EC:5.2.1.8] | (RefSeq) peptidyl-prolyl cis-trans isomerase CYP57-like (A)	uncharacterized protein LOC110653673, partial [Hevea brasiliensis]	--	A0A2G2WCJ2_CAPBA SubName: Full=Uncharacterized protein {ECO:0000313|EMBL:PHT42889.1};	--	--	Plant transposase (Ptta/En/Spm family)
Cluster-9600.31996	2.18	1.42	1.41	6.35	7.07	6.09	106.96	75.59	61.55	261.69	354.2	312.01	2.00461	5.46541e-12	3.91847e-10	up	K11817 indole-3-acetaldehyde oxidase [EC:1.2.3.7] | (RefSeq) abscisic-aldehyde oxidase (A)	PREDICTED: abscisic-aldehyde oxidase [Vitis vinifera]	ALDO2_ARATH RecName: Full=Indole-3-acetaldehyde oxidase; Short=IAA oxidase; EC=1.2.3.7; AltName: Full=Aldehyde oxidase 2; Short=AO-2; Short=AtAO-2; Short=AtAO3;	F6I435_VITVI SubName: Full=Uncharacterized protein {ECO:0000313|EMBL:CCB61615.1};	Xanthine dehydrogenase	GO:0005829,cytosol; GO:0051537,2 iron, 2 sulfur cluster binding; GO:0004031,aldehyde oxidase activity; GO:0009055,electron transfer activity; GO:0050660,flavin adenine dinucleotide binding; GO:0050302,indole-3-acetaldehyde oxidase activity; GO:0005506,iron ion binding; GO:0016614,oxidoreductase activity, acting on CH-OH group of donors; GO:0009688,abscisic acid biosynthetic process; GO:0009851,au…	Molybdopterin-binding domain of aldehyde dehydrogenase
Cluster-9600.30635	10.17	12.57	9.36	29.48	28.71	24.39	263.79	355.06	215.94	642.03	762.89	661.63	1.41895	5.47101e-12	3.91847e-10	up	K01456 peptide-N4-(N-acetyl-beta-glucosaminyl)asparagine amidase [EC:3.5.1.52] | (RefSeq) peptide-N(4)-(N-acetyl-beta- glucosaminyl)asparagine amidase isoform X1 (A)	PREDICTED: probable aldo-keto reductase 2 [Vitis vinifera]	AKR2_ORYSJ RecName: Full=Probable aldo-keto reductase 2; EC=1.1.1.-;	A5B6W5_VITVI SubName: Full=Uncharacterized protein {ECO:0000313|EMBL:CAN67592.1};	Voltage-gated shaker-like K+ channel, subunit beta/KCNAB	GO:0016491,oxidoreductase activity	Aldo/keto reductase family
Cluster-9600.9320	0	0	0	7.99	7.73	4.97	0	0	0	86.81	103.29	67.67	8.97481	5.70455e-12	4.07899e-10	up	K13415 protein brassinosteroid insensitive 1 [EC:2.7.10.1 2.7.11.1] | (RefSeq) systemin receptor SR160-like (A)	PREDICTED: MDIS1-interacting receptor like kinase 2-like [Vitis vinifera]	MIK2_ARATH RecName: Full=MDIS1-interacting receptor like kinase 2 {ECO:0000303|PubMed:26863186}; Short=AtMIK2 {ECO:0000303|PubMed:26863186}; AltName: Full=Probable LRR receptor-like serine/threonine-protein kinase At4g08850; EC=2.7.11.1 {ECO:0000305}; Flags: Precursor;	F6GSL0_VITVI SubName: Full=Uncharacterized protein {ECO:0000313|EMBL:CCB43283.1};	--	GO:0016021,integral component of membrane; GO:0016020,membrane; GO:0005886,plasma membrane; GO:0009506,plasmodesma; GO:0090406,pollen tube; GO:0005524,ATP binding; GO:0004674,protein serine/threonine kinase activity	Protein kinase domain
Cluster-9600.40591	0.14	0	0.4	6.95	10.66	9.15	3.08	0.01	8.02	130.13	243.79	213.62	5.74531	5.76985e-12	4.11887e-10	up	K24917 amino acid permease | (RefSeq) Amino acid permease 5 (A)	PREDICTED: lysine histidine transporter 1 [Vitis vinifera]	LHT1_ARATH RecName: Full=Lysine histidine transporter 1;	D7UBG5_VITVI SubName: Full=Uncharacterized protein {ECO:0000313|EMBL:CBI40080.3};	Amino acid transporters	GO:0016021,integral component of membrane; GO:0005886,plasma membrane; GO:0015171,amino acid transmembrane transporter activity; GO:0015293,symporter activity; GO:0043090,amino acid import; GO:0080167,response to karrikin	Transmembrane amino acid transporter protein
Cluster-9600.54512	0.72	2.41	3.61	0	0	0	65.27	237.73	291.01	0	0	0	-9.98752	5.78063e-12	4.11977e-10	down	K15078 structure-specific endonuclease subunit SLX1 [EC:3.6.1.-] | (RefSeq) putative disease resistance protein RGA3 (A)	PREDICTED: putative disease resistance protein RGA4 isoform X1 [Vitis vinifera]	R13L1_ARATH RecName: Full=Putative disease resistance RPP13-like protein 1;	A5ATV3_VITVI SubName: Full=Uncharacterized protein {ECO:0000313|EMBL:CAN67140.1};	Apoptotic ATPase	GO:0005886,plasma membrane; GO:0043531,ADP binding; GO:0005524,ATP binding; GO:0009626,plant-type hypersensitive response; GO:0007165,signal transduction	NB-ARC domain
Cluster-9600.43310	0.68	0.26	0.39	3.45	6.71	4.87	28.43	11.87	14.51	121.41	287.71	213.39	3.5394	5.9366e-12	4.22397e-10	up	K05677 ATP-binding cassette, subfamily D (ALD), member 3 | (RefSeq) ABC(ABCD) family transporter: long-chain fatty acid (A)	PREDICTED: ABC transporter D family member 2, chloroplastic [Vitis vinifera]	AB2D_ARATH RecName: Full=ABC transporter D family member 2, chloroplastic; Short=ABC transporter ABCD.2; Short=AtABCD2; EC=3.6.3.-; Flags: Precursor;	F6H9R8_VITVI SubName: Full=Uncharacterized protein {ECO:0000313|EMBL:CCB48961.1};	Long-chain acyl-CoA transporter, ABC superfamily (involved in peroxisome organization and biogenesis)	GO:0009507,chloroplast; GO:0016021,integral component of membrane; GO:0005524,ATP binding; GO:0042626,ATPase activity, coupled to transmembrane movement of substances	ABC transporter transmembrane region 2
Cluster-9600.9194	1.89	2.61	2.06	0	0	0	74.24	111.13	71.63	0	0	0	-8.75492	6.11345e-12	4.34266e-10	down	--	PREDICTED: RNA pseudouridine synthase 6, chloroplastic isoform X1 [Vitis vinifera]	PUS6_ARATH RecName: Full=RNA pseudouridine synthase 6, chloroplastic; EC=5.4.99.-; AltName: Full=RNA pseudouridylate synthase 6; AltName: Full=RNA-uridine isomerase 6; Flags: Precursor;	E0CVM6_VITVI SubName: Full=Uncharacterized protein {ECO:0000313|EMBL:CBI23187.3};	RNA pseudouridylate synthases	GO:0009507,chloroplast; GO:0009982,pseudouridine synthase activity; GO:0003723,RNA binding; GO:0046087,cytidine metabolic process; GO:0019858,cytosine metabolic process; GO:0001522,pseudouridine synthesis; GO:0008655,pyrimidine-containing compound salvage; GO:0009451,RNA modification	RNA pseudouridylate synthase
Cluster-9600.54926	5.6	3.45	5.47	0	0	0	111.92	75.38	97.65	0	0	0	-8.93857	6.42119e-12	4.55378e-10	down	--	PREDICTED: uncharacterized protein LOC100259321 [Vitis vinifera]	--	F6H4B6_VITVI SubName: Full=Uncharacterized protein {ECO:0000313|EMBL:CCB47127.1};	--	GO:0016851,magnesium chelatase activity	--
Cluster-9600.7765	1.04	2.96	1.89	0	0	0	70.28	215.64	112.47	0	0	0	-9.36543	6.69258e-12	4.73848e-10	down	K21842 protein EFR3 | (RefSeq) uncharacterized LOC100264644 (A)	PREDICTED: uncharacterized protein LOC100264644 isoform X1 [Vitis vinifera]	--	F6HYR4_VITVI SubName: Full=Uncharacterized protein {ECO:0000313|EMBL:CCB59828.1};	Putative transmembrane protein cmp44E	--	--
Cluster-9600.6022	13.15	13.13	16.86	0	0	0	75	84	88	0	0	0	-8.71972	6.71892e-12	4.74935e-10	down	--	--	--	--	--	--	--
Cluster-9600.19980	0	0	0	5.98	2.02	3.37	0	0	0.03	174.04	71.7	121.8	9.5277	6.75943e-12	4.7702e-10	up	K13385 N-methylcoclaurine 3'-monooxygenase [EC:1.14.14.102] | (RefSeq) (S)-N-methylcoclaurine 3'-hydroxylase isozyme 1 (A)	PREDICTED: probable (S)-N-methylcoclaurine 3'-hydroxylase isozyme 2 [Vitis vinifera]	C80B2_COPJA RecName: Full=Probable (S)-N-methylcoclaurine 3'-hydroxylase isozyme 2; EC=1.14.13.71; AltName: Full=Cytochrome P450 80B2;	F6HUE9_VITVI SubName: Full=Uncharacterized protein {ECO:0000313|EMBL:CCB58372.1};	Cytochrome P450 CYP2 subfamily	GO:0005789,endoplasmic reticulum membrane; GO:0016021,integral component of membrane; GO:0031090,organelle membrane; GO:0020037,heme binding; GO:0005506,iron ion binding; GO:0050593,N-methylcoclaurine 3'-monooxygenase activity	Cytochrome P450
Cluster-9600.14435	2.79	4.59	4.27	0	0	0	65.75	117.84	89.67	0	0	0	-8.85156	6.98837e-12	4.91701e-10	down	K14570 RNA exonuclease 1 [EC:3.1.-.-] | (RefSeq) small RNA degrading nuclease 5 (A)	unnamed protein product, partial [Vitis vinifera]	SDN5_ARATH RecName: Full=Small RNA degrading nuclease 5; EC=3.1.-.-;	F6H092_VITVI SubName: Full=Uncharacterized protein {ECO:0000313|EMBL:CCB46093.1};	3'-5' exonuclease	GO:0005634,nucleus; GO:0004527,exonuclease activity; GO:0003676,nucleic acid binding	--
Cluster-9600.56380	0	0	0	1.46	1.48	2.45	0	0	0	60.92	75.09	127.54	8.95968	6.9902e-12	4.91701e-10	up	K22733 magnesium transporter | (RefSeq) uncharacterized protein LOC102612526 (A)	PREDICTED: pentatricopeptide repeat-containing protein At4g32450, mitochondrial [Vitis vinifera]	PP170_ARATH RecName: Full=Pentatricopeptide repeat-containing protein At2g25580;	F6H3U1_VITVI SubName: Full=Uncharacterized protein {ECO:0000313|EMBL:CCB46778.1};	FOG: PPR repeat	GO:0043231,intracellular membrane-bounded organelle; GO:0004519,endonuclease activity; GO:0003723,RNA binding; GO:0008270,zinc ion binding; GO:0009451,RNA modification	DYW family of nucleic acid deaminases
[truncated: 6,267 more rows]
