# Supplementary material for: Multi-omics analyses revealed key factors involved in fluorescent carbon-dots-regulated secondary metabolism in Tetrastigma hemsleyanum
Source: J Nanobiotechnology. 2022 Feb 2;20:63. doi: 10.1186/s12951-022-01271-6 (PMC8812181; doi:10.1186/s12951-022-01271-6)
Supplement: Supplementary file 14 — Additional file 14: Table S4. Correspondence relation table between gene modules and gene members. [file 12951_2022_1271_MOESM14_ESM.txt]

Gene	dynamicModule	mergeModule
Cluster-100.0	blue	darkturquoise
Cluster-1003.0	blue	darkturquoise
Cluster-10034.0	turquoise	turquoise
Cluster-10038.0	blue	darkturquoise
Cluster-1004.0	blue	darkturquoise
Cluster-10056.0	turquoise	turquoise
Cluster-10084.0	turquoise	turquoise
Cluster-1009.0	turquoise	turquoise
Cluster-10109.0	turquoise	turquoise
Cluster-10120.0	blue	darkturquoise
Cluster-10120.1	brown	brown
Cluster-10145.0	blue	darkturquoise
Cluster-1016.0	blue	darkturquoise
Cluster-10162.0	turquoise	turquoise
Cluster-10200.0	purple	lightyellow
Cluster-10204.0	turquoise	turquoise
Cluster-10210.0	turquoise	turquoise
Cluster-10217.0	darkgreen	grey60
Cluster-1023.0	turquoise	turquoise
Cluster-10239.0	blue	darkturquoise
Cluster-10240.0	turquoise	turquoise
Cluster-1025.0	blue	darkturquoise
Cluster-10257.0	brown	brown
Cluster-10271.0	brown	brown
Cluster-10274.0	blue	darkturquoise
Cluster-10306.0	turquoise	turquoise
Cluster-10316.0	turquoise	turquoise
Cluster-10321.0	darkgreen	grey60
Cluster-10332.0	blue	darkturquoise
Cluster-10335.0	turquoise	turquoise
Cluster-10384.0	brown	brown
Cluster-10395.0	pink	green
Cluster-10400.1	turquoise	turquoise
Cluster-10434.0	turquoise	turquoise
Cluster-10448.0	tan	grey60
Cluster-1047.0	blue	darkturquoise
Cluster-10474.0	blue	darkturquoise
Cluster-10475.0	blue	darkturquoise
Cluster-10483.0	turquoise	turquoise
Cluster-10525.0	turquoise	turquoise
Cluster-10531.0	turquoise	turquoise
Cluster-10536.1	blue	darkturquoise
Cluster-10551.0	blue	darkturquoise
Cluster-10571.0	tan	grey60
Cluster-10623.0	blue	darkturquoise
Cluster-10628.0	turquoise	turquoise
Cluster-10643.0	blue	darkturquoise
Cluster-10657.0	brown	brown
Cluster-10658.0	turquoise	turquoise
Cluster-10670.0	blue	darkturquoise
Cluster-107.0	blue	darkturquoise
Cluster-10718.0	turquoise	turquoise
Cluster-10721.0	blue	darkturquoise
Cluster-10739.0	turquoise	turquoise
Cluster-10778.0	blue	darkturquoise
Cluster-10780.0	brown	brown
Cluster-10794.0	turquoise	turquoise
Cluster-10795.0	blue	darkturquoise
Cluster-10820.0	brown	brown
Cluster-10856.0	brown	brown
Cluster-10857.0	turquoise	turquoise
Cluster-10858.0	black	grey60
Cluster-10871.0	blue	darkturquoise
Cluster-10881.0	blue	darkturquoise
Cluster-10886.0	turquoise	turquoise
Cluster-10890.0	turquoise	turquoise
Cluster-10893.0	blue	darkturquoise
Cluster-10896.0	brown	brown
Cluster-10898.0	turquoise	turquoise
Cluster-109.0	blue	darkturquoise
Cluster-10902.0	blue	darkturquoise
Cluster-10906.0	turquoise	turquoise
Cluster-10928.0	blue	darkturquoise
Cluster-10931.0	blue	darkturquoise
Cluster-10950.0	blue	darkturquoise
Cluster-1098.0	blue	darkturquoise
Cluster-10982.0	blue	darkturquoise
Cluster-1100.0	turquoise	turquoise
Cluster-11015.0	blue	darkturquoise
Cluster-11043.0	tan	grey60
Cluster-11055.0	turquoise	turquoise
Cluster-11066.0	brown	brown
Cluster-11096.0	blue	darkturquoise
Cluster-11109.0	turquoise	turquoise
Cluster-11112.0	blue	darkturquoise
Cluster-11148.0	brown	brown
Cluster-11150.0	blue	darkturquoise
Cluster-11160.0	blue	darkturquoise
Cluster-11188.0	blue	darkturquoise
Cluster-11193.0	turquoise	turquoise
Cluster-11197.1	blue	darkturquoise
Cluster-11220.0	turquoise	turquoise
Cluster-11222.0	brown	brown
Cluster-11232.1	turquoise	turquoise
Cluster-11233.0	turquoise	turquoise
Cluster-11234.0	blue	darkturquoise
Cluster-11234.1	blue	darkturquoise
Cluster-1124.0	blue	darkturquoise
Cluster-11258.0	turquoise	turquoise
Cluster-11269.0	brown	brown
Cluster-11277.0	blue	darkturquoise
Cluster-11290.0	blue	darkturquoise
Cluster-11297.0	turquoise	turquoise
Cluster-11299.0	turquoise	turquoise
Cluster-11301.0	blue	darkturquoise
Cluster-11318.0	turquoise	turquoise
Cluster-11325.0	turquoise	turquoise
Cluster-1133.0	turquoise	turquoise
Cluster-11355.1	blue	darkturquoise
Cluster-11359.0	green	green
Cluster-1137.0	turquoise	turquoise
Cluster-11392.0	brown	brown
Cluster-11423.1	darkgreen	grey60
Cluster-11438.1	turquoise	turquoise
Cluster-11467.0	yellow	grey60
Cluster-11470.2	turquoise	turquoise
Cluster-11485.1	turquoise	turquoise
Cluster-11488.0	brown	brown
Cluster-11497.0	green	green
Cluster-11503.0	blue	darkturquoise
Cluster-11509.0	blue	darkturquoise
Cluster-11509.1	blue	darkturquoise
Cluster-11520.0	turquoise	turquoise
Cluster-11521.0	blue	darkturquoise
Cluster-11524.0	turquoise	turquoise
Cluster-11548.1	turquoise	turquoise
Cluster-11588.0	turquoise	turquoise
Cluster-1159.0	blue	darkturquoise
Cluster-11590.0	brown	brown
Cluster-11592.0	paleturquoise	darkred
Cluster-11614.0	blue	darkturquoise
Cluster-11621.1	blue	darkturquoise
Cluster-11628.0	blue	darkturquoise
Cluster-11629.0	turquoise	turquoise
Cluster-11633.0	turquoise	turquoise
Cluster-11634.0	blue	darkturquoise
Cluster-11640.0	turquoise	turquoise
Cluster-11646.0	blue	darkturquoise
Cluster-1166.0	turquoise	turquoise
Cluster-11692.2	turquoise	turquoise
Cluster-11728.0	turquoise	turquoise
Cluster-11739.0	turquoise	turquoise
Cluster-11764.0	brown	brown
Cluster-11776.0	turquoise	turquoise
Cluster-11791.2	blue	darkturquoise
Cluster-11797.2	turquoise	turquoise
Cluster-1181.1	turquoise	turquoise
Cluster-1182.0	blue	darkturquoise
Cluster-11823.0	turquoise	turquoise
Cluster-11823.1	turquoise	turquoise
Cluster-11829.1	turquoise	turquoise
Cluster-11830.0	turquoise	turquoise
Cluster-11849.0	red	red
Cluster-11849.1	black	grey60
Cluster-11854.1	brown	brown
Cluster-11858.0	blue	darkturquoise
Cluster-11864.1	brown	brown
Cluster-11865.2	blue	darkturquoise
Cluster-11866.2	turquoise	turquoise
Cluster-11873.1	purple	lightyellow
Cluster-11876.0	blue	darkturquoise
Cluster-11891.0	blue	darkturquoise
Cluster-11891.1	blue	darkturquoise
Cluster-11895.2	turquoise	turquoise
Cluster-11911.1	turquoise	turquoise
Cluster-11915.2	brown	brown
Cluster-11916.0	brown	brown
Cluster-11923.0	blue	darkturquoise
Cluster-11928.0	steelblue	green
Cluster-11940.0	blue	darkturquoise
Cluster-11940.1	purple	lightyellow
Cluster-11940.2	brown	brown
Cluster-11942.0	brown	brown
Cluster-11953.0	blue	darkturquoise
Cluster-11963.0	blue	darkturquoise
Cluster-11964.0	blue	darkturquoise
Cluster-11967.0	turquoise	turquoise
Cluster-11985.0	brown	brown
Cluster-11998.0	blue	darkturquoise
Cluster-1200.0	blue	darkturquoise
Cluster-12018.0	blue	darkturquoise
Cluster-12021.0	blue	darkturquoise
Cluster-12031.2	brown	brown
Cluster-12032.0	turquoise	turquoise
Cluster-12047.0	turquoise	turquoise
Cluster-12061.1	blue	darkturquoise
Cluster-12070.1	blue	darkturquoise
Cluster-12076.0	blue	darkturquoise
Cluster-12081.1	brown	brown
Cluster-12082.0	brown	brown
Cluster-12109.0	blue	darkturquoise
Cluster-12117.0	brown	brown
Cluster-12118.0	blue	darkturquoise
Cluster-12121.1	brown	brown
Cluster-12128.0	blue	darkturquoise
Cluster-12129.0	violet	grey60
Cluster-12131.0	brown	brown
Cluster-12140.0	blue	darkturquoise
Cluster-12143.0	blue	darkturquoise
Cluster-12156.2	magenta	darkred
Cluster-12168.0	blue	darkturquoise
Cluster-12199.0	lightyellow	lightyellow
Cluster-12203.1	blue	darkturquoise
Cluster-12205.0	brown	brown
Cluster-12210.0	turquoise	turquoise
Cluster-12219.0	blue	darkturquoise
Cluster-12229.1	turquoise	turquoise
Cluster-12245.1	turquoise	turquoise
Cluster-1225.0	turquoise	turquoise
Cluster-12256.0	blue	darkturquoise
Cluster-12268.1	turquoise	turquoise
Cluster-12271.0	blue	darkturquoise
Cluster-12280.0	darkgrey	darkturquoise
Cluster-12282.0	turquoise	turquoise
Cluster-12286.0	blue	darkturquoise
Cluster-12288.0	blue	darkturquoise
Cluster-12318.0	turquoise	turquoise
Cluster-12324.0	blue	darkturquoise
Cluster-12332.0	turquoise	turquoise
Cluster-1250.0	turquoise	turquoise
Cluster-1260.0	blue	darkturquoise
Cluster-127.0	blue	darkturquoise
Cluster-1277.0	turquoise	turquoise
Cluster-128.0	turquoise	turquoise
Cluster-1282.0	turquoise	turquoise
Cluster-1289.0	brown	brown
Cluster-1291.0	turquoise	turquoise
Cluster-1296.0	blue	darkturquoise
Cluster-1299.1	brown	brown
Cluster-1300.0	turquoise	turquoise
Cluster-1322.0	turquoise	turquoise
Cluster-1345.0	brown	brown
Cluster-1356.0	blue	darkturquoise
Cluster-1366.0	blue	darkturquoise
Cluster-137.0	brown	brown
Cluster-1389.0	brown	brown
Cluster-1392.0	blue	darkturquoise
Cluster-1402.0	brown	brown
Cluster-1422.0	blue	darkturquoise
Cluster-143.0	blue	darkturquoise
Cluster-1437.0	turquoise	turquoise
Cluster-1445.0	turquoise	turquoise
Cluster-1448.0	turquoise	turquoise
Cluster-1463.1	pink	green
Cluster-1473.0	blue	darkturquoise
Cluster-1474.0	turquoise	turquoise
Cluster-1503.0	turquoise	turquoise
Cluster-1511.0	turquoise	turquoise
Cluster-1516.0	blue	darkturquoise
Cluster-1521.0	turquoise	turquoise
Cluster-1523.0	blue	darkturquoise
Cluster-1529.0	turquoise	turquoise
Cluster-1537.0	turquoise	turquoise
Cluster-154.0	blue	darkturquoise
Cluster-1544.0	blue	darkturquoise
Cluster-155.0	blue	darkturquoise
Cluster-1557.0	violet	grey60
Cluster-1585.0	blue	darkturquoise
Cluster-16.0	brown	brown
Cluster-1600.0	brown	brown
Cluster-1612.0	turquoise	turquoise
Cluster-1613.0	turquoise	turquoise
Cluster-1616.0	blue	darkturquoise
Cluster-1630.0	blue	darkturquoise
Cluster-1650.0	cyan	darkturquoise
Cluster-1652.0	blue	darkturquoise
Cluster-1654.0	purple	lightyellow
Cluster-1666.0	turquoise	turquoise
Cluster-1676.0	turquoise	turquoise
Cluster-1677.0	brown	brown
Cluster-1684.0	turquoise	turquoise
Cluster-1688.0	blue	darkturquoise
Cluster-1691.0	green	green
Cluster-1705.0	brown	brown
Cluster-1707.0	turquoise	turquoise
Cluster-1727.0	blue	darkturquoise
Cluster-1740.0	brown	brown
Cluster-1744.0	brown	brown
Cluster-1757.0	red	red
Cluster-1763.0	blue	darkturquoise
Cluster-1774.0	turquoise	turquoise
Cluster-1777.0	purple	lightyellow
Cluster-1781.0	blue	darkturquoise
Cluster-1800.0	violet	grey60
Cluster-1803.0	blue	darkturquoise
Cluster-1805.0	brown	brown
Cluster-1808.0	brown	brown
Cluster-1813.0	blue	darkturquoise
Cluster-1814.0	blue	darkturquoise
Cluster-1816.0	turquoise	turquoise
Cluster-1818.0	turquoise	turquoise
Cluster-1837.0	blue	darkturquoise
Cluster-1859.0	turquoise	turquoise
Cluster-1868.0	turquoise	turquoise
Cluster-1880.0	turquoise	turquoise
Cluster-1889.0	blue	darkturquoise
Cluster-1928.0	turquoise	turquoise
Cluster-1939.0	turquoise	turquoise
Cluster-1941.0	yellow	grey60
Cluster-1961.0	blue	darkturquoise
Cluster-1964.0	blue	darkturquoise
Cluster-1966.3	blue	darkturquoise
Cluster-1968.0	brown	brown
Cluster-1979.0	blue	darkturquoise
Cluster-198.0	blue	darkturquoise
Cluster-1986.1	brown	brown
Cluster-2009.0	blue	darkturquoise
Cluster-2021.0	turquoise	turquoise
Cluster-2030.0	turquoise	turquoise
Cluster-2047.0	turquoise	turquoise
Cluster-2096.0	blue	darkturquoise
Cluster-21.0	turquoise	turquoise
Cluster-2110.0	turquoise	turquoise
Cluster-2113.0	turquoise	turquoise
Cluster-2120.0	brown	brown
Cluster-2128.0	turquoise	turquoise
Cluster-2134.0	purple	lightyellow
Cluster-2140.0	blue	darkturquoise
Cluster-2146.0	blue	darkturquoise
Cluster-2147.0	turquoise	turquoise
Cluster-2166.0	turquoise	turquoise
Cluster-2181.0	blue	darkturquoise
Cluster-2198.0	brown	brown
Cluster-2248.0	brown	brown
Cluster-2261.0	turquoise	turquoise
Cluster-2275.0	brown	brown
Cluster-2284.0	turquoise	turquoise
Cluster-2293.0	blue	darkturquoise
Cluster-2294.0	blue	darkturquoise
Cluster-2304.0	turquoise	turquoise
Cluster-2318.0	turquoise	turquoise
Cluster-2319.0	turquoise	turquoise
Cluster-2333.1	turquoise	turquoise
Cluster-2352.0	blue	darkturquoise
Cluster-2363.0	green	green
Cluster-237.0	brown	brown
Cluster-2401.0	blue	darkturquoise
Cluster-2404.0	blue	darkturquoise
Cluster-2405.0	blue	darkturquoise
Cluster-2430.0	purple	lightyellow
Cluster-2441.0	royalblue	green
Cluster-2459.0	blue	darkturquoise
Cluster-2483.0	pink	green
Cluster-2488.0	turquoise	turquoise
Cluster-2489.0	blue	darkturquoise
Cluster-2491.0	turquoise	turquoise
Cluster-2495.0	turquoise	turquoise
Cluster-2502.0	blue	darkturquoise
Cluster-2508.0	blue	darkturquoise
Cluster-2517.0	turquoise	turquoise
Cluster-252.0	turquoise	turquoise
Cluster-2527.0	turquoise	turquoise
Cluster-2529.0	blue	darkturquoise
Cluster-2573.0	turquoise	turquoise
Cluster-2582.0	turquoise	turquoise
Cluster-2592.0	turquoise	turquoise
Cluster-2605.0	turquoise	turquoise
Cluster-2617.0	blue	darkturquoise
Cluster-2620.0	blue	darkturquoise
Cluster-2628.0	turquoise	turquoise
Cluster-2630.0	turquoise	turquoise
Cluster-2631.0	blue	darkturquoise
Cluster-2639.0	turquoise	turquoise
Cluster-2650.0	turquoise	turquoise
Cluster-2661.0	turquoise	turquoise
Cluster-2679.0	brown	brown
Cluster-2701.0	blue	darkturquoise
Cluster-2708.0	turquoise	turquoise
Cluster-2719.0	blue	darkturquoise
Cluster-2736.0	blue	darkturquoise
Cluster-2741.0	blue	darkturquoise
Cluster-277.0	blue	darkturquoise
Cluster-2778.0	turquoise	turquoise
Cluster-279.0	purple	lightyellow
Cluster-2792.0	turquoise	turquoise
Cluster-2811.0	turquoise	turquoise
Cluster-2821.0	blue	darkturquoise
Cluster-2872.0	brown	brown
Cluster-2876.0	turquoise	turquoise
Cluster-288.0	turquoise	turquoise
Cluster-2900.1	purple	lightyellow
Cluster-2904.0	blue	darkturquoise
Cluster-2918.1	blue	darkturquoise
Cluster-2932.0	pink	green
Cluster-2936.2	blue	darkturquoise
Cluster-2958.0	lightgreen	green
Cluster-2963.0	brown	brown
Cluster-2985.0	darkturquoise	darkturquoise
Cluster-2993.1	turquoise	turquoise
Cluster-3000.0	turquoise	turquoise
Cluster-3005.0	blue	darkturquoise
Cluster-3017.0	brown	brown
Cluster-3019.0	turquoise	turquoise
Cluster-3027.0	blue	darkturquoise
Cluster-3030.0	brown	brown
Cluster-3032.0	turquoise	turquoise
Cluster-3062.0	blue	darkturquoise
Cluster-3068.0	turquoise	turquoise
Cluster-3088.0	turquoise	turquoise
Cluster-3090.0	turquoise	turquoise
Cluster-3111.0	blue	darkturquoise
Cluster-3114.2	turquoise	turquoise
Cluster-3119.0	brown	brown
Cluster-3120.2	turquoise	turquoise
Cluster-3133.0	blue	darkturquoise
Cluster-3150.0	lightcyan	grey60
Cluster-3171.0	brown	brown
Cluster-3179.0	brown	brown
Cluster-3180.0	brown	brown
Cluster-3183.0	blue	darkturquoise
Cluster-3183.1	brown	brown
Cluster-319.0	blue	darkturquoise
Cluster-3194.0	blue	darkturquoise
Cluster-3205.0	turquoise	turquoise
Cluster-3216.0	yellow	grey60
Cluster-3221.0	blue	darkturquoise
Cluster-3231.0	turquoise	turquoise
Cluster-3236.0	brown	brown
Cluster-3246.0	blue	darkturquoise
Cluster-3253.0	blue	darkturquoise
Cluster-3260.0	turquoise	turquoise
Cluster-3264.0	brown	brown
Cluster-3278.0	blue	darkturquoise
Cluster-329.0	blue	darkturquoise
Cluster-3308.0	blue	darkturquoise
Cluster-3312.0	blue	darkturquoise
Cluster-3326.0	blue	darkturquoise
Cluster-3348.0	blue	darkturquoise
Cluster-3370.0	turquoise	turquoise
Cluster-3371.0	turquoise	turquoise
Cluster-3373.0	purple	lightyellow
Cluster-3385.1	violet	grey60
Cluster-3386.0	turquoise	turquoise
Cluster-3410.0	brown	brown
Cluster-3424.0	turquoise	turquoise
Cluster-3425.0	blue	darkturquoise
Cluster-3432.0	turquoise	turquoise
Cluster-344.0	blue	darkturquoise
Cluster-3441.0	turquoise	turquoise
Cluster-3450.0	blue	darkturquoise
Cluster-3457.0	blue	darkturquoise
Cluster-3468.0	turquoise	turquoise
Cluster-3472.0	brown	brown
Cluster-3476.1	blue	darkturquoise
Cluster-3482.0	turquoise	turquoise
Cluster-3495.0	turquoise	turquoise
Cluster-3503.0	turquoise	turquoise
Cluster-3507.0	blue	darkturquoise
Cluster-3507.1	blue	darkturquoise
Cluster-3508.0	turquoise	turquoise
Cluster-3521.0	brown	brown
Cluster-3540.0	brown	brown
Cluster-3550.0	blue	darkturquoise
Cluster-3552.0	black	grey60
Cluster-3554.0	blue	darkturquoise
Cluster-3573.0	blue	darkturquoise
Cluster-358.0	blue	darkturquoise
Cluster-3588.0	brown	brown
Cluster-3608.0	blue	darkturquoise
Cluster-3625.0	brown	brown
Cluster-3627.0	turquoise	turquoise
Cluster-3631.0	blue	darkturquoise
Cluster-3640.0	blue	darkturquoise
Cluster-365.0	turquoise	turquoise
Cluster-3671.0	pink	green
Cluster-3691.0	blue	darkturquoise
Cluster-3700.0	turquoise	turquoise
Cluster-3703.0	black	grey60
Cluster-3720.0	blue	darkturquoise
Cluster-3730.0	turquoise	turquoise
Cluster-3752.0	blue	darkturquoise
Cluster-3754.0	brown	brown
Cluster-3759.0	turquoise	turquoise
Cluster-3775.0	blue	darkturquoise
Cluster-3786.0	turquoise	turquoise
Cluster-3790.0	blue	darkturquoise
Cluster-3794.0	blue	darkturquoise
Cluster-3812.0	blue	darkturquoise
Cluster-3814.0	blue	darkturquoise
Cluster-3833.0	turquoise	turquoise
Cluster-3836.0	blue	darkturquoise
Cluster-3846.0	yellow	grey60
Cluster-3847.0	turquoise	turquoise
Cluster-3849.0	turquoise	turquoise
Cluster-3854.1	turquoise	turquoise
Cluster-3864.0	turquoise	turquoise
Cluster-3891.1	violet	grey60
Cluster-3896.0	turquoise	turquoise
Cluster-3913.0	blue	darkturquoise
Cluster-3923.0	turquoise	turquoise
Cluster-3931.0	blue	darkturquoise
Cluster-3937.0	turquoise	turquoise
Cluster-394.0	pink	green
Cluster-3959.0	turquoise	turquoise
Cluster-396.0	turquoise	turquoise
Cluster-3964.0	turquoise	turquoise
Cluster-3975.1	brown	brown
Cluster-3977.0	turquoise	turquoise
Cluster-3982.0	blue	darkturquoise
Cluster-3984.0	turquoise	turquoise
Cluster-3998.0	turquoise	turquoise
Cluster-4005.0	turquoise	turquoise
Cluster-4017.0	turquoise	turquoise
Cluster-4024.0	turquoise	turquoise
Cluster-4032.0	blue	darkturquoise
Cluster-4041.0	blue	darkturquoise
Cluster-4055.0	brown	brown
Cluster-4059.0	turquoise	turquoise
Cluster-4068.0	turquoise	turquoise
Cluster-408.0	darkgreen	grey60
Cluster-4086.0	blue	darkturquoise
Cluster-4086.1	turquoise	turquoise
Cluster-4095.0	blue	darkturquoise
Cluster-4099.0	turquoise	turquoise
Cluster-4102.0	blue	darkturquoise
Cluster-4105.0	turquoise	turquoise
Cluster-4106.0	turquoise	turquoise
Cluster-4109.0	blue	darkturquoise
Cluster-4113.0	blue	darkturquoise
Cluster-4134.0	turquoise	turquoise
Cluster-4139.0	turquoise	turquoise
Cluster-4157.0	darkorange	lightyellow
Cluster-4173.0	brown	brown
Cluster-4179.0	turquoise	turquoise
Cluster-4188.0	turquoise	turquoise
Cluster-4204.0	black	grey60
Cluster-421.0	blue	darkturquoise
Cluster-4215.0	turquoise	turquoise
Cluster-4233.0	turquoise	turquoise
Cluster-4258.0	blue	darkturquoise
Cluster-4283.0	blue	darkturquoise
Cluster-4288.0	turquoise	turquoise
Cluster-4305.0	blue	darkturquoise
Cluster-4329.0	turquoise	turquoise
Cluster-4334.0	blue	darkturquoise
Cluster-4338.0	brown	brown
Cluster-4343.0	turquoise	turquoise
Cluster-4366.0	blue	darkturquoise
Cluster-4374.0	blue	darkturquoise
Cluster-4394.0	blue	darkturquoise
Cluster-4407.0	turquoise	turquoise
Cluster-4414.0	turquoise	turquoise
Cluster-4415.0	blue	darkturquoise
Cluster-4428.0	brown	brown
Cluster-4447.0	blue	darkturquoise
Cluster-445.0	pink	green
Cluster-4463.1	turquoise	turquoise
Cluster-4473.1	turquoise	turquoise
Cluster-4475.0	turquoise	turquoise
Cluster-4489.0	turquoise	turquoise
Cluster-449.0	brown	brown
Cluster-4492.0	turquoise	turquoise
Cluster-4507.0	turquoise	turquoise
Cluster-452.0	turquoise	turquoise
Cluster-4556.0	darkorange	lightyellow
Cluster-4581.0	turquoise	turquoise
Cluster-4582.0	turquoise	turquoise
Cluster-4585.0	blue	darkturquoise
Cluster-46.0	turquoise	turquoise
Cluster-4606.0	brown	brown
Cluster-4613.0	blue	darkturquoise
Cluster-4617.0	turquoise	turquoise
Cluster-4639.0	blue	darkturquoise
Cluster-4648.0	black	grey60
Cluster-4655.0	blue	darkturquoise
Cluster-4656.0	blue	darkturquoise
Cluster-4673.0	blue	darkturquoise
Cluster-4682.0	brown	brown
Cluster-4690.0	darkolivegreen	darkred
Cluster-4699.0	turquoise	turquoise
Cluster-4709.0	turquoise	turquoise
Cluster-471.0	blue	darkturquoise
Cluster-4720.0	blue	darkturquoise
Cluster-476.0	blue	darkturquoise
Cluster-4762.0	turquoise	turquoise
Cluster-4767.0	brown	brown
Cluster-4770.0	blue	darkturquoise
Cluster-4775.0	blue	darkturquoise
Cluster-4782.0	blue	darkturquoise
Cluster-4784.0	turquoise	turquoise
Cluster-4795.0	turquoise	turquoise
Cluster-480.0	brown	brown
Cluster-4824.1	blue	darkturquoise
Cluster-4831.0	blue	darkturquoise
Cluster-485.0	blue	darkturquoise
Cluster-4855.0	brown	brown
Cluster-4875.0	turquoise	turquoise
Cluster-4901.0	turquoise	turquoise
Cluster-4913.0	blue	darkturquoise
Cluster-4916.0	turquoise	turquoise
Cluster-4920.0	blue	darkturquoise
Cluster-4942.0	turquoise	turquoise
Cluster-4946.0	pink	green
Cluster-4961.0	turquoise	turquoise
Cluster-4964.0	blue	darkturquoise
Cluster-497.0	turquoise	turquoise
Cluster-4988.0	blue	darkturquoise
Cluster-5.0	turquoise	turquoise
Cluster-50.0	turquoise	turquoise
Cluster-5000.0	turquoise	turquoise
Cluster-5018.2	brown	brown
Cluster-5023.0	turquoise	turquoise
Cluster-5050.0	blue	darkturquoise
Cluster-506.0	blue	darkturquoise
Cluster-5080.0	turquoise	turquoise
Cluster-5129.0	blue	darkturquoise
Cluster-5135.0	turquoise	turquoise
Cluster-5141.0	blue	darkturquoise
Cluster-515.0	blue	darkturquoise
Cluster-5160.0	turquoise	turquoise
Cluster-5166.0	blue	darkturquoise
Cluster-5178.0	blue	darkturquoise
Cluster-5179.1	blue	darkturquoise
Cluster-5196.0	blue	darkturquoise
Cluster-5200.0	blue	darkturquoise
Cluster-5212.0	blue	darkturquoise
Cluster-5216.0	blue	darkturquoise
Cluster-5243.0	brown	brown
Cluster-5252.0	blue	darkturquoise
Cluster-5253.0	turquoise	turquoise
Cluster-5260.2	brown	brown
Cluster-528.0	brown	brown
Cluster-5287.0	turquoise	turquoise
Cluster-5299.0	blue	darkturquoise
Cluster-530.0	turquoise	turquoise
Cluster-5300.0	turquoise	turquoise
Cluster-5303.0	blue	darkturquoise
Cluster-5312.0	purple	lightyellow
Cluster-5315.0	turquoise	turquoise
Cluster-5328.0	red	red
Cluster-5342.0	turquoise	turquoise
Cluster-5347.0	blue	darkturquoise
Cluster-5349.1	blue	darkturquoise
Cluster-5352.0	darkred	darkred
Cluster-5360.0	turquoise	turquoise
Cluster-5361.0	turquoise	turquoise
Cluster-5379.0	turquoise	turquoise
Cluster-5384.0	turquoise	turquoise
Cluster-5387.0	turquoise	turquoise
Cluster-5391.0	turquoise	turquoise
Cluster-5418.0	turquoise	turquoise
Cluster-5422.0	blue	darkturquoise
Cluster-5426.0	turquoise	turquoise
Cluster-5433.0	turquoise	turquoise
Cluster-545.0	turquoise	turquoise
Cluster-5451.1	turquoise	turquoise
Cluster-5452.0	red	red
Cluster-5452.1	red	red
Cluster-5453.0	turquoise	turquoise
Cluster-5457.0	greenyellow	grey60
Cluster-5463.0	turquoise	turquoise
Cluster-5470.1	turquoise	turquoise
Cluster-5488.0	brown	brown
Cluster-5492.0	blue	darkturquoise
Cluster-55.0	blue	darkturquoise
Cluster-5501.0	blue	darkturquoise
Cluster-5523.0	turquoise	turquoise
Cluster-5532.0	blue	darkturquoise
Cluster-5535.0	brown	brown
Cluster-5549.1	turquoise	turquoise
Cluster-5560.0	darkturquoise	darkturquoise
Cluster-5569.0	blue	darkturquoise
Cluster-5576.0	turquoise	turquoise
Cluster-5588.0	red	red
Cluster-5590.0	turquoise	turquoise
Cluster-5616.0	turquoise	turquoise
Cluster-5618.2	blue	darkturquoise
Cluster-563.0	brown	brown
Cluster-563.1	brown	brown
Cluster-5630.0	turquoise	turquoise
Cluster-564.0	turquoise	turquoise
Cluster-5640.0	brown	brown
Cluster-5643.0	turquoise	turquoise
Cluster-5645.0	brown	brown
Cluster-5646.0	turquoise	turquoise
Cluster-5656.0	blue	darkturquoise
Cluster-5660.0	turquoise	turquoise
Cluster-5663.0	blue	darkturquoise
Cluster-5672.0	blue	darkturquoise
Cluster-5694.0	turquoise	turquoise
Cluster-5702.0	blue	darkturquoise
Cluster-5704.0	turquoise	turquoise
Cluster-5713.0	turquoise	turquoise
Cluster-572.0	brown	brown
Cluster-5722.0	blue	darkturquoise
Cluster-5726.0	brown	brown
Cluster-5732.0	turquoise	turquoise
Cluster-5751.0	darkgrey	darkturquoise
Cluster-5763.0	brown	brown
Cluster-5775.0	darkgreen	grey60
Cluster-5776.0	blue	darkturquoise
Cluster-5806.0	brown	brown
Cluster-5808.0	black	grey60
Cluster-5828.0	turquoise	turquoise
Cluster-5834.0	paleturquoise	darkred
Cluster-5839.0	turquoise	turquoise
Cluster-5848.0	pink	green
Cluster-5849.0	blue	darkturquoise
Cluster-586.0	brown	brown
Cluster-5877.0	blue	darkturquoise
Cluster-5881.0	turquoise	turquoise
Cluster-5913.0	turquoise	turquoise
Cluster-593.0	brown	brown
Cluster-5935.0	turquoise	turquoise
Cluster-5978.0	blue	darkturquoise
Cluster-5985.0	blue	darkturquoise
Cluster-5989.0	turquoise	turquoise
Cluster-5999.0	turquoise	turquoise
Cluster-6023.0	turquoise	turquoise
Cluster-6023.1	brown	brown
Cluster-6029.0	turquoise	turquoise
Cluster-6033.0	turquoise	turquoise
Cluster-6038.0	brown	brown
Cluster-6052.0	turquoise	turquoise
Cluster-6054.0	blue	darkturquoise
Cluster-6060.0	blue	darkturquoise
Cluster-6063.0	blue	darkturquoise
Cluster-6067.0	blue	darkturquoise
Cluster-6073.3	blue	darkturquoise
Cluster-6079.0	blue	darkturquoise
Cluster-6089.0	blue	darkturquoise
Cluster-609.0	brown	brown
Cluster-6094.0	turquoise	turquoise
Cluster-6096.0	turquoise	turquoise
Cluster-6105.0	turquoise	turquoise
Cluster-6108.1	turquoise	turquoise
Cluster-6112.0	turquoise	turquoise
Cluster-6115.0	tan	grey60
Cluster-6117.0	brown	brown
Cluster-6118.0	blue	darkturquoise
Cluster-6127.0	brown	brown
Cluster-6139.0	blue	darkturquoise
Cluster-6150.0	blue	darkturquoise
Cluster-6150.2	turquoise	turquoise
Cluster-6152.0	turquoise	turquoise
Cluster-6154.0	turquoise	turquoise
Cluster-6156.0	lightyellow	lightyellow
Cluster-6168.1	blue	darkturquoise
Cluster-6181.0	turquoise	turquoise
Cluster-6182.0	blue	darkturquoise
Cluster-619.0	brown	brown
Cluster-6196.0	blue	darkturquoise
Cluster-6218.0	blue	darkturquoise
Cluster-622.0	blue	darkturquoise
Cluster-6223.0	blue	darkturquoise
Cluster-6250.0	turquoise	turquoise
Cluster-6263.0	turquoise	turquoise
Cluster-6272.0	brown	brown
Cluster-6274.0	blue	darkturquoise
Cluster-6277.0	blue	darkturquoise
Cluster-6278.0	brown	brown
Cluster-6305.0	brown	brown
Cluster-6311.0	purple	lightyellow
Cluster-6316.0	brown	brown
Cluster-6318.0	blue	darkturquoise
Cluster-6342.0	turquoise	turquoise
Cluster-6354.0	turquoise	turquoise
Cluster-6355.0	turquoise	turquoise
Cluster-6358.0	blue	darkturquoise
Cluster-6360.0	blue	darkturquoise
Cluster-6365.0	blue	darkturquoise
Cluster-6375.0	turquoise	turquoise
Cluster-6380.0	blue	darkturquoise
Cluster-6387.0	brown	brown
Cluster-6395.0	brown	brown
Cluster-6397.0	blue	darkturquoise
Cluster-6405.0	blue	darkturquoise
Cluster-6420.1	turquoise	turquoise
Cluster-6423.0	turquoise	turquoise
Cluster-6437.0	brown	brown
Cluster-6445.0	turquoise	turquoise
Cluster-6448.0	brown	brown
Cluster-645.0	blue	darkturquoise
Cluster-6466.0	turquoise	turquoise
Cluster-6480.0	blue	darkturquoise
Cluster-6483.0	turquoise	turquoise
Cluster-6494.0	turquoise	turquoise
Cluster-6503.0	blue	darkturquoise
Cluster-6514.0	turquoise	turquoise
Cluster-6517.0	turquoise	turquoise
Cluster-6520.0	blue	darkturquoise
Cluster-6527.1	turquoise	turquoise
Cluster-6569.1	blue	darkturquoise
Cluster-6574.0	pink	green
Cluster-6577.0	turquoise	turquoise
Cluster-6592.0	turquoise	turquoise
Cluster-6596.0	turquoise	turquoise
Cluster-6598.0	turquoise	turquoise
Cluster-6616.0	turquoise	turquoise
Cluster-6635.0	blue	darkturquoise
Cluster-6658.0	brown	brown
Cluster-6664.1	turquoise	turquoise
Cluster-6670.0	turquoise	turquoise
Cluster-6686.0	blue	darkturquoise
Cluster-6692.0	brown	brown
Cluster-6716.0	turquoise	turquoise
Cluster-6728.0	violet	grey60
Cluster-6732.0	turquoise	turquoise
Cluster-6756.0	blue	darkturquoise
Cluster-6763.0	blue	darkturquoise
Cluster-6766.2	brown	brown
Cluster-6801.0	blue	darkturquoise
Cluster-6808.1	purple	lightyellow
Cluster-6809.0	turquoise	turquoise
Cluster-681.0	blue	darkturquoise
Cluster-6810.1	turquoise	turquoise
Cluster-6829.1	blue	darkturquoise
Cluster-6830.0	blue	darkturquoise
Cluster-6840.0	blue	darkturquoise
Cluster-6845.0	turquoise	turquoise
Cluster-6868.0	blue	darkturquoise
Cluster-687.0	turquoise	turquoise
Cluster-6874.0	turquoise	turquoise
Cluster-6879.0	turquoise	turquoise
Cluster-6885.0	brown	brown
Cluster-6896.0	tan	grey60
Cluster-6912.0	turquoise	turquoise
Cluster-692.1	turquoise	turquoise
Cluster-6926.0	black	grey60
Cluster-6934.0	turquoise	turquoise
Cluster-6956.1	turquoise	turquoise
Cluster-6963.0	turquoise	turquoise
Cluster-6967.1	blue	darkturquoise
Cluster-697.0	turquoise	turquoise
Cluster-6976.1	turquoise	turquoise
Cluster-6983.0	black	grey60
Cluster-6993.1	pink	green
Cluster-7000.0	turquoise	turquoise
Cluster-7013.0	turquoise	turquoise
Cluster-7022.0	turquoise	turquoise
Cluster-7024.0	blue	darkturquoise
Cluster-7027.0	turquoise	turquoise
Cluster-7028.0	turquoise	turquoise
Cluster-7029.0	turquoise	turquoise
Cluster-7031.0	purple	lightyellow
Cluster-7032.0	blue	darkturquoise
Cluster-7033.0	turquoise	turquoise
Cluster-7034.0	brown	brown
Cluster-704.0	brown	brown
Cluster-7049.0	turquoise	turquoise
Cluster-7057.0	brown	brown
Cluster-7068.0	blue	darkturquoise
Cluster-7071.0	blue	darkturquoise
Cluster-7090.0	blue	darkturquoise
Cluster-7103.0	blue	darkturquoise
Cluster-7104.0	turquoise	turquoise
Cluster-7104.1	turquoise	turquoise
Cluster-7107.0	blue	darkturquoise
Cluster-7111.1	turquoise	turquoise
Cluster-713.0	turquoise	turquoise
Cluster-7135.0	blue	darkturquoise
Cluster-7145.0	turquoise	turquoise
Cluster-7148.0	blue	darkturquoise
Cluster-7161.0	brown	brown
Cluster-7162.0	turquoise	turquoise
Cluster-7168.0	brown	brown
Cluster-7169.0	turquoise	turquoise
Cluster-7171.0	blue	darkturquoise
Cluster-7171.1	turquoise	turquoise
Cluster-7172.0	purple	lightyellow
Cluster-7186.0	brown	brown
Cluster-7187.0	brown	brown
Cluster-7190.0	blue	darkturquoise
Cluster-7194.0	yellow	grey60
Cluster-7199.0	turquoise	turquoise
Cluster-7211.0	blue	darkturquoise
Cluster-7232.0	blue	darkturquoise
Cluster-7246.2	pink	green
Cluster-7251.0	brown	brown
Cluster-7252.0	turquoise	turquoise
Cluster-7258.0	brown	brown
Cluster-7267.2	turquoise	turquoise
Cluster-727.0	turquoise	turquoise
Cluster-7271.0	turquoise	turquoise
Cluster-7282.0	brown	brown
Cluster-7284.0	blue	darkturquoise
Cluster-7293.0	turquoise	turquoise
Cluster-7295.0	turquoise	turquoise
Cluster-7296.0	turquoise	turquoise
Cluster-7298.0	blue	darkturquoise
Cluster-7299.0	turquoise	turquoise
Cluster-73.0	blue	darkturquoise
Cluster-7306.0	turquoise	turquoise
Cluster-7313.0	green	green
Cluster-7318.0	blue	darkturquoise
Cluster-732.0	brown	brown
Cluster-7326.0	blue	darkturquoise
Cluster-7335.1	blue	darkturquoise
Cluster-7354.0	blue	darkturquoise
Cluster-7373.0	blue	darkturquoise
Cluster-738.0	blue	darkturquoise
Cluster-7392.0	blue	darkturquoise
Cluster-7399.2	blue	darkturquoise
Cluster-7404.0	turquoise	turquoise
Cluster-7415.0	blue	darkturquoise
Cluster-7416.0	turquoise	turquoise
Cluster-7426.0	pink	green
Cluster-7436.0	blue	darkturquoise
Cluster-7438.0	blue	darkturquoise
Cluster-7439.0	turquoise	turquoise
Cluster-7445.0	pink	green
Cluster-7459.0	brown	brown
Cluster-7462.2	brown	brown
Cluster-7466.0	yellow	grey60
Cluster-7469.0	turquoise	turquoise
Cluster-7470.0	brown	brown
Cluster-7476.0	turquoise	turquoise
Cluster-748.0	blue	darkturquoise
Cluster-7483.1	brown	brown
Cluster-7497.0	blue	darkturquoise
Cluster-751.0	turquoise	turquoise
Cluster-7520.1	royalblue	green
Cluster-7520.2	black	grey60
Cluster-7528.1	brown	brown
Cluster-7530.0	blue	darkturquoise
Cluster-7535.1	brown	brown
Cluster-754.0	blue	darkturquoise
Cluster-7548.0	turquoise	turquoise
Cluster-756.0	turquoise	turquoise
Cluster-7571.0	blue	darkturquoise
Cluster-7573.0	turquoise	turquoise
Cluster-7580.0	royalblue	green
Cluster-7584.0	blue	darkturquoise
Cluster-7589.0	blue	darkturquoise
Cluster-7597.0	brown	brown
Cluster-7598.0	blue	darkturquoise
Cluster-760.0	tan	grey60
Cluster-7605.0	brown	brown
Cluster-7623.0	blue	darkturquoise
Cluster-7627.0	turquoise	turquoise
Cluster-7636.0	purple	lightyellow
Cluster-7657.0	blue	darkturquoise
Cluster-768.0	blue	darkturquoise
Cluster-7680.0	blue	darkturquoise
Cluster-7691.0	turquoise	turquoise
Cluster-7703.0	blue	darkturquoise
Cluster-7720.0	blue	darkturquoise
Cluster-7724.0	turquoise	turquoise
Cluster-7728.1	turquoise	turquoise
Cluster-7734.0	turquoise	turquoise
Cluster-7734.1	blue	darkturquoise
Cluster-7742.0	blue	darkturquoise
Cluster-7747.0	turquoise	turquoise
Cluster-7757.4	turquoise	turquoise
Cluster-7757.6	blue	darkturquoise
Cluster-7761.0	turquoise	turquoise
Cluster-7778.0	blue	darkturquoise
Cluster-7797.0	brown	brown
Cluster-781.0	brown	brown
Cluster-7821.2	blue	darkturquoise
Cluster-7826.0	lightgreen	green
Cluster-7828.0	brown	brown
Cluster-7846.1	turquoise	turquoise
Cluster-7863.0	blue	darkturquoise
Cluster-7869.0	brown	brown
Cluster-7874.0	blue	darkturquoise
Cluster-7891.0	black	grey60
Cluster-7900.0	blue	darkturquoise
Cluster-7909.0	turquoise	turquoise
Cluster-7932.0	brown	brown
Cluster-794.0	turquoise	turquoise
Cluster-7945.1	blue	darkturquoise
Cluster-7958.0	blue	darkturquoise
Cluster-7971.0	turquoise	turquoise
Cluster-8009.0	brown	brown
Cluster-802.0	turquoise	turquoise
Cluster-803.0	turquoise	turquoise
Cluster-8030.2	blue	darkturquoise
Cluster-804.0	turquoise	turquoise
Cluster-8052.0	lightcyan	grey60
Cluster-8054.0	turquoise	turquoise
Cluster-8056.0	blue	darkturquoise
Cluster-8075.0	turquoise	turquoise
Cluster-8088.0	turquoise	turquoise
Cluster-8102.0	turquoise	turquoise
Cluster-8110.1	blue	darkturquoise
Cluster-8115.0	turquoise	turquoise
Cluster-8116.0	turquoise	turquoise
Cluster-8120.0	blue	darkturquoise
Cluster-8123.0	turquoise	turquoise
Cluster-8125.0	blue	darkturquoise
Cluster-8158.0	blue	darkturquoise
Cluster-8189.0	green	green
Cluster-8212.0	brown	brown
Cluster-8215.0	turquoise	turquoise
Cluster-8218.0	turquoise	turquoise
Cluster-8219.0	blue	darkturquoise
Cluster-8231.1	tan	grey60
Cluster-824.0	blue	darkturquoise
Cluster-8256.0	turquoise	turquoise
Cluster-8268.0	purple	lightyellow
Cluster-8268.1	blue	darkturquoise
Cluster-827.0	green	green
Cluster-8279.1	turquoise	turquoise
Cluster-8356.0	brown	brown
Cluster-8391.1	blue	darkturquoise
Cluster-8401.0	pink	green
Cluster-8412.0	brown	brown
Cluster-8491.1	turquoise	turquoise
Cluster-8498.0	blue	darkturquoise
Cluster-8503.0	blue	darkturquoise
Cluster-851.0	brown	brown
Cluster-8549.2	turquoise	turquoise
Cluster-8553.0	blue	darkturquoise
Cluster-8558.0	brown	brown
Cluster-8572.0	blue	darkturquoise
Cluster-8589.1	turquoise	turquoise
Cluster-8600.1	brown	brown
Cluster-8606.1	turquoise	turquoise
Cluster-8629.1	brown	brown
Cluster-8638.0	turquoise	turquoise
Cluster-8668.0	brown	brown
Cluster-8673.0	turquoise	turquoise
Cluster-8692.0	turquoise	turquoise
Cluster-8712.0	turquoise	turquoise
Cluster-8736.0	turquoise	turquoise
Cluster-8739.0	blue	darkturquoise
Cluster-8759.0	blue	darkturquoise
Cluster-8760.0	turquoise	turquoise
Cluster-8764.2	blue	darkturquoise
Cluster-8773.0	brown	brown
Cluster-8777.0	blue	darkturquoise
Cluster-8784.0	blue	darkturquoise
Cluster-8786.0	blue	darkturquoise
Cluster-8794.0	turquoise	turquoise
Cluster-8809.0	blue	darkturquoise
Cluster-8823.0	turquoise	turquoise
Cluster-8837.0	blue	darkturquoise
Cluster-8839.0	blue	darkturquoise
Cluster-8849.0	turquoise	turquoise
Cluster-8854.0	blue	darkturquoise
Cluster-8861.0	blue	darkturquoise
Cluster-8879.0	blue	darkturquoise
Cluster-8930.0	blue	darkturquoise
Cluster-8942.0	turquoise	turquoise
Cluster-8944.0	blue	darkturquoise
Cluster-8946.1	turquoise	turquoise
Cluster-895.0	turquoise	turquoise
Cluster-8981.0	turquoise	turquoise
Cluster-8997.1	turquoise	turquoise
Cluster-9015.0	turquoise	turquoise
Cluster-9048.0	turquoise	turquoise
Cluster-9070.0	tan	grey60
Cluster-9078.2	turquoise	turquoise
Cluster-9079.1	turquoise	turquoise
Cluster-9089.0	turquoise	turquoise
Cluster-9124.0	turquoise	turquoise
Cluster-9141.0	brown	brown
Cluster-9149.0	blue	darkturquoise
Cluster-9151.0	turquoise	turquoise
Cluster-9155.0	turquoise	turquoise
Cluster-9155.2	blue	darkturquoise
Cluster-9174.0	turquoise	turquoise
Cluster-9203.0	pink	green
Cluster-9208.0	turquoise	turquoise
Cluster-9222.0	blue	darkturquoise
Cluster-9245.0	brown	brown
Cluster-9249.0	blue	darkturquoise
Cluster-9254.0	turquoise	turquoise
Cluster-9255.0	blue	darkturquoise
Cluster-9266.0	blue	darkturquoise
Cluster-9267.0	pink	green
Cluster-928.0	blue	darkturquoise
Cluster-9287.0	pink	green
Cluster-9299.0	pink	green
Cluster-9304.0	tan	grey60
Cluster-9312.0	brown	brown
Cluster-9313.0	brown	brown
Cluster-9323.0	turquoise	turquoise
Cluster-9345.0	blue	darkturquoise
Cluster-9348.0	brown	brown
Cluster-9353.0	brown	brown
Cluster-9354.1	red	red
Cluster-9368.0	blue	darkturquoise
Cluster-9373.0	brown	brown
Cluster-9399.1	blue	darkturquoise
Cluster-947.0	blue	darkturquoise
Cluster-9472.0	brown	brown
Cluster-9482.0	turquoise	turquoise
Cluster-9486.0	turquoise	turquoise
Cluster-9497.0	turquoise	turquoise
Cluster-9498.0	turquoise	turquoise
Cluster-9506.0	turquoise	turquoise
Cluster-951.0	turquoise	turquoise
Cluster-9512.1	brown	brown
Cluster-9538.0	blue	darkturquoise
Cluster-9547.0	turquoise	turquoise
Cluster-9549.1	brown	brown
Cluster-9560.0	brown	brown
Cluster-96.0	blue	darkturquoise
Cluster-9600.1000	turquoise	turquoise
Cluster-9600.10006	turquoise	turquoise
Cluster-9600.10007	blue	darkturquoise
Cluster-9600.10011	turquoise	turquoise
Cluster-9600.10012	blue	darkturquoise
Cluster-9600.10014	blue	darkturquoise
Cluster-9600.10022	turquoise	turquoise
Cluster-9600.10025	turquoise	turquoise
Cluster-9600.10029	turquoise	turquoise
Cluster-9600.10034	turquoise	turquoise
Cluster-9600.10042	turquoise	turquoise
Cluster-9600.10049	blue	darkturquoise
Cluster-9600.10056	turquoise	turquoise
Cluster-9600.1006	turquoise	turquoise
Cluster-9600.10066	blue	darkturquoise
Cluster-9600.10073	blue	darkturquoise
Cluster-9600.10076	blue	darkturquoise
Cluster-9600.10081	blue	darkturquoise
Cluster-9600.10082	turquoise	turquoise
Cluster-9600.10083	brown	brown
Cluster-9600.10084	blue	darkturquoise
Cluster-9600.10097	turquoise	turquoise
Cluster-9600.10099	turquoise	turquoise
Cluster-9600.10103	blue	darkturquoise
Cluster-9600.10104	turquoise	turquoise
Cluster-9600.10107	turquoise	turquoise
Cluster-9600.10115	brown	brown
Cluster-9600.10116	turquoise	turquoise
Cluster-9600.10119	blue	darkturquoise
Cluster-9600.10120	brown	brown
Cluster-9600.10127	turquoise	turquoise
Cluster-9600.10130	turquoise	turquoise
Cluster-9600.1014	turquoise	turquoise
Cluster-9600.10141	blue	darkturquoise
Cluster-9600.10149	blue	darkturquoise
Cluster-9600.10156	green	green
Cluster-9600.10159	turquoise	turquoise
Cluster-9600.10163	turquoise	turquoise
Cluster-9600.10167	blue	darkturquoise
Cluster-9600.10169	turquoise	turquoise
Cluster-9600.10173	turquoise	turquoise
Cluster-9600.10177	turquoise	turquoise
Cluster-9600.10180	turquoise	turquoise
Cluster-9600.10182	turquoise	turquoise
Cluster-9600.10189	turquoise	turquoise
Cluster-9600.10191	blue	darkturquoise
Cluster-9600.10197	blue	darkturquoise
Cluster-9600.10198	turquoise	turquoise
Cluster-9600.10201	turquoise	turquoise
Cluster-9600.10203	blue	darkturquoise
Cluster-9600.10204	turquoise	turquoise
Cluster-9600.10208	turquoise	turquoise
Cluster-9600.10211	blue	darkturquoise
Cluster-9600.10212	greenyellow	grey60
Cluster-9600.10234	turquoise	turquoise
Cluster-9600.10238	turquoise	turquoise
Cluster-9600.10240	turquoise	turquoise
Cluster-9600.10242	turquoise	turquoise
Cluster-9600.10246	turquoise	turquoise
Cluster-9600.10247	yellow	grey60
Cluster-9600.10248	brown	brown
Cluster-9600.10249	blue	darkturquoise
Cluster-9600.10254	turquoise	turquoise
Cluster-9600.10255	turquoise	turquoise
Cluster-9600.10265	turquoise	turquoise
Cluster-9600.10268	blue	darkturquoise
Cluster-9600.10269	turquoise	turquoise
Cluster-9600.10271	blue	darkturquoise
Cluster-9600.10274	turquoise	turquoise
Cluster-9600.10276	blue	darkturquoise
Cluster-9600.10289	turquoise	turquoise
Cluster-9600.10292	turquoise	turquoise
Cluster-9600.10299	blue	darkturquoise
Cluster-9600.10301	turquoise	turquoise
Cluster-9600.10302	turquoise	turquoise
Cluster-9600.10303	turquoise	turquoise
Cluster-9600.10304	pink	green
Cluster-9600.10309	brown	brown
Cluster-9600.10310	blue	darkturquoise
Cluster-9600.10317	turquoise	turquoise
Cluster-9600.10320	pink	green
Cluster-9600.10328	blue	darkturquoise
Cluster-9600.10333	turquoise	turquoise
Cluster-9600.10334	blue	darkturquoise
Cluster-9600.1034	turquoise	turquoise
Cluster-9600.10342	brown	brown
Cluster-9600.10347	turquoise	turquoise
Cluster-9600.10348	turquoise	turquoise
Cluster-9600.10356	blue	darkturquoise
Cluster-9600.10357	turquoise	turquoise
Cluster-9600.10358	lightyellow	lightyellow
Cluster-9600.10359	blue	darkturquoise
Cluster-9600.10361	turquoise	turquoise
Cluster-9600.10370	turquoise	turquoise
Cluster-9600.10372	blue	darkturquoise
Cluster-9600.10373	turquoise	turquoise
Cluster-9600.10376	blue	darkturquoise
Cluster-9600.10378	turquoise	turquoise
Cluster-9600.10379	turquoise	turquoise
Cluster-9600.10385	turquoise	turquoise
Cluster-9600.10388	turquoise	turquoise
Cluster-9600.10391	blue	darkturquoise
Cluster-9600.10393	turquoise	turquoise
Cluster-9600.10394	brown	brown
Cluster-9600.10396	brown	brown
Cluster-9600.10399	brown	brown
Cluster-9600.10400	blue	darkturquoise
Cluster-9600.10401	blue	darkturquoise
Cluster-9600.10402	brown	brown
Cluster-9600.10404	turquoise	turquoise
Cluster-9600.10405	turquoise	turquoise
Cluster-9600.10406	turquoise	turquoise
Cluster-9600.10409	turquoise	turquoise
Cluster-9600.10410	turquoise	turquoise
Cluster-9600.10418	blue	darkturquoise
Cluster-9600.10419	turquoise	turquoise
Cluster-9600.1042	blue	darkturquoise
Cluster-9600.10420	turquoise	turquoise
Cluster-9600.10421	turquoise	turquoise
Cluster-9600.1043	blue	darkturquoise
Cluster-9600.10437	turquoise	turquoise
Cluster-9600.1044	blue	darkturquoise
Cluster-9600.10447	turquoise	turquoise
Cluster-9600.10449	blue	darkturquoise
Cluster-9600.10450	blue	darkturquoise
Cluster-9600.10455	brown	brown
Cluster-9600.10458	turquoise	turquoise
Cluster-9600.10459	blue	darkturquoise
Cluster-9600.1046	turquoise	turquoise
Cluster-9600.10463	turquoise	turquoise
Cluster-9600.10468	blue	darkturquoise
Cluster-9600.10473	turquoise	turquoise
Cluster-9600.10474	brown	brown
Cluster-9600.10476	turquoise	turquoise
Cluster-9600.10482	blue	darkturquoise
Cluster-9600.10485	blue	darkturquoise
Cluster-9600.10486	blue	darkturquoise
Cluster-9600.10489	blue	darkturquoise
Cluster-9600.10491	turquoise	turquoise
Cluster-9600.10492	turquoise	turquoise
Cluster-9600.10497	turquoise	turquoise
Cluster-9600.10502	blue	darkturquoise
Cluster-9600.10503	yellow	grey60
Cluster-9600.1051	turquoise	turquoise
Cluster-9600.10511	turquoise	turquoise
Cluster-9600.10513	turquoise	turquoise
Cluster-9600.10514	blue	darkturquoise
Cluster-9600.10519	turquoise	turquoise
Cluster-9600.10521	turquoise	turquoise
Cluster-9600.10522	turquoise	turquoise
Cluster-9600.10523	turquoise	turquoise
Cluster-9600.10525	turquoise	turquoise
Cluster-9600.10530	turquoise	turquoise
Cluster-9600.10532	turquoise	turquoise
Cluster-9600.10534	yellow	grey60
Cluster-9600.10541	blue	darkturquoise
Cluster-9600.10543	turquoise	turquoise
Cluster-9600.10544	blue	darkturquoise
Cluster-9600.10550	turquoise	turquoise
Cluster-9600.10552	blue	darkturquoise
Cluster-9600.10556	turquoise	turquoise
Cluster-9600.10558	turquoise	turquoise
Cluster-9600.1056	red	red
Cluster-9600.10564	purple	lightyellow
Cluster-9600.10567	turquoise	turquoise
Cluster-9600.10572	brown	brown
Cluster-9600.10577	turquoise	turquoise
Cluster-9600.10579	yellow	grey60
Cluster-9600.10581	turquoise	turquoise
Cluster-9600.10584	turquoise	turquoise
Cluster-9600.10586	blue	darkturquoise
Cluster-9600.10591	turquoise	turquoise
Cluster-9600.10596	turquoise	turquoise
Cluster-9600.1060	turquoise	turquoise
Cluster-9600.10604	turquoise	turquoise
Cluster-9600.10606	blue	darkturquoise
Cluster-9600.10608	blue	darkturquoise
Cluster-9600.10617	turquoise	turquoise
Cluster-9600.10618	blue	darkturquoise
Cluster-9600.10619	black	grey60
Cluster-9600.10621	turquoise	turquoise
Cluster-9600.10622	blue	darkturquoise
Cluster-9600.10623	turquoise	turquoise
Cluster-9600.10624	blue	darkturquoise
Cluster-9600.1063	blue	darkturquoise
Cluster-9600.10632	blue	darkturquoise
Cluster-9600.10634	turquoise	turquoise
Cluster-9600.10635	turquoise	turquoise
Cluster-9600.10637	turquoise	turquoise
Cluster-9600.10639	turquoise	turquoise
Cluster-9600.10642	blue	darkturquoise
Cluster-9600.10646	lightgreen	green
Cluster-9600.10648	blue	darkturquoise
Cluster-9600.10649	blue	darkturquoise
Cluster-9600.1065	blue	darkturquoise
Cluster-9600.10650	blue	darkturquoise
Cluster-9600.10663	turquoise	turquoise
Cluster-9600.10664	turquoise	turquoise
Cluster-9600.10670	turquoise	turquoise
Cluster-9600.10672	blue	darkturquoise
Cluster-9600.10675	blue	darkturquoise
Cluster-9600.10676	turquoise	turquoise
Cluster-9600.10677	turquoise	turquoise
Cluster-9600.10678	turquoise	turquoise
Cluster-9600.10679	blue	darkturquoise
Cluster-9600.1068	blue	darkturquoise
Cluster-9600.10681	turquoise	turquoise
Cluster-9600.10682	turquoise	turquoise
Cluster-9600.10683	greenyellow	grey60
Cluster-9600.10685	brown	brown
Cluster-9600.10690	turquoise	turquoise
Cluster-9600.10694	yellow	grey60
Cluster-9600.10695	turquoise	turquoise
Cluster-9600.10698	turquoise	turquoise
Cluster-9600.10699	turquoise	turquoise
Cluster-9600.107	turquoise	turquoise
Cluster-9600.1070	turquoise	turquoise
Cluster-9600.10700	turquoise	turquoise
Cluster-9600.10703	turquoise	turquoise
Cluster-9600.10709	blue	darkturquoise
Cluster-9600.10713	blue	darkturquoise
Cluster-9600.10715	turquoise	turquoise
Cluster-9600.10718	blue	darkturquoise
Cluster-9600.10720	turquoise	turquoise
Cluster-9600.10724	turquoise	turquoise
Cluster-9600.10725	turquoise	turquoise
Cluster-9600.10726	turquoise	turquoise
Cluster-9600.10727	yellow	grey60
Cluster-9600.10728	turquoise	turquoise
Cluster-9600.10732	blue	darkturquoise
Cluster-9600.10735	pink	green
Cluster-9600.10737	turquoise	turquoise
Cluster-9600.10738	turquoise	turquoise
Cluster-9600.10739	turquoise	turquoise
Cluster-9600.10742	turquoise	turquoise
Cluster-9600.10751	brown	brown
Cluster-9600.10752	turquoise	turquoise
Cluster-9600.10753	blue	darkturquoise
Cluster-9600.10756	turquoise	turquoise
Cluster-9600.10760	midnightblue	green
Cluster-9600.10764	turquoise	turquoise
Cluster-9600.10766	turquoise	turquoise
Cluster-9600.1078	brown	brown
Cluster-9600.10793	turquoise	turquoise
Cluster-9600.10795	turquoise	turquoise
Cluster-9600.10800	turquoise	turquoise
Cluster-9600.10801	turquoise	turquoise
Cluster-9600.10804	turquoise	turquoise
Cluster-9600.10808	blue	darkturquoise
Cluster-9600.10809	turquoise	turquoise
Cluster-9600.10811	turquoise	turquoise
Cluster-9600.10815	turquoise	turquoise
Cluster-9600.10823	turquoise	turquoise
Cluster-9600.10824	blue	darkturquoise
Cluster-9600.10825	brown	brown
Cluster-9600.10826	brown	brown
Cluster-9600.10845	brown	brown
Cluster-9600.10849	turquoise	turquoise
Cluster-9600.10850	blue	darkturquoise
Cluster-9600.10853	blue	darkturquoise
Cluster-9600.10855	blue	darkturquoise
Cluster-9600.10856	turquoise	turquoise
Cluster-9600.10857	brown	brown
Cluster-9600.10859	turquoise	turquoise
Cluster-9600.10861	yellow	grey60
Cluster-9600.10864	turquoise	turquoise
Cluster-9600.1087	blue	darkturquoise
Cluster-9600.10876	red	red
Cluster-9600.10877	turquoise	turquoise
Cluster-9600.10882	blue	darkturquoise
Cluster-9600.10884	brown	brown
Cluster-9600.10885	turquoise	turquoise
Cluster-9600.10887	turquoise	turquoise
Cluster-9600.10894	blue	darkturquoise
Cluster-9600.10896	turquoise	turquoise
Cluster-9600.10904	blue	darkturquoise
Cluster-9600.10905	blue	darkturquoise
Cluster-9600.10907	blue	darkturquoise
Cluster-9600.1091	turquoise	turquoise
Cluster-9600.10911	turquoise	turquoise
Cluster-9600.10918	sienna3	lightyellow
Cluster-9600.10922	turquoise	turquoise
Cluster-9600.10923	blue	darkturquoise
Cluster-9600.10931	blue	darkturquoise
Cluster-9600.10934	turquoise	turquoise
Cluster-9600.10936	turquoise	turquoise
Cluster-9600.10940	turquoise	turquoise
Cluster-9600.10945	pink	green
Cluster-9600.10946	blue	darkturquoise
Cluster-9600.10948	turquoise	turquoise
Cluster-9600.10949	brown	brown
Cluster-9600.10950	blue	darkturquoise
Cluster-9600.10954	blue	darkturquoise
Cluster-9600.10961	turquoise	turquoise
Cluster-9600.10966	turquoise	turquoise
Cluster-9600.10968	blue	darkturquoise
Cluster-9600.10970	yellow	grey60
Cluster-9600.10980	turquoise	turquoise
Cluster-9600.10989	turquoise	turquoise
Cluster-9600.1099	blue	darkturquoise
Cluster-9600.10992	turquoise	turquoise
Cluster-9600.10993	blue	darkturquoise
Cluster-9600.10999	turquoise	turquoise
Cluster-9600.11002	brown	brown
Cluster-9600.11005	turquoise	turquoise
Cluster-9600.11008	turquoise	turquoise
Cluster-9600.11009	yellow	grey60
Cluster-9600.11010	greenyellow	grey60
Cluster-9600.11012	turquoise	turquoise
Cluster-9600.11014	turquoise	turquoise
Cluster-9600.11015	blue	darkturquoise
Cluster-9600.11017	turquoise	turquoise
Cluster-9600.11020	blue	darkturquoise
Cluster-9600.11021	blue	darkturquoise
Cluster-9600.11022	blue	darkturquoise
Cluster-9600.11025	blue	darkturquoise
Cluster-9600.11026	blue	darkturquoise
Cluster-9600.11027	turquoise	turquoise
Cluster-9600.11031	turquoise	turquoise
Cluster-9600.11039	turquoise	turquoise
Cluster-9600.11040	turquoise	turquoise
Cluster-9600.11043	turquoise	turquoise
Cluster-9600.11045	blue	darkturquoise
Cluster-9600.11046	turquoise	turquoise
Cluster-9600.11047	turquoise	turquoise
Cluster-9600.11049	purple	lightyellow
Cluster-9600.1105	blue	darkturquoise
Cluster-9600.11053	turquoise	turquoise
Cluster-9600.11055	turquoise	turquoise
Cluster-9600.11057	turquoise	turquoise
Cluster-9600.11061	blue	darkturquoise
Cluster-9600.11064	turquoise	turquoise
Cluster-9600.11066	yellow	grey60
Cluster-9600.11067	turquoise	turquoise
Cluster-9600.11073	turquoise	turquoise
Cluster-9600.11074	blue	darkturquoise
Cluster-9600.11075	turquoise	turquoise
Cluster-9600.11077	turquoise	turquoise
Cluster-9600.11078	turquoise	turquoise
Cluster-9600.11084	brown	brown
Cluster-9600.11086	turquoise	turquoise
Cluster-9600.11087	blue	darkturquoise
Cluster-9600.11090	turquoise	turquoise
Cluster-9600.11091	turquoise	turquoise
Cluster-9600.11093	blue	darkturquoise
Cluster-9600.11097	brown	brown
Cluster-9600.111	turquoise	turquoise
Cluster-9600.11100	blue	darkturquoise
Cluster-9600.11101	turquoise	turquoise
Cluster-9600.11102	blue	darkturquoise
Cluster-9600.11109	turquoise	turquoise
Cluster-9600.11110	turquoise	turquoise
Cluster-9600.11118	blue	darkturquoise
Cluster-9600.11121	turquoise	turquoise
Cluster-9600.11122	blue	darkturquoise
Cluster-9600.11126	turquoise	turquoise
Cluster-9600.11127	turquoise	turquoise
Cluster-9600.11128	saddlebrown	green
Cluster-9600.11130	blue	darkturquoise
Cluster-9600.11134	blue	darkturquoise
Cluster-9600.11136	blue	darkturquoise
Cluster-9600.11137	blue	darkturquoise
Cluster-9600.11138	turquoise	turquoise
Cluster-9600.11140	turquoise	turquoise
Cluster-9600.11141	brown	brown
Cluster-9600.11143	turquoise	turquoise
Cluster-9600.11153	midnightblue	green
Cluster-9600.11158	turquoise	turquoise
Cluster-9600.11159	blue	darkturquoise
Cluster-9600.11163	blue	darkturquoise
Cluster-9600.11164	turquoise	turquoise
Cluster-9600.11165	turquoise	turquoise
Cluster-9600.11166	turquoise	turquoise
Cluster-9600.11167	blue	darkturquoise
Cluster-9600.11168	blue	darkturquoise
Cluster-9600.11171	blue	darkturquoise
Cluster-9600.11173	turquoise	turquoise
Cluster-9600.11180	turquoise	turquoise
Cluster-9600.11181	turquoise	turquoise
Cluster-9600.11182	blue	darkturquoise
Cluster-9600.11185	blue	darkturquoise
Cluster-9600.11192	green	green
Cluster-9600.11195	turquoise	turquoise
Cluster-9600.11196	turquoise	turquoise
Cluster-9600.11199	blue	darkturquoise
Cluster-9600.11202	blue	darkturquoise
Cluster-9600.1121	blue	darkturquoise
Cluster-9600.11210	yellow	grey60
Cluster-9600.11214	yellow	grey60
Cluster-9600.11216	turquoise	turquoise
Cluster-9600.11219	turquoise	turquoise
Cluster-9600.11223	purple	lightyellow
Cluster-9600.11226	turquoise	turquoise
Cluster-9600.11227	turquoise	turquoise
Cluster-9600.11229	blue	darkturquoise
Cluster-9600.11248	black	grey60
Cluster-9600.11250	blue	darkturquoise
Cluster-9600.11252	turquoise	turquoise
Cluster-9600.11259	turquoise	turquoise
Cluster-9600.11262	turquoise	turquoise
Cluster-9600.11273	turquoise	turquoise
Cluster-9600.11276	blue	darkturquoise
Cluster-9600.11280	lightcyan	grey60
Cluster-9600.11285	turquoise	turquoise
Cluster-9600.11287	turquoise	turquoise
Cluster-9600.11288	blue	darkturquoise
Cluster-9600.11291	turquoise	turquoise
Cluster-9600.11295	blue	darkturquoise
Cluster-9600.11299	turquoise	turquoise
Cluster-9600.11301	turquoise	turquoise
Cluster-9600.11305	turquoise	turquoise
Cluster-9600.11307	green	green
Cluster-9600.11309	turquoise	turquoise
Cluster-9600.11311	turquoise	turquoise
Cluster-9600.11312	blue	darkturquoise
Cluster-9600.11315	turquoise	turquoise
Cluster-9600.11318	turquoise	turquoise
Cluster-9600.11323	blue	darkturquoise
Cluster-9600.11324	blue	darkturquoise
Cluster-9600.11325	turquoise	turquoise
Cluster-9600.11327	turquoise	turquoise
Cluster-9600.11329	lightcyan	grey60
Cluster-9600.11333	royalblue	green
Cluster-9600.11335	blue	darkturquoise
Cluster-9600.11341	turquoise	turquoise
Cluster-9600.11349	turquoise	turquoise
Cluster-9600.11351	blue	darkturquoise
Cluster-9600.11352	turquoise	turquoise
Cluster-9600.11353	blue	darkturquoise
Cluster-9600.11354	darkturquoise	darkturquoise
Cluster-9600.11356	blue	darkturquoise
Cluster-9600.11358	blue	darkturquoise
Cluster-9600.11359	turquoise	turquoise
Cluster-9600.11360	blue	darkturquoise
Cluster-9600.11365	lightyellow	lightyellow
Cluster-9600.11380	turquoise	turquoise
Cluster-9600.11382	turquoise	turquoise
Cluster-9600.11385	blue	darkturquoise
Cluster-9600.11386	turquoise	turquoise
Cluster-9600.11398	brown	brown
Cluster-9600.11400	blue	darkturquoise
Cluster-9600.11401	blue	darkturquoise
Cluster-9600.11402	blue	darkturquoise
Cluster-9600.11405	brown	brown
Cluster-9600.11407	blue	darkturquoise
Cluster-9600.11408	turquoise	turquoise
Cluster-9600.11411	turquoise	turquoise
Cluster-9600.11418	blue	darkturquoise
Cluster-9600.11419	turquoise	turquoise
Cluster-9600.11430	blue	darkturquoise
Cluster-9600.11431	blue	darkturquoise
Cluster-9600.11435	turquoise	turquoise
Cluster-9600.11444	lightcyan	grey60
Cluster-9600.11448	turquoise	turquoise
Cluster-9600.1145	brown	brown
Cluster-9600.11456	cyan	darkturquoise
Cluster-9600.11460	brown	brown
Cluster-9600.11470	turquoise	turquoise
Cluster-9600.11474	turquoise	turquoise
Cluster-9600.11475	brown	brown
Cluster-9600.11477	turquoise	turquoise
Cluster-9600.11479	brown	brown
Cluster-9600.11481	blue	darkturquoise
Cluster-9600.11483	blue	darkturquoise
Cluster-9600.11489	turquoise	turquoise
Cluster-9600.1149	blue	darkturquoise
Cluster-9600.11491	turquoise	turquoise
Cluster-9600.11496	turquoise	turquoise
Cluster-9600.11498	blue	darkturquoise
Cluster-9600.115	turquoise	turquoise
Cluster-9600.11508	blue	darkturquoise
Cluster-9600.11510	turquoise	turquoise
Cluster-9600.11512	turquoise	turquoise
Cluster-9600.11516	turquoise	turquoise
Cluster-9600.11521	blue	darkturquoise
Cluster-9600.11524	turquoise	turquoise
Cluster-9600.11526	brown	brown
Cluster-9600.11527	turquoise	turquoise
Cluster-9600.11529	blue	darkturquoise
Cluster-9600.11532	blue	darkturquoise
Cluster-9600.1155	blue	darkturquoise
Cluster-9600.11559	blue	darkturquoise
Cluster-9600.11562	turquoise	turquoise
Cluster-9600.11566	turquoise	turquoise
Cluster-9600.11569	yellow	grey60
Cluster-9600.11572	turquoise	turquoise
Cluster-9600.11573	turquoise	turquoise
Cluster-9600.11574	blue	darkturquoise
Cluster-9600.11575	turquoise	turquoise
Cluster-9600.11576	brown	brown
Cluster-9600.11577	turquoise	turquoise
Cluster-9600.11578	turquoise	turquoise
Cluster-9600.11580	turquoise	turquoise
Cluster-9600.11585	blue	darkturquoise
Cluster-9600.11588	blue	darkturquoise
Cluster-9600.11589	turquoise	turquoise
Cluster-9600.11592	blue	darkturquoise
Cluster-9600.11599	turquoise	turquoise
Cluster-9600.11602	turquoise	turquoise
Cluster-9600.11604	turquoise	turquoise
Cluster-9600.11606	turquoise	turquoise
Cluster-9600.11610	turquoise	turquoise
Cluster-9600.11611	blue	darkturquoise
Cluster-9600.11616	brown	brown
Cluster-9600.11617	turquoise	turquoise
Cluster-9600.1162	turquoise	turquoise
Cluster-9600.11621	blue	darkturquoise
Cluster-9600.11624	turquoise	turquoise
Cluster-9600.11630	turquoise	turquoise
Cluster-9600.11636	blue	darkturquoise
Cluster-9600.11639	blue	darkturquoise
Cluster-9600.11641	turquoise	turquoise
Cluster-9600.11650	turquoise	turquoise
Cluster-9600.11651	blue	darkturquoise
Cluster-9600.11654	turquoise	turquoise
Cluster-9600.11655	turquoise	turquoise
Cluster-9600.11657	turquoise	turquoise
Cluster-9600.11658	brown	brown
Cluster-9600.11664	turquoise	turquoise
Cluster-9600.11665	turquoise	turquoise
Cluster-9600.11666	blue	darkturquoise
Cluster-9600.11669	turquoise	turquoise
Cluster-9600.11677	turquoise	turquoise
Cluster-9600.11685	yellow	grey60
Cluster-9600.11690	blue	darkturquoise
Cluster-9600.11692	turquoise	turquoise
Cluster-9600.11694	turquoise	turquoise
Cluster-9600.11697	turquoise	turquoise
Cluster-9600.11701	turquoise	turquoise
Cluster-9600.11703	blue	darkturquoise
Cluster-9600.11704	blue	darkturquoise
Cluster-9600.11708	turquoise	turquoise
Cluster-9600.11711	turquoise	turquoise
Cluster-9600.11716	blue	darkturquoise
Cluster-9600.11724	blue	darkturquoise
Cluster-9600.11726	brown	brown
Cluster-9600.11730	turquoise	turquoise
Cluster-9600.11731	blue	darkturquoise
Cluster-9600.11732	blue	darkturquoise
Cluster-9600.1174	blue	darkturquoise
Cluster-9600.11754	turquoise	turquoise
Cluster-9600.11756	turquoise	turquoise
Cluster-9600.11766	black	grey60
Cluster-9600.11767	turquoise	turquoise
Cluster-9600.11770	turquoise	turquoise
Cluster-9600.11773	turquoise	turquoise
Cluster-9600.11775	brown	brown
Cluster-9600.11780	darkorange	lightyellow
Cluster-9600.11783	blue	darkturquoise
Cluster-9600.11789	turquoise	turquoise
Cluster-9600.1179	turquoise	turquoise
Cluster-9600.11795	turquoise	turquoise
Cluster-9600.11797	blue	darkturquoise
Cluster-9600.11799	greenyellow	grey60
Cluster-9600.11803	blue	darkturquoise
Cluster-9600.11804	blue	darkturquoise
Cluster-9600.11805	red	red
Cluster-9600.11806	turquoise	turquoise
Cluster-9600.11809	paleturquoise	darkred
Cluster-9600.11810	blue	darkturquoise
Cluster-9600.11814	blue	darkturquoise
Cluster-9600.11815	blue	darkturquoise
Cluster-9600.11820	blue	darkturquoise
Cluster-9600.11827	royalblue	green
Cluster-9600.1183	blue	darkturquoise
Cluster-9600.11831	turquoise	turquoise
Cluster-9600.11838	turquoise	turquoise
Cluster-9600.11845	lightgreen	green
Cluster-9600.11846	blue	darkturquoise
Cluster-9600.11857	blue	darkturquoise
Cluster-9600.1186	turquoise	turquoise
Cluster-9600.11860	turquoise	turquoise
Cluster-9600.11863	blue	darkturquoise
Cluster-9600.11865	blue	darkturquoise
Cluster-9600.11873	blue	darkturquoise
Cluster-9600.11878	brown	brown
Cluster-9600.11879	blue	darkturquoise
Cluster-9600.11881	turquoise	turquoise
Cluster-9600.11882	turquoise	turquoise
Cluster-9600.11885	turquoise	turquoise
Cluster-9600.11886	turquoise	turquoise
Cluster-9600.11888	darkred	darkred
Cluster-9600.11891	blue	darkturquoise
Cluster-9600.11895	blue	darkturquoise
Cluster-9600.11897	blue	darkturquoise
Cluster-9600.11901	lightyellow	lightyellow
Cluster-9600.11902	turquoise	turquoise
Cluster-9600.11906	turquoise	turquoise
Cluster-9600.11907	blue	darkturquoise
Cluster-9600.11915	darkgrey	darkturquoise
Cluster-9600.11916	brown	brown
Cluster-9600.11919	blue	darkturquoise
Cluster-9600.11922	turquoise	turquoise
Cluster-9600.11923	blue	darkturquoise
Cluster-9600.11924	turquoise	turquoise
Cluster-9600.11928	turquoise	turquoise
Cluster-9600.11929	blue	darkturquoise
Cluster-9600.11930	turquoise	turquoise
Cluster-9600.11934	turquoise	turquoise
Cluster-9600.11936	blue	darkturquoise
Cluster-9600.11947	blue	darkturquoise
Cluster-9600.11949	turquoise	turquoise
Cluster-9600.11950	turquoise	turquoise
Cluster-9600.11953	blue	darkturquoise
Cluster-9600.11956	turquoise	turquoise
Cluster-9600.11963	red	red
Cluster-9600.11968	red	red
Cluster-9600.11972	red	red
Cluster-9600.11977	turquoise	turquoise
Cluster-9600.11978	turquoise	turquoise
Cluster-9600.11987	turquoise	turquoise
Cluster-9600.11988	turquoise	turquoise
Cluster-9600.1199	blue	darkturquoise
Cluster-9600.11990	turquoise	turquoise
Cluster-9600.11994	turquoise	turquoise
Cluster-9600.11998	brown	brown
Cluster-9600.12003	turquoise	turquoise
Cluster-9600.12007	turquoise	turquoise
Cluster-9600.12010	blue	darkturquoise
Cluster-9600.12011	blue	darkturquoise
Cluster-9600.12017	turquoise	turquoise
Cluster-9600.1202	turquoise	turquoise
Cluster-9600.12021	turquoise	turquoise
Cluster-9600.12026	turquoise	turquoise
Cluster-9600.12027	turquoise	turquoise
Cluster-9600.12028	turquoise	turquoise
Cluster-9600.12030	turquoise	turquoise
Cluster-9600.12033	brown	brown
Cluster-9600.12035	blue	darkturquoise
Cluster-9600.12036	turquoise	turquoise
Cluster-9600.12037	blue	darkturquoise
Cluster-9600.12038	royalblue	green
Cluster-9600.1204	turquoise	turquoise
Cluster-9600.12058	turquoise	turquoise
Cluster-9600.12059	turquoise	turquoise
Cluster-9600.12063	brown	brown
Cluster-9600.12069	blue	darkturquoise
Cluster-9600.12070	blue	darkturquoise
Cluster-9600.12077	turquoise	turquoise
Cluster-9600.12080	blue	darkturquoise
Cluster-9600.12091	turquoise	turquoise
Cluster-9600.12095	turquoise	turquoise
Cluster-9600.12096	turquoise	turquoise
Cluster-9600.12097	turquoise	turquoise
Cluster-9600.1210	turquoise	turquoise
Cluster-9600.1211	turquoise	turquoise
Cluster-9600.12111	brown	brown
Cluster-9600.12114	turquoise	turquoise
Cluster-9600.12116	brown	brown
Cluster-9600.12119	blue	darkturquoise
Cluster-9600.1212	turquoise	turquoise
Cluster-9600.12120	turquoise	turquoise
Cluster-9600.12126	lightcyan	grey60
Cluster-9600.12129	brown	brown
Cluster-9600.1213	darkolivegreen	darkred
Cluster-9600.12131	blue	darkturquoise
Cluster-9600.12134	turquoise	turquoise
Cluster-9600.12139	blue	darkturquoise
Cluster-9600.1214	turquoise	turquoise
Cluster-9600.12140	yellow	grey60
Cluster-9600.12143	turquoise	turquoise
Cluster-9600.12146	blue	darkturquoise
Cluster-9600.12149	turquoise	turquoise
Cluster-9600.1215	turquoise	turquoise
Cluster-9600.1216	turquoise	turquoise
Cluster-9600.12164	turquoise	turquoise
Cluster-9600.12166	greenyellow	grey60
Cluster-9600.12167	turquoise	turquoise
Cluster-9600.12169	turquoise	turquoise
Cluster-9600.1217	turquoise	turquoise
Cluster-9600.12170	red	red
Cluster-9600.12171	turquoise	turquoise
Cluster-9600.12172	turquoise	turquoise
Cluster-9600.12175	turquoise	turquoise
Cluster-9600.12179	turquoise	turquoise
Cluster-9600.12183	brown	brown
Cluster-9600.12184	brown	brown
Cluster-9600.12185	brown	brown
Cluster-9600.12205	greenyellow	grey60
Cluster-9600.12207	turquoise	turquoise
Cluster-9600.1221	blue	darkturquoise
Cluster-9600.12211	blue	darkturquoise
Cluster-9600.12212	turquoise	turquoise
Cluster-9600.12225	blue	darkturquoise
Cluster-9600.12228	turquoise	turquoise
Cluster-9600.12230	grey60	grey60
Cluster-9600.12236	blue	darkturquoise
Cluster-9600.12240	brown	brown
Cluster-9600.12245	turquoise	turquoise
Cluster-9600.12246	blue	darkturquoise
Cluster-9600.12247	turquoise	turquoise
Cluster-9600.12251	blue	darkturquoise
Cluster-9600.12253	magenta	darkred
Cluster-9600.12254	blue	darkturquoise
Cluster-9600.12257	blue	darkturquoise
Cluster-9600.12262	turquoise	turquoise
Cluster-9600.12267	blue	darkturquoise
Cluster-9600.1227	turquoise	turquoise
Cluster-9600.12270	blue	darkturquoise
Cluster-9600.12273	brown	brown
Cluster-9600.12274	turquoise	turquoise
Cluster-9600.12275	turquoise	turquoise
Cluster-9600.12279	brown	brown
Cluster-9600.12281	brown	brown
Cluster-9600.12287	turquoise	turquoise
Cluster-9600.12288	blue	darkturquoise
Cluster-9600.12292	turquoise	turquoise
Cluster-9600.12300	blue	darkturquoise
Cluster-9600.12301	turquoise	turquoise
Cluster-9600.12302	brown	brown
Cluster-9600.12303	blue	darkturquoise
Cluster-9600.12307	blue	darkturquoise
Cluster-9600.12308	turquoise	turquoise
Cluster-9600.12309	turquoise	turquoise
Cluster-9600.1231	blue	darkturquoise
Cluster-9600.12315	brown	brown
Cluster-9600.12321	turquoise	turquoise
Cluster-9600.12326	turquoise	turquoise
Cluster-9600.12330	blue	darkturquoise
Cluster-9600.12334	blue	darkturquoise
Cluster-9600.12341	turquoise	turquoise
Cluster-9600.12343	black	grey60
Cluster-9600.12346	magenta	darkred
Cluster-9600.12347	turquoise	turquoise
Cluster-9600.12348	turquoise	turquoise
Cluster-9600.12349	turquoise	turquoise
Cluster-9600.1235	turquoise	turquoise
Cluster-9600.12358	royalblue	green
Cluster-9600.12360	blue	darkturquoise
Cluster-9600.12368	brown	brown
Cluster-9600.12370	turquoise	turquoise
Cluster-9600.12372	blue	darkturquoise
Cluster-9600.12377	turquoise	turquoise
Cluster-9600.12378	brown	brown
Cluster-9600.12379	blue	darkturquoise
Cluster-9600.12381	turquoise	turquoise
Cluster-9600.12384	turquoise	turquoise
Cluster-9600.12388	turquoise	turquoise
Cluster-9600.12390	turquoise	turquoise
Cluster-9600.12392	turquoise	turquoise
Cluster-9600.12394	blue	darkturquoise
Cluster-9600.1240	turquoise	turquoise
Cluster-9600.12403	turquoise	turquoise
Cluster-9600.12411	blue	darkturquoise
Cluster-9600.12412	blue	darkturquoise
Cluster-9600.12414	turquoise	turquoise
Cluster-9600.12418	brown	brown
Cluster-9600.12423	turquoise	turquoise
Cluster-9600.12426	blue	darkturquoise
Cluster-9600.12431	turquoise	turquoise
Cluster-9600.12438	blue	darkturquoise
Cluster-9600.12439	blue	darkturquoise
Cluster-9600.1244	magenta	darkred
Cluster-9600.12440	blue	darkturquoise
Cluster-9600.12441	turquoise	turquoise
Cluster-9600.12442	turquoise	turquoise
Cluster-9600.12444	turquoise	turquoise
Cluster-9600.12447	turquoise	turquoise
Cluster-9600.12449	turquoise	turquoise
Cluster-9600.1245	blue	darkturquoise
Cluster-9600.12453	blue	darkturquoise
Cluster-9600.12454	blue	darkturquoise
Cluster-9600.12457	turquoise	turquoise
Cluster-9600.12460	turquoise	turquoise
Cluster-9600.12461	brown	brown
Cluster-9600.12471	turquoise	turquoise
Cluster-9600.12475	turquoise	turquoise
Cluster-9600.1248	yellow	grey60
Cluster-9600.12480	turquoise	turquoise
Cluster-9600.12484	blue	darkturquoise
Cluster-9600.12488	turquoise	turquoise
Cluster-9600.12490	yellow	grey60
Cluster-9600.12491	turquoise	turquoise
Cluster-9600.12497	blue	darkturquoise
Cluster-9600.1250	blue	darkturquoise
Cluster-9600.12502	turquoise	turquoise
Cluster-9600.12504	turquoise	turquoise
Cluster-9600.12506	turquoise	turquoise
Cluster-9600.12507	turquoise	turquoise
Cluster-9600.1251	turquoise	turquoise
Cluster-9600.12510	blue	darkturquoise
Cluster-9600.12513	turquoise	turquoise
Cluster-9600.12519	turquoise	turquoise
Cluster-9600.12525	turquoise	turquoise
Cluster-9600.12526	turquoise	turquoise
Cluster-9600.12529	blue	darkturquoise
Cluster-9600.12534	blue	darkturquoise
Cluster-9600.12538	turquoise	turquoise
Cluster-9600.12542	blue	darkturquoise
Cluster-9600.12544	turquoise	turquoise
Cluster-9600.12545	blue	darkturquoise
Cluster-9600.12547	blue	darkturquoise
Cluster-9600.12554	turquoise	turquoise
Cluster-9600.12562	turquoise	turquoise
Cluster-9600.12567	blue	darkturquoise
Cluster-9600.1257	turquoise	turquoise
Cluster-9600.12574	blue	darkturquoise
Cluster-9600.12576	salmon	darkred
Cluster-9600.12583	turquoise	turquoise
Cluster-9600.12584	turquoise	turquoise
Cluster-9600.12586	turquoise	turquoise
Cluster-9600.12587	turquoise	turquoise
Cluster-9600.12589	blue	darkturquoise
Cluster-9600.1259	blue	darkturquoise
Cluster-9600.12590	green	green
Cluster-9600.12591	turquoise	turquoise
Cluster-9600.12595	turquoise	turquoise
Cluster-9600.12599	blue	darkturquoise
Cluster-9600.12602	brown	brown
Cluster-9600.12605	turquoise	turquoise
Cluster-9600.12606	turquoise	turquoise
Cluster-9600.12607	yellow	grey60
Cluster-9600.12612	turquoise	turquoise
Cluster-9600.12614	turquoise	turquoise
Cluster-9600.12616	blue	darkturquoise
Cluster-9600.12621	brown	brown
Cluster-9600.12625	blue	darkturquoise
Cluster-9600.12626	turquoise	turquoise
Cluster-9600.12628	pink	green
Cluster-9600.12631	turquoise	turquoise
Cluster-9600.12634	turquoise	turquoise
Cluster-9600.12637	turquoise	turquoise
Cluster-9600.12638	blue	darkturquoise
Cluster-9600.1264	green	green
Cluster-9600.12646	turquoise	turquoise
Cluster-9600.12647	red	red
Cluster-9600.12649	brown	brown
Cluster-9600.12656	turquoise	turquoise
Cluster-9600.12658	turquoise	turquoise
Cluster-9600.12659	blue	darkturquoise
Cluster-9600.12662	blue	darkturquoise
Cluster-9600.1268	pink	green
Cluster-9600.12683	blue	darkturquoise
Cluster-9600.12685	blue	darkturquoise
Cluster-9600.12690	blue	darkturquoise
Cluster-9600.12696	violet	grey60
Cluster-9600.12697	greenyellow	grey60
Cluster-9600.12698	turquoise	turquoise
Cluster-9600.12701	turquoise	turquoise
Cluster-9600.12703	blue	darkturquoise
Cluster-9600.12704	blue	darkturquoise
Cluster-9600.12705	turquoise	turquoise
Cluster-9600.12707	turquoise	turquoise
Cluster-9600.12708	turquoise	turquoise
Cluster-9600.12710	blue	darkturquoise
Cluster-9600.12715	turquoise	turquoise
Cluster-9600.12716	turquoise	turquoise
Cluster-9600.12717	turquoise	turquoise
Cluster-9600.12719	pink	green
Cluster-9600.12725	blue	darkturquoise
Cluster-9600.12726	turquoise	turquoise
Cluster-9600.12727	turquoise	turquoise
Cluster-9600.12732	turquoise	turquoise
Cluster-9600.12737	turquoise	turquoise
Cluster-9600.12741	blue	darkturquoise
Cluster-9600.12745	tan	grey60
Cluster-9600.12746	turquoise	turquoise
Cluster-9600.12749	turquoise	turquoise
Cluster-9600.1275	blue	darkturquoise
Cluster-9600.12751	blue	darkturquoise
Cluster-9600.12753	turquoise	turquoise
Cluster-9600.12754	turquoise	turquoise
Cluster-9600.12755	turquoise	turquoise
Cluster-9600.12756	yellow	grey60
Cluster-9600.12760	saddlebrown	green
Cluster-9600.12761	yellow	grey60
Cluster-9600.12763	yellow	grey60
Cluster-9600.12764	turquoise	turquoise
Cluster-9600.12765	blue	darkturquoise
Cluster-9600.12767	turquoise	turquoise
Cluster-9600.12770	blue	darkturquoise
Cluster-9600.12772	blue	darkturquoise
Cluster-9600.12773	turquoise	turquoise
Cluster-9600.12775	turquoise	turquoise
Cluster-9600.12777	brown	brown
Cluster-9600.12778	turquoise	turquoise
Cluster-9600.12779	magenta	darkred
Cluster-9600.12781	turquoise	turquoise
Cluster-9600.12790	turquoise	turquoise
Cluster-9600.12793	blue	darkturquoise
Cluster-9600.12798	turquoise	turquoise
Cluster-9600.12799	turquoise	turquoise
Cluster-9600.12805	blue	darkturquoise
Cluster-9600.12808	blue	darkturquoise
Cluster-9600.12812	turquoise	turquoise
Cluster-9600.12813	turquoise	turquoise
Cluster-9600.12816	blue	darkturquoise
Cluster-9600.12818	turquoise	turquoise
Cluster-9600.12822	darkmagenta	green
Cluster-9600.12827	skyblue	darkred
Cluster-9600.12828	blue	darkturquoise
Cluster-9600.12831	blue	darkturquoise
Cluster-9600.12832	turquoise	turquoise
Cluster-9600.12833	turquoise	turquoise
Cluster-9600.12836	turquoise	turquoise
Cluster-9600.12837	turquoise	turquoise
Cluster-9600.12839	turquoise	turquoise
Cluster-9600.12841	blue	darkturquoise
Cluster-9600.12845	turquoise	turquoise
Cluster-9600.12846	turquoise	turquoise
Cluster-9600.12854	brown	brown
Cluster-9600.12858	turquoise	turquoise
Cluster-9600.12860	turquoise	turquoise
Cluster-9600.12862	blue	darkturquoise
Cluster-9600.12867	turquoise	turquoise
Cluster-9600.12868	blue	darkturquoise
Cluster-9600.12869	brown	brown
Cluster-9600.12870	brown	brown
Cluster-9600.12873	darkorange	lightyellow
[truncated: 28,500 more rows]
